# Supplementary material for: Inter- and Transgenerational Effects of In Ovo Stimulation with Bioactive Compounds on Cecal Tonsils and Cecal Mucosa Transcriptomes in a Chicken Model
Source: Int J Mol Sci. 2025 Jan 29;26(3):1174. doi: 10.3390/ijms26031174 (PMC11817890; doi:10.3390/ijms26031174)
Supplement: Supplementary file 1 [file ijms-26-01174-s001.zip]

Archive with 15 entries (15 files):
- Supplementary file S1.xlsx
- Supplementary file S10.xlsx
- Supplementary file S11.xlsx
- Supplementary file S12.xlsx
- Supplementary file S13.xlsx
- Supplementary file S14.pdf
- Supplementary file S15.pdf
- Supplementary file S2.xlsx
- Supplementary file S3.pdf
- Supplementary file S4.xlsx
- Supplementary file S5.pdf
- Supplementary file S6.xlsx
- Supplementary file S7.xlsx
- Supplementary file S8.xlsx
- Supplementary file S9.xlsx
