# Supplementary material for: Inter- and Transgenerational Effects of In Ovo Stimulation with Bioactive Compounds on Cecal Tonsils and Cecal Mucosa Transcriptomes in a Chicken Model
Source: Int J Mol Sci. 2025 Jan 29;26(3):1174. doi: 10.3390/ijms26031174 (PMC11817890; doi:10.3390/ijms26031174)
Supplement: Supplementary file 1 [file ijms-26-01174-s001.zip › Supplementary file S1.xlsx]

## Sheet: Sheet1
Table S1. Primers for RT-qPCR.
Tissue	Gene	Full name	KEGG pathway	Direction	Sequence (5'->3')	Product length	Source
Cecal Tonsils	RPS12	Ribosomal Protein S12	Ribosome,	Forward	GCAGTTGTGTGGTTGTCAAAGATT	118	This study
			Metabolism of xenobiotics by cytochrome P450, Retinol metabolism, Drug metabolism - cytochrome P450, Glycolysis / Gluconeogenesis	Reverse	ACGCACACACACTCATCAGG
	ADH1C	Alcohol Dehydrogenase 1C	Oxidative phosphorylation	Forward	TCCGTCTTTGGAGGCTGGAA	174	This study
			Ribosome,	Reverse	CAATACGAGGACGCTGCGAA
	ATP6V0A4	ATPase H+ Transporting V0 Subunit A4	Metabolism of xenobiotics by cytochrome P450, Retinol metabolism, Drug metabolism - cytochrome P450, Glycolysis / Gluconeogenesis	Forward	GAAAGCACAGCGCATGATTC	211	This study
			Oxidative phosphorylation	Reverse	GGAAATGCAGCCAAGGCAAT
	ASS1	Argininosuccinate Synthase 1	Biosynthesis of amino acids	Forward	GAATGACATCGCGAGCAAGC	158	This study
		Argininosuccinate Synthase 1	Biosynthesis of amino acids	Reverse	GTACTTCCCGGTCCATGGTG
	GSTA4	Glutathione S-Transferase Alpha 4	Metabolism of xenobiotics by cytochrome P450, Glutathione metabolism, Drug metabolism - cytochrome P450	Forward	AAGGAGAGAGCCCTGATCGAC	207	This study
		Glutathione S-Transferase Alpha 4	Metabolism of xenobiotics by cytochrome P450, Glutathione metabolism, Drug metabolism - cytochrome P450	Reverse	CCAGCTGAATCGGTTTCCCA
	SRSF5	Serine and Arginine Rich Splicing Factor 5	Herpes simplex virus 1 infection	Forward	GCAAAAGGCACAGGTCCAGA	134	This study
				Reverse	TGATCGAGACTTGCTACGGC
	LAMB2	Laminin Subunit Beta 2	ECM-receptor interaction	Forward	GGATGCCAATTTCAACGCCA	135	This study
				Reverse	CTGTCGAAGGCACCAAGGAA
	PLA2G10	Phospholipase A2 Group X	Arachidonic acid metabolism, Linoleic acid metabolism	Forward	GACAGAGTGGACTGGTGCTG	226	This study
				Reverse	CTGGCCACAGGAGGTACTTG
	MVB12B	Multivesicular Body Subunit 12B	Endocytosis	Forward	CAGCCTGCCAAGGCATATCT	169	This study
				Reverse	CATCCCTTCAGGAGCACAGG
	AWAT1	Acyl-CoA Wax Alcohol Acyltransferase 1	Glycerolipid metabolism	Forward	TTATGAGTGGAGGGCTGTGC	148	This study
				Reverse	TTCAGGATGAGCGTGGTGAC
Cecal Mucosa	GSTA4	Glutathione S-Transferase Alpha 4	Glutathione metabolism	Forward	TCCATCAACTGCCACTGGTT	133	This study
				Reverse	ACATACATGTCGATCAGGGCTC
	FABP1	Fatty Acid-Binding Protein 1	PPAR signaling pathway	Forward	CAGGAGAGAAGGCCAAGTGTA	102	This study
				Reverse	TGGTGTCTCCGTTGAGTTCG
	MCOLN3	Mucolipin 3	Calcium signaling pathway	Forward	CCTTGCTCCTGGGTCCTAGT	106	This study
				Reverse	CCACCAGCTCTATGCTACCC
	SLC17A5	Solute Carrier Family 17 Member 5	Lysosome	Forward	GATGCGCAGGAGAATGGCTT	192	This study
				Reverse	TCCTATGAACCCAGCCGCTA
	FABP2	Fatty Acid-Binding Protein 2	PPAR signaling pathway	Forward	CAGGCTCTTGGAACCTGGAA	127	This study
				Reverse	CCTTCGTACACGTAGGTCTGTA
	FN1	Fibronectin 1	ECM-receptor interaction, Focal adhesion, Cytoskeleton in muscle cells, Regulation of actin cytoskeleton	Forward	GAGGAGGTGGTCACAGTTGG	205	This study
				Reverse	CGTGGCACCACTTAGAGGAA
	CCNB3	Cyclin B3	FoxO signaling pathway, Cell cycle	Forward	ACCAAGTACTCACACAGGGTC	94	This study
				Reverse	AGCAGGGCTAGCTTTTCAACT
	SCD	Stearoyl-CoA Desaturase	PPAR signaling pathway	Forward	CCAGAAGCTGGACCTGAGTG	70	This study
			ECM-receptor interaction, Focal adhesion, Cytoskeleton in muscle cells, Regulation of actin cytoskeleton	Reverse	GGGCTTGTAGTATCTCCGCT
	ITGB3	Integrin Subunit Beta 3	Cytoskeleton in muscle cells	Forward	GCCCTGCTCATCTGGAAACT	108	This study
			PPAR signaling pathway	Reverse	TAATGGGTTGTTGCCCGTGT
	DES	Desmin	ECM-receptor interaction, Focal adhesion, Cytoskeleton in muscle cells, Regulation of actin cytoskeleton	Forward	AACTCGTGATGGAGAGGTGG	73	This study
			Cytoskeleton in muscle cells	Reverse	CCGGGACAGAGTCTTCTACA
House keeping genes for Cecal Tonsils	B2M	Beta-2-microglobulin		Forward	ATCCCGAGTTCTGAGCTGTGC	115	[1]
				Reverse	CCGTCATACCCAGAAGTGCGAT
	RPL13	Ribosomal Protein L13		Forward	TCGTGCTGGCAGAGGATTCA	108	[1]
				Reverse	GATTTGTTTCTTCGCCTGGGAT
House keeping genes for Cecal Mucosa	ACTB	Beta-Actin		Forward	TGAACCCCAAAGCCAACAGAG	142	[2]
				Reverse	TCACCAGAGTCCATCACAATACCA
	YWHAZ	Tyrosine 3-Monooxygenase/Tryptophan 5-Monooxygenase Activation Protein, Zeta		Forward	AGTCATACAAAGACAGCACGCTA	85	[1]
				Reverse	GCTTCATCTCCTTGGGTATCCGA
[1] Na W, Wang Y, Gong P, Zhang X, Zhang K, Zhang H, Wang N, Li H. Screening of Reference Genes for RT-qPCR in Chicken Adipose Tissue and Adipocytes. Front Physiol. 2021 May 14;12:676864. doi: 10.3389/fphys.2021.676864. PMID: 34054585; PMCID: PMC8160385.
[2] Boo SY, Tan SW, Alitheen NB, Ho CL, Omar AR, Yeap SK. Identification of Reference Genes in Chicken Intraepithelial Lymphocyte Natural Killer Cells Infected with Very-virulent Infectious Bursal Disease Virus. Sci Rep. 2020 May 22;10(1):8561. doi: 10.1038/s41598-020-65474-3. PMID: 32444639; PMCID: PMC7244580.
