# Supplementary material for: Inter- and Transgenerational Effects of In Ovo Stimulation with Bioactive Compounds on Cecal Tonsils and Cecal Mucosa Transcriptomes in a Chicken Model
Source: Int J Mol Sci. 2025 Jan 29;26(3):1174. doi: 10.3390/ijms26031174 (PMC11817890; doi:10.3390/ijms26031174)
Supplement: Supplementary file 1 [file ijms-26-01174-s001.zip › Supplementary file S10.xlsx]

## Sheet: F1-SYN.v.C
Table S1. Enriched GO terms for synbiotic vs. control in F1.
Biological process (BP) for the SYN.vs.C in F1.
ID	Description	GeneRatio	BgRatio	pvalue	p.adjust	qvalue	geneID	Count
GO:0055114	oxidation-reduction process	8/40	112/2073	0.00101699	0.464953	0.462381	CYP2C23b/CYP2C23a/ALDH1A1/CYB5A/ADH1C/SORD/DHRS11/CYB5R2	8
GO:0034754	cellular hormone metabolic process	3/40	14/2073	0.00209188	0.464953	0.462381	ALDH1A1/ADH1C/DHRS11	3
GO:0030004	cellular monovalent inorganic cation homeostasis	3/40	15/2073	0.00258001	0.464953	0.462381	ATP6V0D2/SLC4A1/ATP1B3	3
GO:0000086	G2/M transition of mitotic cell cycle	3/40	16/2073	0.00313311	0.464953	0.462381	CCNA2/CDK1/CCNB3	3
GO:0055067	monovalent inorganic cation homeostasis	3/40	16/2073	0.00313311	0.464953	0.462381	ATP6V0D2/SLC4A1/ATP1B3	3
GO:0006629	lipid metabolic process	7/40	109/2073	0.00403857	0.49731	0.494559	CYP2C23b/CYP2C23a/ALDH1A1/ADH1C/PLA2G7/DHRS11/CYB5R2	7
GO:0019725	cellular homeostasis	6/40	84/2073	0.00469161	0.49731	0.494559	ATP6V0D2/SLC4A1/GCG/CALB1/ATP1B3/DNA2	6
GO:0042493	response to drug	3/40	20/2073	0.00604553	0.544737	0.541723	CYP2C23b/CYP2C23a/HMGB2	3
GO:0042445	hormone metabolic process	3/40	21/2073	0.00695946	0.544737	0.541723	ALDH1A1/ADH1C/DHRS11	3
GO:0051301	cell division	6/40	92/2073	0.00734147	0.544737	0.541723	KLHL9/CCNA2/VEGFA/CDK1/NUSAP1/CCNB3	6
GO:0044839	cell cycle G2/M phase transition	3/40	23/2073	0.0090228	0.608629	0.605261	CCNA2/CDK1/CCNB3	3
GO:0055082	cellular chemical homeostasis	5/40	73/2073	0.0118638	0.610799	0.60742	ATP6V0D2/SLC4A1/GCG/CALB1/ATP1B3	5
GO:0010817	regulation of hormone levels	4/40	49/2073	0.0134735	0.610799	0.60742	ALDH1A1/GCG/ADH1C/DHRS11	4
GO:0006885	regulation of pH	2/40	10/2073	0.0148172	0.610799	0.60742	ATP6V0D2/SLC4A1	2
GO:0010389	regulation of G2/M transition of mitotic cell cycle	2/40	10/2073	0.0148172	0.610799	0.60742	CDK1/CCNB3	2
GO:0030641	regulation of cellular pH	2/40	10/2073	0.0148172	0.610799	0.60742	ATP6V0D2/SLC4A1	2
GO:0051453	regulation of intracellular pH	2/40	10/2073	0.0148172	0.610799	0.60742	ATP6V0D2/SLC4A1	2
GO:1901568	fatty acid derivative metabolic process	2/40	10/2073	0.0148172	0.610799	0.60742	CYP2C23b/CYP2C23a	2
GO:0006720	isoprenoid metabolic process	2/40	11/2073	0.0178906	0.632133	0.628636	ALDH1A1/ADH1C	2
GO:0006721	terpenoid metabolic process	2/40	11/2073	0.0178906	0.632133	0.628636	ALDH1A1/ADH1C	2
GO:0045913	positive regulation of carbohydrate metabolic process	2/40	11/2073	0.0178906	0.632133	0.628636	GCG/ENTPD5	2
GO:0032787	monocarboxylic acid metabolic process	4/40	56/2073	0.0211989	0.705421	0.701518	CYP2C23b/CYP2C23a/ADH1C/ENTPD5	4
GO:1903047	mitotic cell cycle process	5/40	85/2073	0.0218662	0.705421	0.701518	CCNA2/CDK1/NUSAP1/CCNB3/DNA2	5
GO:0097529	myeloid leukocyte migration	2/40	13/2073	0.0247622	0.734943	0.730876	VEGFA/MPP1	2
GO:1901890	positive regulation of cell junction assembly	2/40	13/2073	0.0247622	0.734943	0.730876	FLRT3/VEGFA	2
GO:1901615	organic hydroxy compound metabolic process	4/40	60/2073	0.0266313	0.760017	0.755812	ALDH1A1/ADH1C/SORD/CYB5R2	4
GO:0002685	regulation of leukocyte migration	2/40	14/2073	0.0285406	0.784338	0.779999	VEGFA/MPP1	2
GO:0030595	leukocyte chemotaxis	2/40	15/2073	0.0325345	0.793376	0.788986	VEGFA/MPP1	2
GO:0006873	cellular ion homeostasis	4/40	64/2073	0.0328364	0.793376	0.788986	ATP6V0D2/SLC4A1/CALB1/ATP1B3	4
GO:0030003	cellular cation homeostasis	4/40	64/2073	0.0328364	0.793376	0.788986	ATP6V0D2/SLC4A1/CALB1/ATP1B3	4
GO:0006694	steroid biosynthetic process	2/40	16/2073	0.0367347	0.793376	0.788986	DHRS11/CYB5R2	2
GO:0050920	regulation of chemotaxis	2/40	16/2073	0.0367347	0.793376	0.788986	VEGFA/MPP1	2
GO:0044772	mitotic cell cycle phase transition	3/40	39/2073	0.037648	0.793376	0.788986	CCNA2/CDK1/CCNB3	3
GO:0048878	chemical homeostasis	5/40	100/2073	0.0406183	0.793376	0.788986	ATP6V0D2/SLC4A1/GCG/CALB1/ATP1B3	5
GO:0000910	cytokinesis	2/40	17/2073	0.0411322	0.793376	0.788986	KLHL9/NUSAP1	2
GO:1902749	regulation of cell cycle G2/M phase transition	2/40	17/2073	0.0411322	0.793376	0.788986	CDK1/CCNB3	2
GO:0055080	cation homeostasis	4/40	69/2073	0.0417037	0.793376	0.788986	ATP6V0D2/SLC4A1/CALB1/ATP1B3	4
GO:0098771	inorganic ion homeostasis	4/40	69/2073	0.0417037	0.793376	0.788986	ATP6V0D2/SLC4A1/CALB1/ATP1B3	4
GO:0022402	cell cycle process	6/40	135/2073	0.0418549	0.793376	0.788986	KLHL9/CCNA2/CDK1/NUSAP1/CCNB3/DNA2	6
GO:0006066	alcohol metabolic process	3/40	41/2073	0.0427696	0.793376	0.788986	ALDH1A1/ADH1C/SORD	3
GO:0032101	regulation of response to external stimulus	4/40	71/2073	0.0455997	0.825243	0.820677	HMGB2/GCG/VEGFA/MPP1	4
Cellular componenet (CC) for the SYN.vs.C in F1.
ID	Description	GeneRatio	BgRatio	pvalue	p.adjust	qvalue	geneID	Count
GO:0044306	neuron projection terminus	2/43	11/2142	0.0193045	0.609465	0.597128	CALB1/FLRT3	2
GO:1902554	serine/threonine protein kinase complex	2/43	11/2142	0.0193045	0.609465	0.597128	CCNA2/CCNB3	2
GO:1902911	protein kinase complex	2/43	12/2142	0.022873	0.609465	0.597128	CCNA2/CCNB3	2
GO:0005576	extracellular region	12/43	332/2142	0.0257526	0.609465	0.597128	COL17A1/ANPEP/NTS/HMGB2/GCG/ENTPD5/SORD/FLRT3/VEGFA/PLA2G7/DHRS11/ZP3	12
GO:0061695	transferase complex, transferring phosphorus-containing groups	3/43	36/2142	0.0339589	0.609465	0.597128	CCNA2/CCNB3/DNA2	3
GO:0070062	extracellular exosome	2/43	15/2142	0.0350317	0.609465	0.597128	ANPEP/SORD	2
GO:0005615	extracellular space	9/43	231/2142	0.0358211	0.609465	0.597128	COL17A1/ANPEP/HMGB2/GCG/SORD/FLRT3/VEGFA/PLA2G7/ZP3	9
GO:1903561	extracellular vesicle	2/43	16/2142	0.0395336	0.609465	0.597128	ANPEP/SORD	2
GO:0098978	glutamatergic synapse	2/43	17/2142	0.0442429	0.609465	0.597128	CALB1/FLRT3	2
Molecular function (MF) for the SYN.vs.C in F1.
ID	Description	GeneRatio	BgRatio	pvalue	p.adjust	qvalue	geneID	Count
GO:0016491	oxidoreductase activity	8/38	101/1915	0.000593333	0.0789133	0.0724491	CYP2C23b/CYP2C23a/ALDH1A1/CYB5A/ADH1C/SORD/DHRS11/CYB5R2	8
GO:0022804	active transmembrane transporter activity	4/38	26/1915	0.00144206	0.095897	0.0880416	ATP6V0D2/SLC4A1/SLC16A9/ATP1B3	4
GO:0016616	oxidoreductase activity, acting on the CH-OH group of donors, NAD or NADP as acceptor	3/38	14/1915	0.00225786	0.100098	0.0918988	ADH1C/SORD/DHRS11	3
GO:0016614	oxidoreductase activity, acting on CH-OH group of donors	3/38	16/1915	0.00337948	0.112368	0.103163	ADH1C/SORD/DHRS11	3
GO:0022853	active ion transmembrane transporter activity	3/38	19/1915	0.00561192	0.149277	0.137049	ATP6V0D2/SLC4A1/ATP1B3	3
GO:0020037	heme binding	3/38	27/1915	0.0151847	0.247492	0.227218	CYP2C23b/CYP2C23a/CYB5A	3
GO:0015662	ion transmembrane transporter activity, phosphorylative mechanism	2/38	10/1915	0.0156103	0.247492	0.227218	ATP6V0D2/ATP1B3	2
GO:0046906	tetrapyrrole binding	3/38	29/1915	0.018459	0.247492	0.227218	CYP2C23b/CYP2C23a/CYB5A	3
GO:0008514	organic anion transmembrane transporter activity	2/38	12/1915	0.0223301	0.247492	0.227218	SLC4A1/SLC16A9	2
GO:0015291	secondary active transmembrane transporter activity	2/38	12/1915	0.0223301	0.247492	0.227218	SLC4A1/SLC16A9	2
GO:0019829	ATPase-coupled cation transmembrane transporter activity	2/38	12/1915	0.0223301	0.247492	0.227218	ATP6V0D2/ATP1B3	2
GO:0042625	ATPase-coupled ion transmembrane transporter activity	2/38	12/1915	0.0223301	0.247492	0.227218	ATP6V0D2/ATP1B3	2
GO:0042626	ATPase-coupled transmembrane transporter activity	2/38	13/1915	0.0260631	0.258477	0.237303	ATP6V0D2/ATP1B3	2
GO:0046914	transition metal ion binding	6/38	119/1915	0.0272081	0.258477	0.237303	CYP2C23b/CYP2C23a/ANPEP/ADH1C/CALB1/SORD	6
GO:0015399	primary active transmembrane transporter activity	2/38	14/1915	0.0300306	0.266272	0.24446	ATP6V0D2/ATP1B3	2
GO:0004497	monooxygenase activity	2/38	15/1915	0.0342224	0.284474	0.261171	CYP2C23b/CYP2C23a	2
GO:0070851	growth factor receptor binding	2/38	18/1915	0.0480454	0.375885	0.345094	FLRT3/VEGFA	2

## Sheet: F1-SYNCH.v.C
Table S2. Enriched GO terms for synbiotic+choline vs. control in F1 (cecal tonsils).
Biological process (BP) for the SYNCH.vs.C in F1.
ID	Description	GeneRatio	BgRatio	pvalue	p.adjust	qvalue	geneID	Count
GO:0048878	chemical homeostasis	5/18	100/2073	0.00122614	0.204243	0.189277	ATP6V0D2/SLC4A1/CALCA/APOA1/GCG	5
GO:0006629	lipid metabolic process	5/18	109/2073	0.00181266	0.204243	0.189277	PTDSS2/GDPD5/APOA1/TTR/FGFR1	5
GO:0009914	hormone transport	3/18	33/2073	0.00254994	0.204243	0.189277	GCG/TTR/FGFR1	3
GO:0032101	regulation of response to external stimulus	4/18	71/2073	0.00268835	0.204243	0.189277	HMGB2/APOA1/GCG/FGFR1	4
GO:0055082	cellular chemical homeostasis	4/18	73/2073	0.00297864	0.204243	0.189277	ATP6V0D2/SLC4A1/CALCA/GCG	4
GO:0006885	regulation of pH	2/18	10/2073	0.00307625	0.204243	0.189277	ATP6V0D2/SLC4A1	2
GO:0030641	regulation of cellular pH	2/18	10/2073	0.00307625	0.204243	0.189277	ATP6V0D2/SLC4A1	2
GO:0044070	regulation of anion transport	2/18	10/2073	0.00307625	0.204243	0.189277	APOA1/FGFR1	2
GO:0051453	regulation of intracellular pH	2/18	10/2073	0.00307625	0.204243	0.189277	ATP6V0D2/SLC4A1	2
GO:0050801	ion homeostasis	4/18	74/2073	0.00313161	0.204243	0.189277	ATP6V0D2/SLC4A1/CALCA/APOA1	4
GO:0046474	glycerophospholipid biosynthetic process	2/18	12/2073	0.0044656	0.204243	0.189277	PTDSS2/APOA1	2
GO:0006066	alcohol metabolic process	3/18	41/2073	0.00476952	0.204243	0.189277	APOA1/TTR/FGFR1	3
GO:0019725	cellular homeostasis	4/18	84/2073	0.00497078	0.204243	0.189277	ATP6V0D2/SLC4A1/CALCA/GCG	4
GO:0006820	anion transport	3/18	42/2073	0.00510848	0.204243	0.189277	SLC4A1/APOA1/FGFR1	3
GO:0045017	glycerolipid biosynthetic process	2/18	13/2073	0.00525042	0.204243	0.189277	PTDSS2/APOA1	2
GO:0007189	adenylate cyclase-activating G protein-coupled receptor signaling pathway	2/18	14/2073	0.00609404	0.204243	0.189277	CALCA/GCG	2
GO:0015698	inorganic anion transport	2/18	14/2073	0.00609404	0.204243	0.189277	SLC4A1/FGFR1	2
GO:0030004	cellular monovalent inorganic cation homeostasis	2/18	15/2073	0.0069955	0.204243	0.189277	ATP6V0D2/SLC4A1	2
GO:0030323	respiratory tube development	2/18	15/2073	0.0069955	0.204243	0.189277	APOA1/FGFR1	2
GO:0030324	lung development	2/18	15/2073	0.0069955	0.204243	0.189277	APOA1/FGFR1	2
GO:0048477	oogenesis	2/18	15/2073	0.0069955	0.204243	0.189277	ZP3/TTR	2
GO:0043269	regulation of ion transport	3/18	47/2073	0.00702152	0.204243	0.189277	APOA1/GCG/FGFR1	3
GO:0006811	ion transport	5/18	152/2073	0.00777607	0.204243	0.189277	ATP6V0D2/SLC4A1/APOA1/GCG/FGFR1	5
GO:0010817	regulation of hormone levels	3/18	49/2073	0.00789159	0.204243	0.189277	GCG/TTR/FGFR1	3
GO:0008654	phospholipid biosynthetic process	2/18	16/2073	0.00795384	0.204243	0.189277	PTDSS2/APOA1	2
GO:0043270	positive regulation of ion transport	2/18	16/2073	0.00795384	0.204243	0.189277	APOA1/GCG	2
GO:0055067	monovalent inorganic cation homeostasis	2/18	16/2073	0.00795384	0.204243	0.189277	ATP6V0D2/SLC4A1	2
GO:1902652	secondary alcohol metabolic process	2/18	16/2073	0.00795384	0.204243	0.189277	APOA1/FGFR1	2
GO:0046887	positive regulation of hormone secretion	2/18	17/2073	0.00896811	0.222347	0.206055	GCG/FGFR1	2
GO:0007292	female gamete generation	2/18	18/2073	0.0100374	0.222905	0.206572	ZP3/TTR	2
GO:0060541	respiratory system development	2/18	18/2073	0.0100374	0.222905	0.206572	APOA1/FGFR1	2
GO:0010720	positive regulation of cell development	3/18	54/2073	0.0103387	0.222905	0.206572	GDPD5/APOA1/FGFR1	3
GO:0001935	endothelial cell proliferation	2/18	19/2073	0.0111608	0.222905	0.206572	APOA1/FGFR1	2
GO:0019933	cAMP-mediated signaling	2/18	19/2073	0.0111608	0.222905	0.206572	CALCA/GCG	2
GO:0043542	endothelial cell migration	2/18	19/2073	0.0111608	0.222905	0.206572	APOA1/FGFR1	2
GO:0062013	positive regulation of small molecule metabolic process	2/18	19/2073	0.0111608	0.222905	0.206572	APOA1/GCG	2
GO:0019935	cyclic-nucleotide-mediated signaling	2/18	20/2073	0.0123373	0.227449	0.210783	CALCA/GCG	2
GO:0045995	regulation of embryonic development	2/18	20/2073	0.0123373	0.227449	0.210783	APOA1/FGFR1	2
GO:1901654	response to ketone	2/18	20/2073	0.0123373	0.227449	0.210783	ZP3/SPINK5	2
GO:0042592	homeostatic process	5/18	173/2073	0.0133515	0.239994	0.222409	ATP6V0D2/SLC4A1/CALCA/APOA1/GCG	5
GO:1901615	organic hydroxy compound metabolic process	3/18	60/2073	0.0138047	0.242087	0.224348	APOA1/TTR/FGFR1	3
GO:0007188	adenylate cyclase-modulating G protein-coupled receptor signaling pathway	2/18	22/2073	0.0148463	0.254154	0.235531	CALCA/GCG	2
GO:0007187	G protein-coupled receptor signaling pathway, coupled to cyclic nucleotide second messenger	2/18	23/2073	0.016177	0.26276	0.243507	CALCA/GCG	2
GO:0006873	cellular ion homeostasis	3/18	64/2073	0.0164453	0.26276	0.243507	ATP6V0D2/SLC4A1/CALCA	3
GO:0030003	cellular cation homeostasis	3/18	64/2073	0.0164453	0.26276	0.243507	ATP6V0D2/SLC4A1/CALCA	3
GO:0006650	glycerophospholipid metabolic process	2/18	25/2073	0.0189864	0.278266	0.257876	PTDSS2/APOA1	2
GO:0032102	negative regulation of response to external stimulus	2/18	25/2073	0.0189864	0.278266	0.257876	APOA1/GCG	2
GO:0046883	regulation of hormone secretion	2/18	25/2073	0.0189864	0.278266	0.257876	GCG/FGFR1	2
GO:0051050	positive regulation of transport	3/18	68/2073	0.0193551	0.278266	0.257876	APOA1/GCG/FGFR1	3
GO:0010033	response to organic substance	6/18	264/2073	0.0197306	0.278266	0.257876	HMGB2/ZP3/APOA1/GCG/SPINK5/FGFR1	6
GO:0055080	cation homeostasis	3/18	69/2073	0.0201249	0.278266	0.257876	ATP6V0D2/SLC4A1/CALCA	3
GO:0098771	inorganic ion homeostasis	3/18	69/2073	0.0201249	0.278266	0.257876	ATP6V0D2/SLC4A1/CALCA	3
GO:1901700	response to oxygen-containing compound	4/18	127/2073	0.0210062	0.282303	0.261618	HMGB2/ZP3/GCG/SPINK5	4
GO:0007281	germ cell development	2/18	27/2073	0.0219875	0.282303	0.261618	ZP3/TTR	2
GO:0008202	steroid metabolic process	2/18	27/2073	0.0219875	0.282303	0.261618	APOA1/FGFR1	2
GO:0015711	organic anion transport	2/18	27/2073	0.0219875	0.282303	0.261618	SLC4A1/APOA1	2
GO:0010631	epithelial cell migration	2/18	28/2073	0.0235578	0.292035	0.270636	APOA1/FGFR1	2
GO:0032103	positive regulation of response to external stimulus	2/18	28/2073	0.0235578	0.292035	0.270636	HMGB2/FGFR1	2
GO:1902533	positive regulation of intracellular signal transduction	3/18	74/2073	0.0242305	0.295283	0.273646	APOA1/GCG/FGFR1	3
GO:0033993	response to lipid	3/18	75/2073	0.025103	0.296717	0.274975	HMGB2/ZP3/SPINK5	3
GO:0090132	epithelium migration	2/18	29/2073	0.0251735	0.296717	0.274975	APOA1/FGFR1	2
GO:0048545	response to steroid hormone	2/18	30/2073	0.0268338	0.301747	0.279637	ZP3/SPINK5	2
GO:0062012	regulation of small molecule metabolic process	2/18	30/2073	0.0268338	0.301747	0.279637	APOA1/GCG	2
GO:0007186	G protein-coupled receptor signaling pathway	3/18	77/2073	0.0268996	0.301747	0.279637	CALCA/APOA1/GCG	3
GO:0046486	glycerolipid metabolic process	2/18	31/2073	0.028538	0.301747	0.279637	PTDSS2/APOA1	2
GO:0051047	positive regulation of secretion	2/18	31/2073	0.028538	0.301747	0.279637	GCG/FGFR1	2
GO:0090130	tissue migration	2/18	31/2073	0.028538	0.301747	0.279637	APOA1/FGFR1	2
GO:1903532	positive regulation of secretion by cell	2/18	31/2073	0.028538	0.301747	0.279637	GCG/FGFR1	2
GO:0046879	hormone secretion	2/18	32/2073	0.0302851	0.315322	0.292217	GCG/FGFR1	2
GO:0044255	cellular lipid metabolic process	3/18	81/2073	0.0306989	0.315322	0.292217	PTDSS2/APOA1/TTR	3
GO:0007369	gastrulation	2/18	33/2073	0.0320745	0.320337	0.296864	APOA1/FGFR1	2
GO:0030154	cell differentiation	8/18	468/2073	0.0320782	0.320337	0.296864	SOX8/ZP3/LECT1/GDPD5/APOA1/SPINK5/TTR/FGFR1	8
GO:0019932	second-messenger-mediated signaling	2/18	34/2073	0.0339053	0.333944	0.309474	CALCA/GCG	2
GO:0048869	cellular developmental process	8/18	477/2073	0.0357002	0.338467	0.313666	SOX8/ZP3/LECT1/GDPD5/APOA1/SPINK5/TTR/FGFR1	8
GO:0006644	phospholipid metabolic process	2/18	35/2073	0.0357768	0.338467	0.313666	PTDSS2/APOA1	2
GO:0022412	cellular process involved in reproduction in multicellular organism	2/18	35/2073	0.0357768	0.338467	0.313666	ZP3/TTR	2
GO:0065008	regulation of biological quality	7/18	389/2073	0.0369537	0.345061	0.319777	ATP6V0D2/SLC4A1/CALCA/APOA1/GCG/TTR/FGFR1	7
GO:0045666	positive regulation of neuron differentiation	2/18	36/2073	0.0376882	0.347408	0.321952	GDPD5/FGFR1	2
GO:0009605	response to external stimulus	5/18	230/2073	0.0411187	0.374232	0.346811	HMGB2/APOA1/GCG/TTR/FGFR1	5
GO:0048732	gland development	2/18	40/2073	0.0457181	0.39714	0.36804	APOA1/FGFR1	2
GO:0044057	regulation of system process	2/18	41/2073	0.0478181	0.39714	0.36804	APOA1/FGFR1	2
GO:0050673	epithelial cell proliferation	2/18	41/2073	0.0478181	0.39714	0.36804	APOA1/FGFR1	2
GO:0031347	regulation of defense response	2/18	42/2073	0.0499535	0.39714	0.36804	HMGB2/APOA1	2
GO:0043410	positive regulation of MAPK cascade	2/18	42/2073	0.0499535	0.39714	0.36804	GCG/FGFR1	2
GO:0050769	positive regulation of neurogenesis	2/18	42/2073	0.0499535	0.39714	0.36804	GDPD5/FGFR1	2
GO:0051346	negative regulation of hydrolase activity	2/18	42/2073	0.0499535	0.39714	0.36804	APOA1/SPINK5	2
Cellular componenet (CC) for the SYNCH.vs.C in F1.
ID	Description	GeneRatio	BgRatio	pvalue	p.adjust	qvalue	geneID	Count
GO:0005576	extracellular region	9/19	332/2142	0.0010137	0.0527122	0.0512184	NTS/HMGB2/ZP3/CALCA/LECT1/APOA1/GCG/SPINK5/TTR	9
GO:0005615	extracellular space	7/19	231/2142	0.00250154	0.06504	0.0631967	HMGB2/ZP3/CALCA/APOA1/GCG/SPINK5/TTR	7
GO:0048471	perinuclear region of cytoplasm	3/19	53/2142	0.0104764	0.18159	0.176444	HMGB2/USP2/GDPD5	3
GO:0045177	apical part of cell	2/19	25/2142	0.019809	0.257517	0.250219	ATP6V0D2/ZP3	2
Molecular function (MF) for the SYNCH.vs.C in F1.
ID	Description	GeneRatio	BgRatio	pvalue	p.adjust	qvalue	geneID	Count
GO:0005179	hormone activity	3/15	32/1915	0.00168389	0.152686	0.146401	CALCA/GCG/TTR	3
GO:0048018	receptor ligand activity	4/15	102/1915	0.00657195	0.152686	0.146401	CALCA/APOA1/GCG/TTR	4
GO:0030546	signaling receptor activator activity	4/15	103/1915	0.00680529	0.152686	0.146401	CALCA/APOA1/GCG/TTR	4
GO:0030545	receptor regulator activity	4/15	104/1915	0.00704417	0.152686	0.146401	CALCA/APOA1/GCG/TTR	4
GO:0005102	signaling receptor binding	5/15	174/1915	0.00825897	0.152686	0.146401	CALCA/APOA1/GCG/TTR/FGFR1	5
GO:0022853	active ion transmembrane transporter activity	2/15	19/1915	0.00907048	0.152686	0.146401	ATP6V0D2/SLC4A1	2
GO:0022804	active transmembrane transporter activity	2/15	26/1915	0.0167019	0.240985	0.231064	ATP6V0D2/SLC4A1	2
GO:0042802	identical protein binding	4/15	148/1915	0.0238627	0.301267	0.288865	ZP3/APOA1/GCG/FGFR1	4
GO:0001664	G protein-coupled receptor binding	2/15	37/1915	0.0325678	0.365483	0.350437	CALCA/GCG	2

## Sheet: F2-SYNr.v.C
Table S3. Enriched GO terms for synbiotic repeatedly injected group vs. control in F2 (cecal tonsils).
All GO terms: Biological process (BP) for the SYNr.vs.C in F2.
ID	Description	GeneRatio	BgRatio	pvalue	p.adjust	qvalue	geneID	Count
GO:0055088	lipid homeostasis	1/1	10/2073	0.00482393	0.0510264	0.026856	APOB	1
GO:0008203	cholesterol metabolic process	1/1	15/2073	0.00723589	0.0510264	0.026856	APOB	1
GO:1902652	secondary alcohol metabolic process	1/1	16/2073	0.00771828	0.0510264	0.026856	APOB	1
GO:0016125	sterol metabolic process	1/1	18/2073	0.00868307	0.0510264	0.026856	APOB	1
GO:0015850	organic hydroxy compound transport	1/1	21/2073	0.0101302	0.0510264	0.026856	APOB	1
GO:0008202	steroid metabolic process	1/1	27/2073	0.0130246	0.0510264	0.026856	APOB	1
GO:0046486	glycerolipid metabolic process	1/1	31/2073	0.0149542	0.0510264	0.026856	APOB	1
GO:0006869	lipid transport	1/1	32/2073	0.0154366	0.0510264	0.026856	APOB	1
GO:0010876	lipid localization	1/1	34/2073	0.0164014	0.0510264	0.026856	APOB	1
GO:0006066	alcohol metabolic process	1/1	41/2073	0.0197781	0.0553787	0.0291467	APOB	1
GO:0061024	membrane organization	1/1	55/2073	0.0265316	0.067535	0.0355447	APOB	1
GO:1901615	organic hydroxy compound metabolic process	1/1	60/2073	0.0289436	0.067535	0.0355447	APOB	1
GO:0044255	cellular lipid metabolic process	1/1	81/2073	0.0390738	0.084159	0.0442942	APOB	1
GO:0048878	chemical homeostasis	1/1	100/2073	0.0482393	0.0964785	0.0507782	APOB	1
All GO terms: Molecular function (MF) for the SYNr.vs.C in F2.
ID	Description	GeneRatio	BgRatio	pvalue	p.adjust	qvalue	geneID	Count
GO:0008201	heparin binding	1/1	23/1915	0.0120104	0.0402089	0.0241858	APOB	1
GO:0005539	glycosaminoglycan binding	1/1	30/1915	0.0156658	0.0402089	0.0241858	APOB	1
GO:1901681	sulfur compound binding	1/1	33/1915	0.0172324	0.0402089	0.0241858	APOB	1

## Sheet: F2-SYNCHs.v.C
Table S4. Enriched GO terms for synbiotic+choline single injected group vs. control in F2 (cecal tonsils).
Biological process (BP) for the SYNCHs.vs.C in F2.
ID	Description	GeneRatio	BgRatio	pvalue	p.adjust	qvalue	geneID	Count
GO:0002573	myeloid leukocyte differentiation	1/1	19/2073	0.00916546	0.0795948	0.0380836	LECT2	1
GO:0030099	myeloid cell differentiation	1/1	44/2073	0.0212253	0.0795948	0.0380836	LECT2	1
GO:0002521	leukocyte differentiation	1/1	46/2073	0.0221901	0.0795948	0.0380836	LECT2	1
GO:0030097	hemopoiesis	1/1	75/2073	0.0361795	0.0795948	0.0380836	LECT2	1
GO:0048534	hematopoietic or lymphoid organ development	1/1	78/2073	0.0376266	0.0795948	0.0380836	LECT2	1
GO:0002520	immune system development	1/1	90/2073	0.0434153	0.0795948	0.0380836	LECT2	1
Cellular componenet (CC) for the SYNCHs.vs.C in F2.
ID	Description	GeneRatio	BgRatio	pvalue	p.adjust	qvalue	geneID	Count
GO:0000323	lytic vacuole	1/1	44/2142	0.0205415	0.0427949	0.0180189	LECT2	1
GO:0005764	lysosome	1/1	44/2142	0.0205415	0.0427949	0.0180189	LECT2	1
GO:0005773	vacuole	1/1	55/2142	0.0256769	0.0427949	0.0180189	LECT2	1

## Sheet: F2-SYNCHr.v.C
Table S5. Enriched GO terms for synbiotic+choline repeatedly injected group vs. control in F2 (cecal tonsils).
Biological process (BP) for the SYNCHr.vs.C in F2.
ID	Description	GeneRatio	BgRatio	pvalue	p.adjust	qvalue	geneID	Count
GO:0046916	cellular transition metal ion homeostasis	1/2	12/2073	0.0115467	0.0832808	0.0507528	MT4	1
GO:0071248	cellular response to metal ion	1/2	12/2073	0.0115467	0.0832808	0.0507528	MT4	1
GO:0001889	liver development	1/2	15/2073	0.0144229	0.0832808	0.0507528	ALDOB	1
GO:0010038	response to metal ion	1/2	15/2073	0.0144229	0.0832808	0.0507528	MT4	1
GO:0055076	transition metal ion homeostasis	1/2	15/2073	0.0144229	0.0832808	0.0507528	MT4	1
GO:0061008	hepaticobiliary system development	1/2	15/2073	0.0144229	0.0832808	0.0507528	ALDOB	1
GO:0071241	cellular response to inorganic substance	1/2	15/2073	0.0144229	0.0832808	0.0507528	MT4	1
GO:0006096	glycolytic process	1/2	17/2073	0.016338	0.0832808	0.0507528	ALDOB	1
GO:0006757	ATP generation from ADP	1/2	17/2073	0.016338	0.0832808	0.0507528	ALDOB	1
GO:0032496	response to lipopolysaccharide	1/2	17/2073	0.016338	0.0832808	0.0507528	MT4	1
GO:0098754	detoxification	1/2	17/2073	0.016338	0.0832808	0.0507528	MT4	1
GO:0009135	purine nucleoside diphosphate metabolic process	1/2	18/2073	0.0172949	0.0832808	0.0507528	ALDOB	1
GO:0009179	purine ribonucleoside diphosphate metabolic process	1/2	18/2073	0.0172949	0.0832808	0.0507528	ALDOB	1
GO:0046031	ADP metabolic process	1/2	18/2073	0.0172949	0.0832808	0.0507528	ALDOB	1
GO:0009185	ribonucleoside diphosphate metabolic process	1/2	19/2073	0.0182513	0.0832808	0.0507528	ALDOB	1
GO:0002237	response to molecule of bacterial origin	1/2	20/2073	0.0192072	0.0832808	0.0507528	MT4	1
GO:0006094	gluconeogenesis	1/2	20/2073	0.0192072	0.0832808	0.0507528	ALDOB	1
GO:0006090	pyruvate metabolic process	1/2	21/2073	0.0201627	0.0832808	0.0507528	ALDOB	1
GO:0006165	nucleoside diphosphate phosphorylation	1/2	21/2073	0.0201627	0.0832808	0.0507528	ALDOB	1
GO:0009132	nucleoside diphosphate metabolic process	1/2	21/2073	0.0201627	0.0832808	0.0507528	ALDOB	1
GO:0009636	response to toxic substance	1/2	21/2073	0.0201627	0.0832808	0.0507528	MT4	1
GO:0019319	hexose biosynthetic process	1/2	21/2073	0.0201627	0.0832808	0.0507528	ALDOB	1
GO:0046939	nucleotide phosphorylation	1/2	21/2073	0.0201627	0.0832808	0.0507528	ALDOB	1
GO:0046364	monosaccharide biosynthetic process	1/2	23/2073	0.0220723	0.0873694	0.0532445	ALDOB	1
GO:0016052	carbohydrate catabolic process	1/2	24/2073	0.0230263	0.0875001	0.0533241	ALDOB	1
GO:0006006	glucose metabolic process	1/2	27/2073	0.0258858	0.0944299	0.0575473	ALDOB	1
GO:0019318	hexose metabolic process	1/2	28/2073	0.026838	0.0944299	0.0575473	ALDOB	1
GO:0005996	monosaccharide metabolic process	1/2	30/2073	0.028741	0.0975141	0.0594269	ALDOB	1
GO:0010035	response to inorganic substance	1/2	33/2073	0.0315921	0.0997239	0.0607736	MT4	1
GO:0016051	carbohydrate biosynthetic process	1/2	34/2073	0.0325415	0.0997239	0.0607736	ALDOB	1
GO:0046034	ATP metabolic process	1/2	34/2073	0.0325415	0.0997239	0.0607736	ALDOB	1
GO:0048732	gland development	1/2	40/2073	0.0382282	0.111091	0.0677007	ALDOB	1
GO:0009150	purine ribonucleotide metabolic process	1/2	42/2073	0.0401201	0.111091	0.0677007	ALDOB	1
GO:0009259	ribonucleotide metabolic process	1/2	44/2073	0.0420101	0.111091	0.0677007	ALDOB	1
GO:0072503	cellular divalent inorganic cation homeostasis	1/2	44/2073	0.0420101	0.111091	0.0677007	MT4	1
GO:0072507	divalent inorganic cation homeostasis	1/2	45/2073	0.0429544	0.111091	0.0677007	MT4	1
GO:0019693	ribose phosphate metabolic process	1/2	46/2073	0.0438982	0.111091	0.0677007	ALDOB	1
GO:0006091	generation of precursor metabolites and energy	1/2	48/2073	0.0457845	0.111091	0.0677007	ALDOB	1
GO:0006163	purine nucleotide metabolic process	1/2	49/2073	0.0467269	0.111091	0.0677007	ALDOB	1
GO:0072521	purine-containing compound metabolic process	1/2	52/2073	0.0495514	0.111091	0.0677007	ALDOB	1
Cellular Componenet (CC) for the SYNCHr.vs.C in F2.
ID	Description	GeneRatio	BgRatio	pvalue	p.adjust	qvalue	geneID	Count
GO:0070062	extracellular exosome	1/2	15/2142	0.0139598	0.0647748	0.0433898	ALDOB	1
GO:1903561	extracellular vesicle	1/2	16/2142	0.014887	0.0647748	0.0433898	ALDOB	1
GO:0043230	extracellular organelle	1/2	19/2142	0.0176659	0.0647748	0.0433898	ALDOB	1
GO:0005813	centrosome	1/2	47/2142	0.0434128	0.119385	0.0799709	ALDOB	1
Molecular function (MF) for the SYNCHr.vs.C in F2.
ID	Description	GeneRatio	BgRatio	pvalue	p.adjust	qvalue	geneID	Count
GO:0048029	monosaccharide binding	1/2	10/1915	0.0104193	0.0812068	0.0569872	ALDOB	1
GO:0016830	carbon-carbon lyase activity	1/2	13/1915	0.0135345	0.0812068	0.0569872	ALDOB	1
GO:0030246	carbohydrate binding	1/2	20/1915	0.0207841	0.0831362	0.0583412	ALDOB	1
GO:0016829	lyase activity	1/2	42/1915	0.0433944	0.130183	0.0913567	ALDOB	1

## Sheet: F3-SYNs.v.C
Table S6. Enriched GO terms for synbiotic single injected group vs. control in F3 (cecal tonsils).
Biological process (BP) for the SYNs.vs.C in F3.
ID	Description	GeneRatio	BgRatio	pvalue	p.adjust	qvalue	geneID	Count
GO:0030004	cellular monovalent inorganic cation homeostasis	6/116	15/2073	8.92475e-05	0.0896977	0.0894681	ATP6V0D2/KCTD7/CHP1/SLC9A8/ATP6V0A1/ATP1B1	6
GO:0055067	monovalent inorganic cation homeostasis	6/116	16/2073	0.000136319	0.0896977	0.0894681	ATP6V0D2/KCTD7/CHP1/SLC9A8/ATP6V0A1/ATP1B1	6
GO:0032787	monocarboxylic acid metabolic process	10/116	56/2073	0.000814934	0.32992	0.329076	ADH1C/FTCD/HPGDS/ALDOC/CYP2C23a/GSTM2/HAGHL/ENTPD5/ALDOB/PKLR	10
GO:0006885	regulation of pH	4/116	10/2073	0.0015042	0.32992	0.329076	ATP6V0D2/CHP1/SLC9A8/ATP6V0A1	4
GO:0030641	regulation of cellular pH	4/116	10/2073	0.0015042	0.32992	0.329076	ATP6V0D2/CHP1/SLC9A8/ATP6V0A1	4
GO:0051453	regulation of intracellular pH	4/116	10/2073	0.0015042	0.32992	0.329076	ATP6V0D2/CHP1/SLC9A8/ATP6V0A1	4
GO:0046034	ATP metabolic process	7/116	34/2073	0.00218196	0.410209	0.409159	ALDOC/CKB/ATP5B/ENTPD5/ALDOB/CYCS/PKLR	7
GO:0048469	cell maturation	4/116	12/2073	0.00324812	0.486573	0.485328	IHH/GATA2/TRIP13/SERPINB10B	4
GO:0044281	small molecule metabolic process	20/116	190/2073	0.00332763	0.486573	0.485328	ADH1C/ANGPT1L/FTCD/HPGDS/ALDOC/CYP2C23a/GSTM2/CKB/ALDH1A1/SORD/TPH1/HAGHL/TST/ATP5B/ITPK1/ENTPD5/INSIG2/NT5C3B/ALDOB/PKLR	20
GO:0055080	cation homeostasis	10/116	69/2073	0.00418846	0.501092	0.49981	ATP6V0D2/KCTD7/MT4/PSEN1/CHP1/SLC9A8/CALB1/B2M/ATP6V0A1/ATP1B1	10
GO:0098771	inorganic ion homeostasis	10/116	69/2073	0.00418846	0.501092	0.49981	ATP6V0D2/KCTD7/MT4/PSEN1/CHP1/SLC9A8/CALB1/B2M/ATP6V0A1/ATP1B1	10
GO:1902600	proton transmembrane transport	5/116	21/2073	0.00497121	0.545176	0.543781	ATP6V0D2/ATP5B/CHP1/SLC9A8/ATP6V0A1	5
GO:0050801	ion homeostasis	10/116	74/2073	0.00697646	0.658434	0.656748	ATP6V0D2/KCTD7/MT4/PSEN1/CHP1/SLC9A8/CALB1/B2M/ATP6V0A1/ATP1B1	10
GO:0006839	mitochondrial transport	4/116	15/2073	0.00785806	0.658434	0.656748	TST/ATP5B/KIF1BP/BCL2L1	4
GO:0006873	cellular ion homeostasis	9/116	64/2073	0.00800527	0.658434	0.656748	ATP6V0D2/KCTD7/MT4/PSEN1/CHP1/SLC9A8/CALB1/ATP6V0A1/ATP1B1	9
GO:0030003	cellular cation homeostasis	9/116	64/2073	0.00800527	0.658434	0.656748	ATP6V0D2/KCTD7/MT4/PSEN1/CHP1/SLC9A8/CALB1/ATP6V0A1/ATP1B1	9
GO:0016052	carbohydrate catabolic process	5/116	24/2073	0.00907445	0.694825	0.693046	ALDOC/SORD/ENTPD5/ALDOB/PKLR	5
GO:0006814	sodium ion transport	4/116	16/2073	0.0100317	0.694825	0.693046	CHP1/SLC9A8/ATP1A1/ATP1B1	4
GO:0032388	positive regulation of intracellular transport	4/116	16/2073	0.0100317	0.694825	0.693046	CPSF6/HRAS/SEC16B/CHP1	4
GO:0019752	carboxylic acid metabolic process	12/116	105/2073	0.0122856	0.732244	0.73037	ADH1C/FTCD/HPGDS/ALDOC/CYP2C23a/GSTM2/TPH1/HAGHL/TST/ENTPD5/ALDOB/PKLR	12
GO:0006096	glycolytic process	4/116	17/2073	0.0125612	0.732244	0.73037	ALDOC/ENTPD5/ALDOB/PKLR	4
GO:0006757	ATP generation from ADP	4/116	17/2073	0.0125612	0.732244	0.73037	ALDOC/ENTPD5/ALDOB/PKLR	4
GO:0043436	oxoacid metabolic process	12/116	107/2073	0.0141814	0.732244	0.73037	ADH1C/FTCD/HPGDS/ALDOC/CYP2C23a/GSTM2/TPH1/HAGHL/TST/ENTPD5/ALDOB/PKLR	12
GO:0006082	organic acid metabolic process	12/116	108/2073	0.0152096	0.732244	0.73037	ADH1C/FTCD/HPGDS/ALDOC/CYP2C23a/GSTM2/TPH1/HAGHL/TST/ENTPD5/ALDOB/PKLR	12
GO:0009135	purine nucleoside diphosphate metabolic process	4/116	18/2073	0.0154655	0.732244	0.73037	ALDOC/ENTPD5/ALDOB/PKLR	4
GO:0009179	purine ribonucleoside diphosphate metabolic process	4/116	18/2073	0.0154655	0.732244	0.73037	ALDOC/ENTPD5/ALDOB/PKLR	4
GO:0046031	ADP metabolic process	4/116	18/2073	0.0154655	0.732244	0.73037	ALDOC/ENTPD5/ALDOB/PKLR	4
GO:0006091	generation of precursor metabolites and energy	7/116	48/2073	0.0155797	0.732244	0.73037	ADH1C/ALDOC/ATP5B/ENTPD5/ALDOB/CYCS/PKLR	7
GO:0019725	cellular homeostasis	10/116	84/2073	0.0166818	0.732335	0.73046	ATP6V0D2/KCTD7/MT4/PSEN1/CHP1/PRDX6/SLC9A8/CALB1/ATP6V0A1/ATP1B1	10
GO:1901615	organic hydroxy compound metabolic process	8/116	60/2073	0.0166946	0.732335	0.73046	ADH1C/ALDH1A1/SORD/TPH1/HAGHL/ITPK1/INSIG2/CYB5R2	8
GO:0015672	monovalent inorganic cation transport	7/116	49/2073	0.0173551	0.736751	0.734865	ATP6V0D2/ATP5B/CHP1/SLC9A8/ATP6V0A1/ATP1A1/ATP1B1	7
GO:0055082	cellular chemical homeostasis	9/116	73/2073	0.018459	0.748151	0.746236	ATP6V0D2/KCTD7/MT4/PSEN1/CHP1/SLC9A8/CALB1/ATP6V0A1/ATP1B1	9
GO:0009185	ribonucleoside diphosphate metabolic process	4/116	19/2073	0.0187606	0.748151	0.746236	ALDOC/ENTPD5/ALDOB/PKLR	4
GO:0090316	positive regulation of intracellular protein transport	3/116	11/2073	0.020251	0.783833	0.781827	HRAS/SEC16B/CHP1	3
GO:0055086	nucleobase-containing small molecule metabolic process	8/116	64/2073	0.0239626	0.809364	0.807293	ANGPT1L/ALDOC/CKB/ATP5B/ENTPD5/NT5C3B/ALDOB/PKLR	8
GO:0035725	sodium ion transmembrane transport	3/116	12/2073	0.0259186	0.809364	0.807293	CHP1/SLC9A8/ATP1B1	3
GO:0071248	cellular response to metal ion	3/116	12/2073	0.0259186	0.809364	0.807293	MT4/JUND/B2M	3
GO:1905475	regulation of protein localization to membrane	3/116	12/2073	0.0259186	0.809364	0.807293	HRAS/CHP1/BCL2L1	3
GO:0006090	pyruvate metabolic process	4/116	21/2073	0.0265753	0.809364	0.807293	ALDOC/ENTPD5/ALDOB/PKLR	4
GO:0006165	nucleoside diphosphate phosphorylation	4/116	21/2073	0.0265753	0.809364	0.807293	ALDOC/ENTPD5/ALDOB/PKLR	4
GO:0009132	nucleoside diphosphate metabolic process	4/116	21/2073	0.0265753	0.809364	0.807293	ALDOC/ENTPD5/ALDOB/PKLR	4
GO:0046939	nucleotide phosphorylation	4/116	21/2073	0.0265753	0.809364	0.807293	ALDOC/ENTPD5/ALDOB/PKLR	4
GO:0009150	purine ribonucleotide metabolic process	6/116	42/2073	0.0270608	0.809364	0.807293	ALDOC/CKB/ATP5B/ENTPD5/ALDOB/PKLR	6
GO:0051346	negative regulation of hydrolase activity	6/116	42/2073	0.0270608	0.809364	0.807293	CST3/RIMBP2/HRAS/CHP1/TIMP3/SERPINB10B	6
GO:0042592	homeostatic process	16/116	173/2073	0.0280101	0.81914	0.817043	ATP6V0D2/KCTD7/IHH/MT4/PSEN1/GATA2/SHH/CHP1/PRDX6/SLC9A8/CALB1/POT1/B2M/SERPINB10B/ATP6V0A1/ATP1B1	16
GO:0051336	regulation of hydrolase activity	12/116	119/2073	0.0306148	0.871198	0.868968	IHH/CST3/AGRN/RIMBP2/HRAS/CHP1/ALDOB/CYCS/TIMP3/SERPINB10B/EPHA4/ATP1B1	12
GO:0051604	protein maturation	4/116	22/2073	0.0311142	0.871198	0.868968	DOHH/IHH/PSEN1/SHH	4
GO:0010977	negative regulation of neuron projection development	3/116	13/2073	0.0323469	0.886844	0.884574	AGRN/B2M/EPHA4	3
GO:0009259	ribonucleotide metabolic process	6/116	44/2073	0.0332597	0.893262	0.890975	ALDOC/CKB/ATP5B/ENTPD5/ALDOB/PKLR	6
GO:0021953	central nervous system neuron differentiation	4/116	23/2073	0.0360828	0.909892	0.907563	GATA2/TSKU/B2M/EPHA4	4
GO:0071695	anatomical structure maturation	4/116	23/2073	0.0360828	0.909892	0.907563	IHH/GATA2/TRIP13/SERPINB10B	4
GO:0098742	cell-cell adhesion via plasma-membrane adhesion molecules	5/116	34/2073	0.0380544	0.909892	0.907563	CDH1/BSG/CDH3/CDHR1/FLRT3	5
GO:0016485	protein processing	3/116	14/2073	0.0395272	0.909892	0.907563	IHH/PSEN1/SHH	3
GO:0034754	cellular hormone metabolic process	3/116	14/2073	0.0395272	0.909892	0.907563	ADH1C/ALDH1A1/DHRS11	3
GO:0009117	nucleotide metabolic process	7/116	58/2073	0.0401372	0.909892	0.907563	ALDOC/CKB/ATP5B/ENTPD5/NT5C3B/ALDOB/PKLR	7
GO:0006811	ion transport	14/116	152/2073	0.0402615	0.909892	0.907563	ATP6V0D2/SLC16A9/TMC3/PSEN1/ATP5B/CHP1/SLC9A8/SLC9A3R1/CALB1/B2M/ATP6V0A1/ATP1A1/SLC35B1/ATP1B1	14
GO:0019693	ribose phosphate metabolic process	6/116	46/2073	0.0403175	0.909892	0.907563	ALDOC/CKB/ATP5B/ENTPD5/ALDOB/PKLR	6
GO:0007156	homophilic cell adhesion via plasma membrane adhesion molecules	4/116	24/2073	0.0414844	0.909892	0.907563	CDH1/BSG/CDH3/CDHR1	4
GO:0021700	developmental maturation	4/116	24/2073	0.0414844	0.909892	0.907563	IHH/GATA2/TRIP13/SERPINB10B	4
GO:0048593	camera-type eye morphogenesis	4/116	24/2073	0.0414844	0.909892	0.907563	IHH/TSKU/SHH/CALB1	4
GO:0033044	regulation of chromosome organization	5/116	35/2073	0.0424775	0.916399	0.914054	GATA2/TRIP13/POT1/EED/HIST1H101	5
GO:0006753	nucleoside phosphate metabolic process	7/116	59/2073	0.0434994	0.91819	0.91584	ALDOC/CKB/ATP5B/ENTPD5/NT5C3B/ALDOB/PKLR	7
GO:0055114	oxidation-reduction process	11/116	112/2073	0.0446761	0.91819	0.91584	ADH1C/DOHH/CYP2C23a/ALDH1A1/SORD/TPH1/PRDX6/CYB5R2/ALDOB/CYCS/DHRS11	11
GO:0072657	protein localization to membrane	5/116	36/2073	0.0471993	0.91819	0.91584	AGRN/HRAS/CHP1/SLC9A3R1/BCL2L1	5
GO:0010038	response to metal ion	3/116	15/2073	0.0474445	0.91819	0.91584	MT4/JUND/B2M	3
GO:0031345	negative regulation of cell projection organization	3/116	15/2073	0.0474445	0.91819	0.91584	AGRN/B2M/EPHA4	3
GO:0051650	establishment of vesicle localization	3/116	15/2073	0.0474445	0.91819	0.91584	SEC16B/MYO1A/MYO1G	3
GO:0071241	cellular response to inorganic substance	3/116	15/2073	0.0474445	0.91819	0.91584	MT4/JUND/B2M	3
GO:0048878	chemical homeostasis	10/116	100/2073	0.0491233	0.928764	0.926386	ATP6V0D2/KCTD7/MT4/PSEN1/CHP1/SLC9A8/CALB1/B2M/ATP6V0A1/ATP1B1	10
Cellular componenet (CC) for the SYNs.vs.C in F3.
ID	Description	GeneRatio	BgRatio	pvalue	p.adjust	qvalue	geneID	Count
GO:0098978	glutamatergic synapse	5/117	17/2142	0.00162676	0.325353	0.32364	AGRN/HRAS/CALB1/EPHA4/FLRT3	5
GO:0030176	integral component of endoplasmic reticulum membrane	4/117	16/2142	0.00922643	0.456144	0.453744	SLC37A3/INSIG2/B2M/SLC35B1	4
GO:0005789	endoplasmic reticulum membrane	12/117	104/2142	0.00952441	0.456144	0.453744	BECN1/CYP2C23a/TAPBP/PSEN1/EIF5A/SEC16B/SLC37A3/INSIG2/B2M/PGRMC1/FLRT3/SLC35B1	12
GO:0042175	nuclear outer membrane-endoplasmic reticulum membrane network	12/117	105/2142	0.0102629	0.456144	0.453744	BECN1/CYP2C23a/TAPBP/PSEN1/EIF5A/SEC16B/SLC37A3/INSIG2/B2M/PGRMC1/FLRT3/SLC35B1	12
GO:0031227	intrinsic component of endoplasmic reticulum membrane	4/117	17/2142	0.0115648	0.456144	0.453744	SLC37A3/INSIG2/B2M/SLC35B1	4
GO:0098858	actin-based cell projection	5/117	27/2142	0.0136843	0.456144	0.453744	RHOC/SLC9A3R1/FAM206A/MYO1A/MYO1G	5
GO:0043230	extracellular organelle	4/117	19/2142	0.0173077	0.494507	0.491904	CKB/SORD/ALDOB/RAB5B	4
GO:0005829	cytosol	26/117	321/2142	0.0205143	0.512856	0.510157	ADH1C/KCTD7/S100A6/HPGDS/ALDOC/MYL6/BECN1/EFNB1/EDF1/GSTM2/CKB/ALDH1A1/ARGLU1/PLEKHJ1/HRAS/PRDX6/RPL35/CALB1/RPS15/EED/ALDOB/B2M/CYCS/PKLR/BCL2L1/FLRT3	26
GO:0031090	organelle membrane	25/117	315/2142	0.0291833	0.648518	0.645105	ATP6V0D2/BECN1/CYP2C23a/BSG/TAPBP/PSEN1/SORD/ATP5B/EIF5A/HRAS/SEC16B/SLC37A3/CHP1/SLC9A8/INSIG2/CALB1/B2M/RAB5B/BCL2L1/EPHA4/ATP6V0A1/ACBD5/PGRMC1/FLRT3/SLC35B1	25
GO:0019898	extrinsic component of membrane	5/117	35/2142	0.0388918	0.685923	0.682313	S100A6/BECN1/CDH1/CDH3/SOCS3	5
GO:0070062	extracellular exosome	3/117	15/2142	0.0446582	0.685923	0.682313	SORD/ALDOB/RAB5B	3
Molecular function (MF) for the SYNs.vs.C in F3.
ID	Description	GeneRatio	BgRatio	pvalue	p.adjust	qvalue	geneID	Count
GO:0022804	active transmembrane transporter activity	6/109	26/1915	0.0026763	0.183582	0.176006	ATP6V0D2/SLC16A9/SLC9A8/ATP6V0A1/ATP1A1/ATP1B1	6
GO:0022853	active ion transmembrane transporter activity	5/109	19/1915	0.00333544	0.183582	0.176006	ATP6V0D2/SLC9A8/ATP6V0A1/ATP1A1/ATP1B1	5
GO:0019829	ATPase-coupled cation transmembrane transporter activity	4/109	12/1915	0.00344754	0.183582	0.176006	ATP6V0D2/ATP6V0A1/ATP1A1/ATP1B1	4
GO:0042625	ATPase-coupled ion transmembrane transporter activity	4/109	12/1915	0.00344754	0.183582	0.176006	ATP6V0D2/ATP6V0A1/ATP1A1/ATP1B1	4
GO:0042626	ATPase-coupled transmembrane transporter activity	4/109	13/1915	0.00476363	0.194137	0.186126	ATP6V0D2/ATP6V0A1/ATP1A1/ATP1B1	4
GO:0015078	proton transmembrane transporter activity	4/109	14/1915	0.0063801	0.194137	0.186126	ATP6V0D2/ATP5B/SLC9A8/ATP6V0A1	4
GO:0015399	primary active transmembrane transporter activity	4/109	14/1915	0.0063801	0.194137	0.186126	ATP6V0D2/ATP6V0A1/ATP1A1/ATP1B1	4
GO:0008270	zinc ion binding	10/109	79/1915	0.0122412	0.325921	0.312472	ADH1C/S100A6/MT4/ZCCHC8/CHURC1/SORD/GATA2/SHH/CALB1/TIMP3	10
GO:0046914	transition metal ion binding	13/109	119/1915	0.0150241	0.341873	0.327765	ADH1C/DOHH/S100A6/CYP2C23a/MT4/ZCCHC8/CHURC1/SORD/TPH1/GATA2/SHH/CALB1/TIMP3	13
GO:0015662	ion transmembrane transporter activity, phosphorylative mechanism	3/109	10/1915	0.0160504	0.341873	0.327765	ATP6V0D2/ATP1A1/ATP1B1	3
GO:0015077	monovalent inorganic cation transmembrane transporter activity	6/109	38/1915	0.0183726	0.35576	0.341079	ATP6V0D2/ATP5B/SLC9A8/ATP6V0A1/ATP1A1/ATP1B1	6
GO:0000287	magnesium ion binding	5/109	29/1915	0.0216113	0.3836	0.367771	HPGDS/MYL6/ITPK1/NT5C3B/PKLR	5
GO:0005509	calcium ion binding	11/109	100/1915	0.0236551	0.384466	0.368601	S100A6/IHH/HPGDS/MYL6/CDH1/CDH3/CDHR1/AGRN/SHH/CHP1/CALB1	11
GO:0005496	steroid binding	3/109	12/1915	0.0270751	0.384466	0.368601	INSIG2/CALB1/PGRMC1	3
GO:0015081	sodium ion transmembrane transporter activity	3/109	12/1915	0.0270751	0.384466	0.368601	SLC9A8/ATP1A1/ATP1B1	3
GO:0045296	cadherin binding	3/109	13/1915	0.0337685	0.449543	0.430993	CDH1/CDH3/PSEN1	3
GO:0016616	oxidoreductase activity, acting on the CH-OH group of donors, NAD or NADP as acceptor	3/109	14/1915	0.0412381	0.516689	0.495368	ADH1C/SORD/DHRS11	3
GO:0005516	calmodulin binding	4/109	24/1915	0.043683	0.516915	0.495584	INVS/CAMK2D/MYO1A/MYO1G	4
GO:0004497	monooxygenase activity	3/109	15/1915	0.0494666	0.554547	0.531664	DOHH/CYP2C23a/TPH1	3

## Sheet: F3-SYNr.v.C
Table S7. Enriched GO terms for synbiotic repeatedly injected group vs. control in F3 (cecal tonsils).
Biological process (BP) for the SYNr.vs.C in F3.
ID	Description	GeneRatio	BgRatio	pvalue	p.adjust	qvalue	geneID	Count
GO:0044419	interspecies interaction between organisms	20/163	117/2073	0.00053051	0.163396	0.163306	FGR/EIF3L/AvBD1/ANXA2/MVB12A/LYG2/MYD88/CHMP4B/BECN1/AvBD6/DEFB4A/AvBD7/CATH1/SRC/GAPDH/TMEM229B/PRDX1/B2M/AvBD4/RELA	20
GO:0050918	positive chemotaxis	6/163	15/2073	0.000593885	0.163396	0.163306	AvBD1/AvBD6/DEFB4A/AvBD7/NTRK3/AvBD4	6
GO:0006090	pyruvate metabolic process	7/163	21/2073	0.000739351	0.163396	0.163306	ALDOC/LDHA/PKLR/PGAM1/GAPDH/PGK2/TPI1	7
GO:0006165	nucleoside diphosphate phosphorylation	7/163	21/2073	0.000739351	0.163396	0.163306	NME2/ALDOC/PKLR/PGAM1/GAPDH/PGK2/TPI1	7
GO:0009132	nucleoside diphosphate metabolic process	7/163	21/2073	0.000739351	0.163396	0.163306	NME2/ALDOC/PKLR/PGAM1/GAPDH/PGK2/TPI1	7
GO:0046939	nucleotide phosphorylation	7/163	21/2073	0.000739351	0.163396	0.163306	NME2/ALDOC/PKLR/PGAM1/GAPDH/PGK2/TPI1	7
GO:0006096	glycolytic process	6/163	17/2073	0.00128544	0.213062	0.212943	ALDOC/PKLR/PGAM1/GAPDH/PGK2/TPI1	6
GO:0006757	Biological process (BP) for the SYNr.vs.C in F3. A4:I38	6/163	17/2073	0.00128544	0.213062	0.212943	ALDOC/PKLR/PGAM1/GAPDH/PGK2/TPI1	6
GO:0009135	purine nucleoside diphosphate metabolic process	6/163	18/2073	0.00180421	0.217489	0.217368	ALDOC/PKLR/PGAM1/GAPDH/PGK2/TPI1	6
GO:0009179	purine ribonucleoside diphosphate metabolic process	6/163	18/2073	0.00180421	0.217489	0.217368	ALDOC/PKLR/PGAM1/GAPDH/PGK2/TPI1	6
GO:0046031	ADP metabolic process	6/163	18/2073	0.00180421	0.217489	0.217368	ALDOC/PKLR/PGAM1/GAPDH/PGK2/TPI1	6
GO:0002573	myeloid leukocyte differentiation	6/163	19/2073	0.00246762	0.235698	0.235567	ANXA2/GATA2/SRC/LECT2/MYH9/PAFAH1B1	6
GO:0009185	ribonucleoside diphosphate metabolic process	6/163	19/2073	0.00246762	0.235698	0.235567	ALDOC/PKLR/PGAM1/GAPDH/PGK2/TPI1	6
GO:0042742	defense response to bacterium	9/163	39/2073	0.00248852	0.235698	0.235567	FGR/AvBD1/LYG2/MYD88/AvBD6/DEFB4A/AvBD7/CATH1/AvBD4	9
GO:0009617	response to bacterium	11/163	55/2073	0.00287607	0.254245	0.254103	FGR/AvBD1/LYG2/MYD88/AvBD6/DEFB4A/AvBD7/CATH1/TMEM229B/B2M/AvBD4	11
GO:0006094	gluconeogenesis	6/163	20/2073	0.00329916	0.267463	0.267314	ALDOC/PGAM1/GAPDH/PGK2/CRY1/TPI1	6
GO:0046034	ATP metabolic process	8/163	34/2073	0.00380045	0.267463	0.267314	ALDOC/ATP6V1A/PKLR/PGAM1/GAPDH/PGK2/CYCS/TPI1	8
GO:0098542	defense response to other organism	14/163	82/2073	0.0038155	0.267463	0.267314	FGR/AvBD1/LYG2/MYD88/BECN1/AvBD6/DEFB4A/AvBD7/CATH1/SRC/GAPDH/PRDX1/AvBD4/RELA	14
GO:0019319	hexose biosynthetic process	6/163	21/2073	0.00432308	0.267463	0.267314	ALDOC/PGAM1/GAPDH/PGK2/CRY1/TPI1	6
GO:0043207	response to external biotic stimulus	16/163	101/2073	0.00439664	0.267463	0.267314	FGR/AvBD1/LYG2/MYD88/BECN1/AvBD6/DEFB4A/AvBD7/CATH1/SRC/GAPDH/TMEM229B/PRDX1/B2M/AvBD4/RELA	16
GO:0051707	response to other organism	16/163	101/2073	0.00439664	0.267463	0.267314	FGR/AvBD1/LYG2/MYD88/BECN1/AvBD6/DEFB4A/AvBD7/CATH1/SRC/GAPDH/TMEM229B/PRDX1/B2M/AvBD4/RELA	16
GO:0042752	regulation of circadian rhythm	5/163	15/2073	0.00443755	0.267463	0.267314	CRY2/ARNTL2/PPP1CB/CRY1/TARDBP	5
GO:0009607	response to biotic stimulus	16/163	102/2073	0.00486151	0.280276	0.280121	FGR/AvBD1/LYG2/MYD88/BECN1/AvBD6/DEFB4A/AvBD7/CATH1/SRC/GAPDH/TMEM229B/PRDX1/B2M/AvBD4/RELA	16
GO:0042274	ribosomal small subunit biogenesis	4/163	10/2073	0.00531389	0.293592	0.293429	RPS17/ERAL1/DCAF13/RPS15	4
GO:0030099	myeloid cell differentiation	9/163	44/2073	0.00591168	0.308577	0.308406	ANXA2/GATA2/SRC/LECT2/LDB1/HSPA9/B2M/MYH9/PAFAH1B1	9
GO:0050830	defense response to Gram-positive bacterium	5/163	16/2073	0.00605053	0.308577	0.308406	FGR/LYG2/MYD88/CATH1/AvBD4	5
GO:0046364	monosaccharide biosynthetic process	6/163	23/2073	0.00704731	0.346101	0.345909	ALDOC/PGAM1/GAPDH/PGK2/CRY1/TPI1	6
GO:0001906	cell killing	4/163	11/2073	0.00784454	0.371495	0.371288	AvBD1/GAPDH/PRDX1/B2M	4
GO:0016052	carbohydrate catabolic process	6/163	24/2073	0.00879731	0.402249	0.402026	ALDOC/PKLR/PGAM1/GAPDH/PGK2/TPI1	6
GO:0006091	generation of precursor metabolites and energy	9/163	48/2073	0.0106442	0.463606	0.463349	ALDOC/PKLR/PGAM1/GAPDH/CIAPIN1/PGK2/CYCS/PPP1CB/TPI1	9
GO:0034101	erythrocyte homeostasis	6/163	25/2073	0.0108385	0.463606	0.463349	GATA2/RPS17/LDB1/HSPA9/PRDX1/B2M	6
GO:0007623	circadian rhythm	6/163	26/2073	0.0131943	0.546739	0.546435	CRY2/ARNTL2/NTRK3/PPP1CB/CRY1/TARDBP	6
GO:0016051	carbohydrate biosynthetic process	7/163	34/2073	0.0142926	0.572361	0.572043	ALDOC/PGAM1/GAPDH/HS2ST1/PGK2/CRY1/TPI1	7
GO:0005975	carbohydrate metabolic process	10/163	59/2073	0.0146759	0.572361	0.572043	ALDOC/LDHA/PKLR/PGAM1/GAPDH/HS2ST1/PGK2/PPP1CB/CRY1/TPI1	10
GO:0006006	glucose metabolic process	6/163	27/2073	0.0158874	0.601904	0.601569	ALDOC/PGAM1/GAPDH/PGK2/CRY1/TPI1	6
GO:1901135	carbohydrate derivative metabolic process	15/163	107/2073	0.0176521	0.643921	0.643563	LYG2/NME2/ALDOC/ANGPT1L/PKLR/ST6GALNAC2/RPN1/PGAM1/GAPDH/MPPE1/DDOST/HS2ST1/PGK2/OSTC/TPI1	15
GO:0044283	small molecule biosynthetic process	12/163	79/2073	0.0182002	0.643921	0.643563	ASL/NME2/ALDOC/PGAM1/GAPDH/INSIG2/FASN/PGK2/DEGS1/CRY1/ASS1/TPI1	12
GO:0002262	myeloid cell homeostasis	6/163	28/2073	0.0189388	0.643921	0.643563	GATA2/RPS17/LDB1/HSPA9/PRDX1/B2M	6
GO:0019318	hexose metabolic process	6/163	28/2073	0.0189388	0.643921	0.643563	ALDOC/PGAM1/GAPDH/PGK2/CRY1/TPI1	6
GO:0060326	cell chemotaxis	6/163	29/2073	0.0223685	0.713694	0.713297	AvBD1/SLC8B1/AvBD6/DEFB4A/AvBD7/AvBD4	6
GO:0042254	ribosome biogenesis	7/163	37/2073	0.0224063	0.713694	0.713297	RPS17/ERAL1/RPL26L1/DCAF13/RPL35/ZNF622/RPS15	7
GO:0016192	vesicle-mediated transport	17/163	130/2073	0.0226057	0.713694	0.713297	FGR/ANXA2/MVB12A/ARCN1/MYD88/SH3GL1/CHMP4B/BECN1/RAB5C/MYO1G/AP2M1/AP3M1/GOLGA7/MPPE1/SEC22B/SDF4/B2M	17
GO:0044403	symbiotic process	5/163	22/2073	0.024817	0.755081	0.754661	EIF3L/ANXA2/MVB12A/CHMP4B/GAPDH	5
GO:0006897	endocytosis	7/163	38/2073	0.0257033	0.755081	0.754661	ANXA2/SH3GL1/BECN1/RAB5C/AP2M1/AP3M1/B2M	7
GO:0005996	monosaccharide metabolic process	6/163	30/2073	0.0261944	0.755081	0.754661	ALDOC/PGAM1/GAPDH/PGK2/CRY1/TPI1	6
GO:0006457	protein folding	6/163	30/2073	0.0261944	0.755081	0.754661	PDIA3/P4HB/HSPA9/NUDC/MESDC2/B2M	6
GO:0032787	monocarboxylic acid metabolic process	9/163	56/2073	0.0279274	0.78791	0.787472	ALDOC/LDHA/PKLR/PGAM1/GAPDH/FASN/PGK2/DEGS1/TPI1	9
GO:0055067	monovalent inorganic cation homeostasis	4/163	16/2073	0.0317366	0.876723	0.876236	SCNN1A/SLC4A1/SLC9A8/KCTD7	4
GO:0046907	intracellular transport	17/163	136/2073	0.0336392	0.910318	0.909812	ANXA2/MVB12A/ARCN1/CHMP4B/BECN1/RAB5C/PDLIM7/MYO1G/AP2M1/AP3M1/CPSF6/YWHAB/GOLGA7/MPPE1/TXN/SEC22B/PAFAH1B1	17
GO:0002443	leukocyte mediated immunity	5/163	24/2073	0.0352677	0.91696	0.91645	FGR/MYD88/MYO1G/PRDX1/B2M	5
GO:0043543	protein acylation	5/163	24/2073	0.0352677	0.91696	0.91645	MEAF6/GATA2/ING4/DPF2/GOLGA7	5
GO:0006898	receptor-mediated endocytosis	3/163	10/2073	0.0379435	0.949303	0.948776	ANXA2/AP2M1/B2M	3
GO:0061515	myeloid cell development	3/163	10/2073	0.0379435	0.949303	0.948776	ANXA2/SRC/PAFAH1B1	3
GO:0009150	purine ribonucleotide metabolic process	7/163	42/2073	0.0421817	0.974325	0.973784	NME2/ALDOC/PKLR/PGAM1/GAPDH/PGK2/TPI1	7
GO:0022613	ribonucleoprotein complex biogenesis	9/163	61/2073	0.0456121	0.974325	0.973784	EIF3L/RPS17/CPSF6/ERAL1/RPL26L1/DCAF13/RPL35/ZNF622/RPS15	9
GO:0010941	regulation of cell death	16/163	131/2073	0.0466866	0.974325	0.973784	GATA2/NME2/CHMP4B/PDIA3/ACVR2B/ANKRD1/SRC/ING4/GAPDH/TXN/CIAPIN1/NTRK3/CYCS/API5/SOCS3/RELA	16
GO:0002449	lymphocyte mediated immunity	4/163	18/2073	0.0471994	0.974325	0.973784	MYD88/MYO1G/PRDX1/B2M	4
GO:0006475	internal protein amino acid acetylation	4/163	18/2073	0.0471994	0.974325	0.973784	MEAF6/GATA2/ING4/DPF2	4
GO:0016573	histone acetylation	4/163	18/2073	0.0471994	0.974325	0.973784	MEAF6/GATA2/ING4/DPF2	4
GO:0018393	internal peptidyl-lysine acetylation	4/163	18/2073	0.0471994	0.974325	0.973784	MEAF6/GATA2/ING4/DPF2	4
GO:0018394	peptidyl-lysine acetylation	4/163	18/2073	0.0471994	0.974325	0.973784	MEAF6/GATA2/ING4/DPF2	4
GO:0006790	sulfur compound metabolic process	5/163	26/2073	0.0480847	0.974325	0.973784	GSTA3/HS2ST1/CIAPIN1/HSPA9/BLMH	5
GO:0000045	autophagosome assembly	3/163	11/2073	0.0492306	0.974325	0.973784	CHMP4B/BECN1/SEC22B	3
GO:0030100	regulation of endocytosis	3/163	11/2073	0.0492306	0.974325	0.973784	ANXA2/RAB5C/B2M	3
GO:0042273	ribosomal large subunit biogenesis	3/163	11/2073	0.0492306	0.974325	0.973784	RPL26L1/RPL35/ZNF622	3
GO:0099518	vesicle cytoskeletal trafficking	3/163	11/2073	0.0492306	0.974325	0.973784	MYO1G/AP3M1/PAFAH1B1	3
GO:1905037	autophagosome organization	3/163	11/2073	0.0492306	0.974325	0.973784	CHMP4B/BECN1/SEC22B	3
Cellular componenet (CC) for the SYNr.vs.C in F3.
ID	Description	GeneRatio	BgRatio	pvalue	p.adjust	qvalue	geneID	Count
GO:0098588	bounding membrane of organelle	28/170	184/2142	0.000365508	0.0387304	0.035649	TMEM231/SCNN1A/ANXA2/MVB12A/ARCN1/SLC35B1/SH3GL1/SLC9A8/CHMP4B/BECN1/ATP6V1A/LITAF/RAB5C/ST6GALNAC2/SRC/AP2M1/SURF4/GOLGA7/MPPE1/TMEM30A/SEC22B/HS2ST1/LAMP1/RPL27/LAPTM4A/FNDC3A/CRY1/PGRMC1	28
GO:0031090	organelle membrane	41/170	315/2142	0.000478414	0.0387304	0.035649	TMEM231/SCNN1A/SLC8B1/ANXA2/MVB12A/ARCN1/SLC35B1/SH3GL1/SLC9A8/CHMP4B/PDIA3/BECN1/ATP6V1A/LITAF/PHB/RAB5C/ST6GALNAC2/SRC/RPN1/AP2M1/SURF4/AP3M1/GAPDH/INSIG2/GOLGA7/MPPE1/DDOST/ERAL1/TMEM30A/SEC22B/HS2ST1/LAMP1/RPL27/LAPTM4A/DEGS1/OSTC/FNDC3A/CRY1/GPAT3/B2M/PGRMC1	41
GO:0098796	membrane protein complex	20/170	118/2142	0.000683025	0.0387304	0.035649	SCNN1A/ANXA2/MVB12A/ARCN1/CHMP4B/PDIA3/BECN1/CACNA1S/ATP6V1A/PHB/AP2M1/AP3M1/INSIG2/DDOST/SEC22B/KBP/GJB6/OSTC/SOCS3/B2M	20
GO:0005829	cytosol	41/170	321/2142	0.000720565	0.0387304	0.035649	ARGLU1/ANXA2/MVB12A/ASL/ARCN1/MYD88/RPS12/CHMP4B/ALDOC/BECN1/PSMD1/LDHA/RPS4Y1/RPS17/PKLR/SRC/ING4/YWHAB/PGAM1/GAPDH/KCTD7/TXN/RPL26L1/USP48/ACP1/AKR1A1/PGK2/CYCS/PPP1CB/RPL35/RPL27/PRDX1/CRY1/B2M/MYH9/RELA/URM1/DNAJC3/ASS1/TPI1/RPS15	41
GO:0022626	cytosolic ribosome	7/170	24/2142	0.00190323	0.081839	0.075328	RPS12/RPS4Y1/RPS17/RPL26L1/RPL35/RPL27/RPS15	7
GO:0022627	cytosolic small ribosomal subunit	4/170	10/2142	0.00550136	0.194339	0.178877	RPS12/RPS4Y1/RPS17/RPS15	4
GO:0012505	endomembrane system	44/170	391/2142	0.0063273	0.194339	0.178877	AvBD1/SCNN1A/ANXA2/MVB12A/DYM/ARCN1/SLC35B1/SH3GL1/SLC9A8/RPS12/CHMP4B/PDIA3/BECN1/DEFB4A/LITAF/RAB5C/ST6GALNAC2/SRC/RPN1/AP2M1/SURF4/AP3M1/GAPDH/INSIG2/GOLGA7/MPPE1/P4HB/DDOST/TMEM30A/SEC22B/HS2ST1/SDF4/LAMP1/RPL27/LAPTM4A/DEGS1/MESDC2/OSTC/FNDC3A/GPAT3/B2M/PAFAH1B1/DNAJC3/PGRMC1	44
GO:0044391	ribosomal subunit	7/170	30/2142	0.00744879	0.200186	0.18426	RPS12/RPS4Y1/RPS17/RPL26L1/RPL35/RPL27/RPS15	7
GO:0031902	late endosome membrane	5/170	18/2142	0.0108573	0.223427	0.205651	ANXA2/MVB12A/CHMP4B/LITAF/LAMP1	5
GO:0098562	cytoplasmic side of membrane	5/170	18/2142	0.0108573	0.223427	0.205651	FGR/CHMP4B/LITAF/SRC/RPL27	5
GO:0015935	small ribosomal subunit	4/170	12/2142	0.0114311	0.223427	0.205651	RPS12/RPS4Y1/RPS17/RPS15	4
GO:0005794	Golgi apparatus	18/170	131/2142	0.0130173	0.233226	0.214671	DYM/ARCN1/SLC35B1/SLC9A8/RPS12/BECN1/LITAF/ST6GALNAC2/SURF4/AP3M1/GOLGA7/MPPE1/TMEM30A/SEC22B/HS2ST1/SDF4/FNDC3A/B2M	18
GO:1990904	ribonucleoprotein complex	13/170	86/2142	0.0159308	0.263472	0.24251	EIF3L/RPS12/RPS4Y1/RPS17/GAPDH/RPL26L1/DCAF13/RPL35/RPL27/ZNF622/SMU1/RPS15/MFAP1	13
GO:0005840	ribosome	7/170	35/2142	0.0175602	0.269675	0.24822	RPS12/RPS4Y1/RPS17/RPL26L1/RPL35/RPL27/RPS15	7
GO:0005770	late endosome	6/170	28/2142	0.0197831	0.283558	0.260999	ANXA2/MVB12A/CHMP4B/LITAF/SDF4/LAMP1	6
GO:0016607	nuclear speck	7/170	37/2142	0.0235065	0.312044	0.287218	ARL6IP4/CCNL2/SRSF1/CPSF6/FAM206A/SMU1/CSNK1A1	7
GO:0009898	cytoplasmic side of plasma membrane	4/170	15/2142	0.0261246	0.312044	0.287218	FGR/CHMP4B/LITAF/SRC	4
GO:0034703	cation channel complex	4/170	15/2142	0.0261246	0.312044	0.287218	SCNN1A/ANXA2/CACNA1S/KBP	4
GO:0005789	endoplasmic reticulum membrane	14/170	104/2142	0.0320895	0.320328	0.294843	SLC35B1/PDIA3/BECN1/RPN1/SURF4/INSIG2/DDOST/SEC22B/RPL27/DEGS1/OSTC/GPAT3/B2M/PGRMC1	14
GO:0000139	Golgi membrane	10/170	66/2142	0.0324136	0.320328	0.294843	ARCN1/SLC35B1/SLC9A8/LITAF/ST6GALNAC2/SURF4/GOLGA7/SEC22B/HS2ST1/FNDC3A	10
GO:0030176	integral component of endoplasmic reticulum membrane	4/170	16/2142	0.0327311	0.320328	0.294843	SLC35B1/PDIA3/INSIG2/B2M	4
GO:0042175	nuclear outer membrane-endoplasmic reticulum membrane network	14/170	105/2142	0.0345158	0.320328	0.294843	SLC35B1/PDIA3/BECN1/RPN1/SURF4/INSIG2/DDOST/SEC22B/RPL27/DEGS1/OSTC/GPAT3/B2M/PGRMC1	14
GO:0005783	endoplasmic reticulum	16/170	125/2142	0.0346373	0.320328	0.294843	ARCN1/PDIA3/INSIG2/MPPE1/P4HB/DDOST/TMEM30A/SEC22B/SDF4/RPL27/MESDC2/OSTC/GPAT3/B2M/DNAJC3/PGRMC1	16
GO:0031253	cell projection membrane	5/170	24/2142	0.0365581	0.320328	0.294843	FGR/TMEM231/SCNN1A/CRY1/PTPRJ	5
GO:0000123	histone acetyltransferase complex	3/170	10/2142	0.0388814	0.320328	0.294843	MEAF6/ING4/ACTG1	3
GO:0010008	endosome membrane	9/170	59/2142	0.0399033	0.320328	0.294843	ANXA2/MVB12A/SH3GL1/CHMP4B/BECN1/LITAF/RAB5C/SRC/LAMP1	9
GO:0031227	intrinsic component of endoplasmic reticulum membrane	4/170	17/2142	0.0402273	0.320328	0.294843	SLC35B1/PDIA3/INSIG2/B2M	4
Molecular function (MF) for the SYNr.vs.C in F3.
ID	Description	GeneRatio	BgRatio	pvalue	p.adjust	qvalue	geneID	Count
GO:0031731	CCR6 chemokine receptor binding	5/147	13/1915	0.00193525	0.209899	0.209458	AvBD1/AvBD6/DEFB4A/AvBD7/AvBD4	5
GO:0042056	chemoattractant activity	5/147	13/1915	0.00193525	0.209899	0.209458	AvBD1/AvBD6/DEFB4A/AvBD7/AvBD4	5
GO:0048020	CCR chemokine receptor binding	5/147	14/1915	0.0028262	0.209899	0.209458	AvBD1/AvBD6/DEFB4A/AvBD7/AvBD4	5
GO:0042379	chemokine receptor binding	5/147	15/1915	0.00398034	0.209899	0.209458	AvBD1/AvBD6/DEFB4A/AvBD7/AvBD4	5
GO:0016746	transferase activity, transferring acyl groups	6/147	22/1915	0.00491458	0.209899	0.209458	MBOAT2/MEAF6/PNAT3/GOLGA7/FASN/GPAT3	6
GO:0003735	structural constituent of ribosome	7/147	29/1915	0.00503759	0.209899	0.209458	RPS12/RPS4Y1/RPS17/RPL26L1/RPL35/RPL27/RPS15	7
GO:0016747	transferase activity, transferring acyl groups other than amino-acyl groups	5/147	18/1915	0.00940641	0.31685	0.316183	MEAF6/PNAT3/GOLGA7/FASN/GPAT3	5
GO:0015081	sodium ion transmembrane transporter activity	4/147	12/1915	0.0101392	0.31685	0.316183	SCNN1A/SLC8B1/SLC9A8/KBP	4
GO:0016853	isomerase activity	5/147	20/1915	0.015021	0.41725	0.416372	PDIA3/PGAM1/P4HB/DEGS1/TPI1	5
GO:0046873	metal ion transmembrane transporter activity	8/147	48/1915	0.0268947	0.672367	0.670951	SCNN1A/SLC8B1/ANXA2/SLC9A8/CACNA1S/SLC39A9/KCNT1/KBP	8
GO:0022890	inorganic cation transmembrane transporter activity	10/147	72/1915	0.0446941	0.889968	0.888094	SCNN1A/SLC8B1/ANXA2/SLC9A8/CACNA1S/ATP6V1A/CHRNA5/SLC39A9/KCNT1/KBP	10
GO:0022857	transmembrane transporter activity	14/147	113/1915	0.0459832	0.889968	0.888094	SCNN1A/SLC8B1/ANXA2/MFSD1/SLC4A1/SLC35B1/SLC9A8/CACNA1S/ATP6V1A/CHRNA5/SLC39A9/KCNT1/KBP/GJB6	14
GO:0016407	acetyltransferase activity	3/147	11/1915	0.0462783	0.889968	0.888094	MEAF6/PNAT3/FASN	3

## Sheet: F3-SYNCHs.v.C
Table S8. Enriched GO terms for synbiotic+choline single injected group vs. control in F3 (cecal tonsils).
Biological process (BP) for the SYNCHs.vs.C in F3.
ID	Description	GeneRatio	BgRatio	pvalue	p.adjust	qvalue	geneID	Count
GO:0006412	translation	23/89	93/2073	7.22691e-13	4.84517e-10	4.76862e-10	EIF3L/RPS12/RPS15/RPL27/RPS4Y1/RPS17/RPL22/RPL37A/RPL35/RPS6/RPL13/EIF3E/RPL39L/EIF3H/RPL15/RPL26L1/RPSAP58/RPL36/CELF2/RPLP1/RPL30/EIF3M/IGF2BP3	23
GO:0043043	peptide biosynthetic process	23/89	94/2073	9.26419e-13	4.84517e-10	4.76862e-10	EIF3L/RPS12/RPS15/RPL27/RPS4Y1/RPS17/RPL22/RPL37A/RPL35/RPS6/RPL13/EIF3E/RPL39L/EIF3H/RPL15/RPL26L1/RPSAP58/RPL36/CELF2/RPLP1/RPL30/EIF3M/IGF2BP3	23
GO:0043604	amide biosynthetic process	24/89	109/2073	3.27896e-12	1.14326e-09	1.1252e-09	EIF3L/RPS12/RPS15/RPL27/RPS4Y1/RPS17/RPL22/RPL37A/RPL35/RPS6/RPL13/EIF3E/RPL39L/EIF3H/RPL15/RPL26L1/RPSAP58/RPL36/CELF2/RPLP1/CYR61/RPL30/EIF3M/IGF2BP3	24
GO:0006518	peptide metabolic process	23/89	112/2073	4.83731e-11	1.26496e-08	1.24497e-08	EIF3L/RPS12/RPS15/RPL27/RPS4Y1/RPS17/RPL22/RPL37A/RPL35/RPS6/RPL13/EIF3E/RPL39L/EIF3H/RPL15/RPL26L1/RPSAP58/RPL36/CELF2/RPLP1/RPL30/EIF3M/IGF2BP3	23
GO:0043603	cellular amide metabolic process	25/89	135/2073	6.43269e-11	1.34572e-08	1.32446e-08	EIF3L/RPS12/RPS15/RPL27/RPS4Y1/RPS17/RPL22/RPL37A/RPL35/RPS6/RPL13/EIF3E/RPL39L/EIF3H/ST6GAL1/RPL15/RPL26L1/RPSAP58/RPL36/CELF2/RPLP1/CYR61/RPL30/EIF3M/IGF2BP3	25
GO:0002181	cytoplasmic translation	11/89	22/2073	2.35685e-10	4.10878e-08	4.04386e-08	EIF3L/RPL22/EIF3E/EIF3H/RPL15/RPL26L1/RPSAP58/RPL36/RPLP1/RPL30/EIF3M	11
GO:1901566	organonitrogen compound biosynthetic process	30/89	219/2073	1.33411e-09	1.99354e-07	1.96204e-07	EIF3L/RPS12/RPS15/RPL27/ATIC/RPS4Y1/RPS17/RPL22/RPL37A/RPL35/RPS6/PRPS2/RPL13/EIF3E/RPL39L/EIF3H/ST6GAL1/RPL15/GART/RPL26L1/PPAT/RPSAP58/RPL36/CELF2/RPLP1/CYR61/RPL30/EIF3M/IGF2BP3/APOA1	30
GO:0022613	ribonucleoprotein complex biogenesis	12/89	61/2073	5.76341e-06	0.000753566	0.00074166	EIF3L/RPS15/RPS17/RPL35/EIF3E/EIF3H/RPL26L1/RPSAP58/RPL7A/CELF2/EIF3M/RPL7	12
GO:0007155	cell adhesion	18/89	158/2073	7.57502e-05	0.00792347	0.00779828	CD28/SDK2/LAMB2/COL12A1/VEGFA/CDH20/SPP1/EPHB3/FN1/VCL/PTK7/RPSAP58/FGB/COL6A3/IGF2/CYR61/FAM65B/APOA1	18
GO:0022610	biological adhesion	18/89	158/2073	7.57502e-05	0.00792347	0.00779828	CD28/SDK2/LAMB2/COL12A1/VEGFA/CDH20/SPP1/EPHB3/FN1/VCL/PTK7/RPSAP58/FGB/COL6A3/IGF2/CYR61/FAM65B/APOA1	18
GO:0022618	ribonucleoprotein complex assembly	7/89	31/2073	0.000240496	0.022869	0.0225077	EIF3L/RPS15/EIF3E/EIF3H/RPSAP58/CELF2/EIF3M	7
GO:0071826	ribonucleoprotein complex subunit organization	7/89	32/2073	0.000297195	0.0259055	0.0254962	EIF3L/RPS15/EIF3E/EIF3H/RPSAP58/CELF2/EIF3M	7
GO:0009156	ribonucleoside monophosphate biosynthetic process	4/89	10/2073	0.000547165	0.0440258	0.0433302	ATIC/PRPS2/GART/PPAT	4
GO:0042254	ribosome biogenesis	7/89	37/2073	0.000762559	0.0543756	0.0535165	RPS15/RPS17/RPL35/RPL26L1/RPSAP58/RPL7A/RPL7	7
GO:0009124	nucleoside monophosphate biosynthetic process	4/89	11/2073	0.00083175	0.0543756	0.0535165	ATIC/PRPS2/GART/PPAT	4
GO:0042273	ribosomal large subunit biogenesis	4/89	11/2073	0.00083175	0.0543756	0.0535165	RPL35/RPL26L1/RPL7A/RPL7	4
GO:0009161	ribonucleoside monophosphate metabolic process	4/89	12/2073	0.00120692	0.0742613	0.073088	ATIC/PRPS2/GART/PPAT	4
GO:0098609	cell-cell adhesion	10/89	78/2073	0.00144381	0.0839016	0.0825759	CD28/SDK2/CDH20/EPHB3/VCL/FGB/IGF2/CYR61/FAM65B/APOA1	10
GO:0007266	Rho protein signal transduction	4/89	14/2073	0.00228428	0.114332	0.112525	P2RY8/PHACTR4/FAM65B/APOA1	4
GO:0009123	nucleoside monophosphate metabolic process	4/89	14/2073	0.00228428	0.114332	0.112525	ATIC/PRPS2/GART/PPAT	4
GO:0031589	cell-substrate adhesion	6/89	33/2073	0.00229538	0.114332	0.112525	VEGFA/EPHB3/VCL/FGB/CYR61/APOA1	6
GO:0030155	regulation of cell adhesion	8/89	62/2073	0.00422829	0.201036	0.19786	CD28/VEGFA/EPHB3/VCL/IGF2/CYR61/FAM65B/APOA1	8
GO:0048704	embryonic skeletal system morphogenesis	4/89	17/2073	0.00491902	0.223708	0.220174	HOXA4/HOXA3/HOXA6/HOXD9	4
GO:0010811	positive regulation of cell-substrate adhesion	3/89	10/2073	0.00737388	0.301755	0.296988	VEGFA/CYR61/APOA1	3
GO:0042274	ribosomal small subunit biogenesis	3/89	10/2073	0.00737388	0.301755	0.296988	RPS15/RPS17/RPSAP58	3
GO:0006364	rRNA processing	4/89	19/2073	0.0075006	0.301755	0.296988	RPS17/RPL35/RPL7A/RPL7	4
GO:0006413	translational initiation	4/89	20/2073	0.00907274	0.306132	0.301295	EIF3L/EIF3E/EIF3H/EIF3M	4
GO:0010810	regulation of cell-substrate adhesion	4/89	20/2073	0.00907274	0.306132	0.301295	VEGFA/VCL/CYR61/APOA1	4
GO:0016072	rRNA metabolic process	4/89	20/2073	0.00907274	0.306132	0.301295	RPS17/RPL35/RPL7A/RPL7	4
GO:0045445	myoblast differentiation	4/89	20/2073	0.00907274	0.306132	0.301295	EXFABP/FAM65B/TBX3/APOA1	4
GO:1901654	response to ketone	4/89	20/2073	0.00907274	0.306132	0.301295	EXFABP/ZP3/SPINK5/P2RY6	4
GO:0009126	purine nucleoside monophosphate metabolic process	3/89	11/2073	0.00982718	0.311492	0.30657	ATIC/GART/PPAT	3
GO:0009167	purine ribonucleoside monophosphate metabolic process	3/89	11/2073	0.00982718	0.311492	0.30657	ATIC/GART/PPAT	3
GO:0045785	positive regulation of cell adhesion	5/89	32/2073	0.0104758	0.322286	0.317194	CD28/VEGFA/IGF2/CYR61/APOA1	5
GO:0048706	embryonic skeletal system development	4/89	22/2073	0.0128285	0.38339	0.377332	HOXA4/HOXA3/HOXA6/HOXD9	4
GO:0046390	ribose phosphate biosynthetic process	4/89	23/2073	0.0150293	0.436683	0.429784	ATIC/PRPS2/GART/PPAT	4
GO:0045661	regulation of myoblast differentiation	3/89	13/2073	0.0160048	0.445319	0.438284	EXFABP/FAM65B/TBX3	3
GO:0009653	anatomical structure morphogenesis	22/89	326/2073	0.0163578	0.445319	0.438284	HOXA4/ACHE/HOXA3/ARHGAP15/SDK2/COL12A1/VEGFA/CDH20/EPHB3/PHACTR4/FN1/VCL/PTK7/FYN/IGF2/HOXA6/HOXD9/CYR61/FAM65B/TBX3/APOA1/TDRD7	22
GO:0022407	regulation of cell-cell adhesion	5/89	36/2073	0.0171372	0.445319	0.438284	CD28/EPHB3/IGF2/FAM65B/APOA1	5
GO:0006164	purine nucleotide biosynthetic process	4/89	24/2073	0.0174552	0.445319	0.438284	ATIC/PRPS2/GART/PPAT	4
GO:0048593	camera-type eye morphogenesis	4/89	24/2073	0.0174552	0.445319	0.438284	ACHE/SDK2/PHACTR4/TDRD7	4
GO:0008360	regulation of cell shape	3/89	14/2073	0.0197468	0.480352	0.472763	ARHGAP15/FN1/FYN	3
GO:0097305	response to alcohol	3/89	14/2073	0.0197468	0.480352	0.472763	EXFABP/SPINK5/P2RY6	3
GO:0072522	purine-containing compound biosynthetic process	4/89	26/2073	0.0230071	0.532572	0.524157	ATIC/PRPS2/GART/PPAT	4
GO:0009952	anterior/posterior pattern specification	5/89	39/2073	0.0236624	0.532572	0.524157	HOXA4/HOXA3/HOXA6/HOXD9/TBX3	5
GO:0009792	embryo development ending in birth or egg hatching	6/89	53/2073	0.0238913	0.532572	0.524157	HOXA4/HOXA3/EXFABP/PHACTR4/HOXA6/HOXD9	6
GO:0030004	cellular monovalent inorganic cation homeostasis	3/89	15/2073	0.0239301	0.532572	0.524157	KCTD7/ATP6V0D2/SLC4A1	3
GO:0090407	organophosphate biosynthetic process	6/89	55/2073	0.0281741	0.5744	0.565324	ATIC/PRPS2/GART/PPAT/P2RY6/APOA1	6
GO:0032946	positive regulation of mononuclear cell proliferation	3/89	16/2073	0.0285552	0.5744	0.565324	CD28/IL18/IGF2	3
GO:0050671	positive regulation of lymphocyte proliferation	3/89	16/2073	0.0285552	0.5744	0.565324	CD28/IL18/IGF2	3
GO:0051781	positive regulation of cell division	3/89	16/2073	0.0285552	0.5744	0.565324	VEGFA/IGF2/MDK	3
GO:0055067	monovalent inorganic cation homeostasis	3/89	16/2073	0.0285552	0.5744	0.565324	KCTD7/ATP6V0D2/SLC4A1	3
GO:0009165	nucleotide biosynthetic process	4/89	28/2073	0.0295249	0.582699	0.573492	ATIC/PRPS2/GART/PPAT	4
GO:0048562	embryonic organ morphogenesis	6/89	56/2073	0.0304951	0.590702	0.581369	HOXA4/HOXA3/PHACTR4/HOXA6/HOXD9/TBX3	6
GO:0034470	ncRNA processing	5/89	42/2073	0.0316166	0.597077	0.587644	RPS17/RPL35/RPL7A/BAZ2B/RPL7	5
GO:0044085	cellular component biogenesis	22/89	347/2073	0.0319659	0.597077	0.587644	EIF3L/RPS15/RPS17/SDK2/VEGFA/RPL35/CDH20/EIF3E/EIF3H/KCTD7/RPL26L1/EPHB3/VCL/RPSAP58/FGB/RPL7A/CELF2/CYR61/EIF3M/FAM65B/APOA1/RPL7	22
GO:0009887	animal organ morphogenesis	11/89	140/2073	0.0340473	0.624797	0.614926	HOXA4/ACHE/HOXA3/SDK2/PHACTR4/IGF2/HOXA6/HOXD9/CYR61/TBX3/TDRD7	11
GO:0050801	ion homeostasis	7/89	74/2073	0.036674	0.645649	0.635448	IKZF1/EXFABP/KCTD7/P2RY8/ATP6V0D2/SLC4A1/APOA1	7
GO:0048592	eye morphogenesis	4/89	30/2073	0.0370353	0.645649	0.635448	ACHE/SDK2/PHACTR4/TDRD7	4
GO:1901293	nucleoside phosphate biosynthetic process	4/89	30/2073	0.0370353	0.645649	0.635448	ATIC/PRPS2/GART/PPAT	4
GO:0043009	chordate embryonic development	5/89	44/2073	0.037753	0.647371	0.637143	HOXA4/HOXA3/PHACTR4/HOXA6/HOXD9	5
GO:0046578	regulation of Ras protein signal transduction	3/89	18/2073	0.0391203	0.649521	0.639258	P2RY8/FAM65B/APOA1	3
GO:0070665	positive regulation of leukocyte proliferation	3/89	18/2073	0.0391203	0.649521	0.639258	CD28/IL18/IGF2	3
GO:0007265	Ras protein signal transduction	4/89	31/2073	0.0411675	0.672832	0.662202	P2RY8/PHACTR4/FAM65B/APOA1	4
GO:0001935	endothelial cell proliferation	3/89	19/2073	0.0450489	0.703302	0.69219	VEGFA/IGF2/APOA1	3
GO:0009152	purine ribonucleotide biosynthetic process	3/89	19/2073	0.0450489	0.703302	0.69219	ATIC/GART/PPAT	3
GO:0062013	positive regulation of small molecule metabolic process	3/89	19/2073	0.0450489	0.703302	0.69219	IGF2/P2RY6/APOA1	3
GO:0034329	cell junction assembly	5/89	47/2073	0.0482483	0.742173	0.730447	SDK2/VEGFA/CDH20/EPHB3/VCL	0
Cellular component (CC) for the SYNCHs.vs.C in F3.
ID	Description	GeneRatio	BgRatio	pvalue	p.adjust	qvalue	geneID	Count
GO:0005840	ribosome	20/91	35/2142	8.38774e-20	1.25816e-17	1.20077e-17	RPS12/RPS15/RPL27/RPS4Y1/RPS17/RPL22/RPL37A/RPL35/RPS6/RPL13/RPL39L/EIF3H/RPL15/RPL26L1/RPSAP58/RPL7A/RPL36/RPLP1/RPL30/RPL7	20
GO:0022626	cytosolic ribosome	17/91	24/2142	2.83516e-19	2.12637e-17	2.02938e-17	RPS12/RPS15/RPL27/RPS4Y1/RPS17/RPL35/RPS6/RPL13/RPL39L/RPL15/RPL26L1/RPSAP58/RPL7A/RPL36/RPLP1/RPL30/RPL7	17
GO:0044391	ribosomal subunit	17/91	30/2142	8.02148e-17	4.01074e-15	3.82779e-15	RPS12/RPS15/RPL27/RPS4Y1/RPS17/RPL35/RPS6/RPL13/RPL39L/RPL15/RPL26L1/RPSAP58/RPL7A/RPL36/RPLP1/RPL30/RPL7	17
GO:1990904	ribonucleoprotein complex	23/91	86/2142	9.73445e-14	3.65042e-12	3.48391e-12	EIF3L/RPS12/RPS15/RPL27/RPS4Y1/RPS17/RPL35/RPS6/RPL13/EIF3E/RPL39L/EIF3H/RPL15/RPL26L1/RPSAP58/RPL7A/RPL36/MFAP1/CELF2/RPLP1/RPL30/EIF3M/RPL7	23
GO:0022625	cytosolic large ribosomal subunit	11/91	14/2142	1.45839e-13	4.37516e-12	4.17559e-12	RPL27/RPL35/RPL13/RPL39L/RPL15/RPL26L1/RPL7A/RPL36/RPLP1/RPL30/RPL7	11
GO:0015934	large ribosomal subunit	11/91	18/2142	1.10826e-11	2.77065e-10	2.64427e-10	RPL27/RPL35/RPL13/RPL39L/RPL15/RPL26L1/RPL7A/RPL36/RPLP1/RPL30/RPL7	11
GO:0022627	cytosolic small ribosomal subunit	6/91	10/2142	9.14668e-07	1.96e-05	1.8706e-05	RPS12/RPS15/RPS4Y1/RPS17/RPS6/RPSAP58	6
GO:0015935	small ribosomal subunit	6/91	12/2142	3.75508e-06	7.04077e-05	6.71961e-05	RPS12/RPS15/RPS4Y1/RPS17/RPS6/RPSAP58	6
GO:0005829	cytosol	25/91	321/2142	0.00120765	0.0201276	0.0192095	RPS12/RPS15/RPL27/ATIC/RPS4Y1/RPS17/RPL35/RPS6/RPL13/RPL39L/EIF3H/KCTD7/RPL15/GART/RPL26L1/PPAT/RPSAP58/FYN/PIK3AP1/RPL7A/RPL36/RPLP1/RPL30/IGF2BP3/RPL7	25
GO:0062023	collagen-containing extracellular matrix	7/91	44/2142	0.00209771	0.0314656	0.0300303	LAMB2/COL12A1/SPARC/FN1/FGB/COL6A3/MDK	7
GO:0031012	extracellular matrix	9/91	74/2142	0.00341355	0.0465484	0.0444252	LAMB2/COL12A1/SPARC/FN1/FGB/COL6A3/ZP3/MDK/CYR61	9
GO:0005576	extracellular region	22/91	332/2142	0.018059	0.225737	0.21544	ACHE/CST3/LAMB2/COL12A1/VEGFA/EXFABP/SPARC/SPP1/ST6GAL1/HSP90AB1/FN1/IL18/FGB/COL6A3/INS/ZP3/IGF2/SPINK5/MDK/CYR61/COL1A1/APOA1	22
GO:0005912	adherens junction	3/91	15/2142	0.0232891	0.268721	0.256463	CDH20/PDLIM7/VCL	3
GO:0005604	basement membrane	3/91	18/2142	0.0381068	0.408287	0.389663	LAMB2/SPARC/MDK	3
Molecular function (MF) for the SYNCHs.vs.C in F3.
ID	Description	GeneRatio	BgRatio	pvalue	p.adjust	qvalue	geneID	Count
GO:0003735	structural constituent of ribosome	18/86	29/1915	2.08575e-18	4.00465e-16	3.93e-16	RPS12/RPS15/RPL27/RPS4Y1/RPS17/RPL22/RPL37A/RPL35/RPS6/RPL13/RPL39L/RPL15/RPL26L1/RPSAP58/RPL36/RPLP1/RPL30/RPL7	18
GO:0005198	structural molecule activity	21/86	103/1915	9.84319e-10	9.44947e-08	9.27333e-08	RPS12/RPS15/RPL27/RPS4Y1/RPS17/RPL22/RPL37A/RPL35/RPS6/RPL13/RPL39L/RPL15/RPL26L1/VCL/RPSAP58/RPL36/ZP3/RPLP1/RPL30/COL1A1/RPL7	21
GO:0003723	RNA binding	17/86	157/1915	0.000392673	0.0251311	0.0246626	EIF3L/RPS15/RPS4Y1/RPL22/RPL35/RPL13/EIF3E/EIF3H/RPL15/RPL26L1/RPL7A/CELF2/RPL30/EIF3M/IGF2BP3/TDRD7/RPL7	17
GO:0050840	extracellular matrix binding	4/86	10/1915	0.000647749	0.0310919	0.0305124	SPARC/SPP1/RPSAP58/CYR61	4
GO:0003743	translation initiation factor activity	4/86	13/1915	0.00198764	0.0748083	0.0734138	EIF3L/EIF3E/EIF3H/EIF3M	4
GO:0090079	translation regulator activity, nucleic acid binding	5/86	22/1915	0.00233776	0.0748083	0.0734138	EIF3L/EIF3E/EIF3H/CELF2/EIF3M	5
GO:0008201	heparin binding	5/86	23/1915	0.00288279	0.0790709	0.077597	VEGFA/SPP1/FN1/MDK/CYR61	5
GO:0045182	translation regulator activity	5/86	25/1915	0.0042397	0.101753	0.0998562	EIF3L/EIF3E/EIF3H/CELF2/EIF3M	5
GO:0008135	translation factor activity, RNA binding	4/86	19/1915	0.0087618	0.182912	0.179502	EIF3L/EIF3E/EIF3H/EIF3M	4
GO:0005539	glycosaminoglycan binding	5/86	30/1915	0.00952665	0.182912	0.179502	VEGFA/SPP1/FN1/MDK/CYR61	5
GO:1901681	sulfur compound binding	5/86	33/1915	0.0142725	0.24912	0.244476	VEGFA/SPP1/FN1/MDK/CYR61	5
GO:0050839	cell adhesion molecule binding	5/86	36/1915	0.0203997	0.326396	0.320312	CDH20/VCL/RPSAP58/IGF2/CYR61	5
GO:0008047	enzyme activator activity	5/86	42/1915	0.0373052	0.550969	0.540699	ARHGAP15/PHACTR4/IGF2/RPLP1/APOA1	5

## Sheet: F3-SYNCHr.v.C
Table S9. Enriched GO terms for synbiotic+choline repeatedly injected group vs. control in F3 (cecal tonsils).
Biological process (BP) for the SYNCHs.vs.C in F3.
ID	Description	GeneRatio	BgRatio	pvalue	p.adjust	qvalue	geneID	Count
GO:0006090	pyruvate metabolic process	10/143	21/2073	3.28133e-07	0.000420667	0.00041483	ENO1/TPI1/PKLR/LDHA/PFKFB1/PGK2/ALDOC/LDHB/GAPDH/PGAM1	10
GO:0006165	nucleoside diphosphate phosphorylation	9/143	21/2073	3.97622e-06	0.00127438	0.00125669	ENO1/TPI1/PKLR/PFKFB1/PGK2/ALDOC/GAPDH/PGAM1/NME2	9
GO:0009132	nucleoside diphosphate metabolic process	9/143	21/2073	3.97622e-06	0.00127438	0.00125669	ENO1/TPI1/PKLR/PFKFB1/PGK2/ALDOC/GAPDH/PGAM1/NME2	9
GO:0046939	nucleotide phosphorylation	9/143	21/2073	3.97622e-06	0.00127438	0.00125669	ENO1/TPI1/PKLR/PFKFB1/PGK2/ALDOC/GAPDH/PGAM1/NME2	9
GO:0006096	glycolytic process	8/143	17/2073	6.0441e-06	0.00129142	0.0012735	ENO1/TPI1/PKLR/PFKFB1/PGK2/ALDOC/GAPDH/PGAM1	8
GO:0006757	ATP generation from ADP	8/143	17/2073	6.0441e-06	0.00129142	0.0012735	ENO1/TPI1/PKLR/PFKFB1/PGK2/ALDOC/GAPDH/PGAM1	8
GO:0009135	purine nucleoside diphosphate metabolic process	8/143	18/2073	1.02493e-05	0.00145996	0.0014397	ENO1/TPI1/PKLR/PFKFB1/PGK2/ALDOC/GAPDH/PGAM1	8
GO:0009179	purine ribonucleoside diphosphate metabolic process	8/143	18/2073	1.02493e-05	0.00145996	0.0014397	ENO1/TPI1/PKLR/PFKFB1/PGK2/ALDOC/GAPDH/PGAM1	8
GO:0046031	ADP metabolic process	8/143	18/2073	1.02493e-05	0.00145996	0.0014397	ENO1/TPI1/PKLR/PFKFB1/PGK2/ALDOC/GAPDH/PGAM1	8
GO:0032787	monocarboxylic acid metabolic process	14/143	56/2073	1.37188e-05	0.00175876	0.00173435	ADH1C/ENO1/ASNS/TPI1/PKLR/LDHA/PFKFB1/PGK2/ALDOC/LDHB/GAPDH/DEGS1/PGAM1/FASN	14
GO:0009185	ribonucleoside diphosphate metabolic process	8/143	19/2073	1.66785e-05	0.0019438	0.00191683	ENO1/TPI1/PKLR/PFKFB1/PGK2/ALDOC/GAPDH/PGAM1	8
GO:0006094	gluconeogenesis	8/143	20/2073	2.6189e-05	0.00279786	0.00275903	ENO1/TPI1/PFKFB1/MAEA/PGK2/ALDOC/GAPDH/PGAM1	8
GO:0019319	hexose biosynthetic process	8/143	21/2073	3.98584e-05	0.00393065	0.00387611	ENO1/TPI1/PFKFB1/MAEA/PGK2/ALDOC/GAPDH/PGAM1	8
GO:0046034	ATP metabolic process	10/143	34/2073	5.57296e-05	0.00510324	0.00503242	ENO1/ATP6V1A/CYCS/TPI1/PKLR/PFKFB1/PGK2/ALDOC/GAPDH/PGAM1	10
GO:0046364	monosaccharide biosynthetic process	8/143	23/2073	8.52585e-05	0.00728676	0.00718565	ENO1/TPI1/PFKFB1/MAEA/PGK2/ALDOC/GAPDH/PGAM1	8
GO:0016052	carbohydrate catabolic process	8/143	24/2073	0.000120501	0.00965516	0.00952118	ENO1/TPI1/PKLR/PFKFB1/PGK2/ALDOC/GAPDH/PGAM1	8
GO:0006006	glucose metabolic process	8/143	27/2073	0.000304341	0.0229509	0.0226324	ENO1/TPI1/PFKFB1/MAEA/PGK2/ALDOC/GAPDH/PGAM1	8
GO:0009150	purine ribonucleotide metabolic process	10/143	42/2073	0.000386573	0.0270919	0.026716	ENO1/TPI1/PKLR/PFKFB1/PGK2/ALDOC/GAPDH/PGAM1/ADSS2/NME2	10
GO:0019318	hexose metabolic process	8/143	28/2073	0.000401518	0.0270919	0.026716	ENO1/TPI1/PFKFB1/MAEA/PGK2/ALDOC/GAPDH/PGAM1	8
GO:0009259	ribonucleotide metabolic process	10/143	44/2073	0.000578104	0.0370565	0.0365423	ENO1/TPI1/PKLR/PFKFB1/PGK2/ALDOC/GAPDH/PGAM1/ADSS2/NME2	10
GO:0022613	ribonucleoprotein complex biogenesis	12/143	61/2073	0.000670675	0.0391312	0.0385882	EIF3L/DCAF13/RPSAP58/ERAL1/RPL7A/RPL7/EIF3H/CDC73/UTP15/RPL5/RPS15/EIF2S3	12
GO:0005996	monosaccharide metabolic process	8/143	30/2073	0.000671518	0.0391312	0.0385882	ENO1/TPI1/PFKFB1/MAEA/PGK2/ALDOC/GAPDH/PGAM1	8
GO:0044283	small molecule biosynthetic process	14/143	79/2073	0.000729742	0.0406752	0.0401107	ENO1/ASNS/INSIG2/TPI1/PFKFB1/MAEA/PGK2/ALDOC/GAPDH/DEGS1/PGAM1/FASN/ASS1/NME2	14
GO:0019693	ribose phosphate metabolic process	10/143	46/2073	0.000842333	0.0437421	0.0431351	ENO1/TPI1/PKLR/PFKFB1/PGK2/ALDOC/GAPDH/PGAM1/ADSS2/NME2	10
GO:0022618	ribonucleoprotein complex assembly	8/143	31/2073	0.000853005	0.0437421	0.0431351	EIF3L/RPSAP58/ERAL1/EIF3H/CDC73/RPL5/RPS15/EIF2S3	8
GO:0071826	ribonucleoprotein complex subunit organization	8/143	32/2073	0.00107193	0.0528543	0.0521209	EIF3L/RPSAP58/ERAL1/EIF3H/CDC73/RPL5/RPS15/EIF2S3	8
GO:0006091	generation of precursor metabolites and energy	10/143	48/2073	0.00119881	0.0569211	0.0561313	ADH1C/ENO1/CYCS/TPI1/PKLR/PFKFB1/PGK2/ALDOC/GAPDH/PGAM1	10
GO:0006163	purine nucleotide metabolic process	10/143	49/2073	0.00141857	0.0649501	0.0640488	ENO1/TPI1/PKLR/PFKFB1/PGK2/ALDOC/GAPDH/PGAM1/ADSS2/NME2	10
GO:0016051	carbohydrate biosynthetic process	8/143	34/2073	0.00164377	0.072358	0.071354	ENO1/TPI1/PFKFB1/MAEA/PGK2/ALDOC/GAPDH/PGAM1	8
GO:0019752	carboxylic acid metabolic process	16/143	105/2073	0.00169325	0.072358	0.071354	ADH1C/ENO1/ASNS/BLMH/TPI1/PKLR/LDHA/PFKFB1/PGK2/ALDOC/LDHB/GAPDH/DEGS1/PGAM1/FASN/ASS1	16
GO:0005975	carbohydrate metabolic process	11/143	59/2073	0.00179766	0.0743418	0.0733102	ENO1/TPI1/PKLR/LDHA/PFKFB1/MAEA/PGK2/ALDOC/LDHB/GAPDH/PGAM1	11
GO:0043436	oxoacid metabolic process	16/143	107/2073	0.0020769	0.0832058	0.0820512	ADH1C/ENO1/ASNS/BLMH/TPI1/PKLR/LDHA/PFKFB1/PGK2/ALDOC/LDHB/GAPDH/DEGS1/PGAM1/FASN/ASS1	16
GO:0072521	purine-containing compound metabolic process	10/143	52/2073	0.00228172	0.0865178	0.0853172	ENO1/TPI1/PKLR/PFKFB1/PGK2/ALDOC/GAPDH/PGAM1/ADSS2/NME2	10
GO:0006082	organic acid metabolic process	16/143	108/2073	0.00229454	0.0865178	0.0853172	ADH1C/ENO1/ASNS/BLMH/TPI1/PKLR/LDHA/PFKFB1/PGK2/ALDOC/LDHB/GAPDH/DEGS1/PGAM1/FASN/ASS1	16
GO:0043604	amide biosynthetic process	16/143	109/2073	0.00253095	0.0927052	0.0914188	EEF1A1/EIF3L/ASNS/RNASE6/RPS4Y1/RPSAP58/EIF3H/RPS6/GAPDH/DEGS1/YBX1/RPL5/RPS15/EIF4A2/EIF2S3/ASS1	16
GO:0042254	ribosome biogenesis	8/143	37/2073	0.0029276	0.102672	0.101247	DCAF13/RPSAP58/ERAL1/RPL7A/RPL7/UTP15/RPL5/RPS15	8
GO:1901575	organic substance catabolic process	22/143	174/2073	0.00296324	0.102672	0.101247	ENO1/LYG2/USP48/BLMH/MVB12A/PRDX6/TPI1/PKLR/PFKFB1/MAEA/PGK2/ALDOC/GAPDH/PSMA7/SEC22B/BAP1/PAN2/YBX1/PGAM1/PSMD1/RPL5/OAZ1	22
GO:0042255	ribosome assembly	4/143	10/2073	0.00328733	0.10806	0.106561	RPSAP58/ERAL1/RPL5/RPS15	4
GO:0042274	ribosomal small subunit biogenesis	4/143	10/2073	0.00328733	0.10806	0.106561	DCAF13/RPSAP58/ERAL1/RPS15	4
GO:0009117	nucleotide metabolic process	10/143	58/2073	0.00525718	0.168493	0.166154	ENO1/TPI1/PKLR/PFKFB1/PGK2/ALDOC/GAPDH/PGAM1/ADSS2/NME2	10
GO:0009056	catabolic process	25/143	217/2073	0.00551563	0.172464	0.170071	ENO1/LYG2/USP48/ACHE/BLMH/MVB12A/PRDX1/PRDX6/BECN1/TPI1/PKLR/PFKFB1/MAEA/PGK2/ALDOC/GAPDH/PSMA7/SEC22B/BAP1/PAN2/YBX1/PGAM1/PSMD1/RPL5/OAZ1	25
GO:0006753	nucleoside phosphate metabolic process	10/143	59/2073	0.0059632	0.18202	0.179494	ENO1/TPI1/PKLR/PFKFB1/PGK2/ALDOC/GAPDH/PGAM1/ADSS2/NME2	10
GO:0006364	rRNA processing	5/143	19/2073	0.00768946	0.229253	0.226072	DCAF13/RPL7A/RPL7/UTP15/RPL5	5
GO:0043603	cellular amide metabolic process	17/143	135/2073	0.00939282	0.27145	0.267684	EEF1A1/EIF3L/ASNS/RNASE6/RPS4Y1/RPSAP58/EIF3H/RPS6/GAPDH/DEGS1/YBX1/RPL5/RPS15/PSEN1/EIF4A2/EIF2S3/ASS1	17
GO:0016072	rRNA metabolic process	5/143	20/2073	0.00969387	0.27145	0.267684	DCAF13/RPL7A/RPL7/UTP15/RPL5	5
GO:0006412	translation	13/143	93/2073	0.00974003	0.27145	0.267684	EEF1A1/EIF3L/RNASE6/RPS4Y1/RPSAP58/EIF3H/RPS6/GAPDH/YBX1/RPL5/RPS15/EIF4A2/EIF2S3	13
GO:0043254	regulation of protein-containing complex assembly	8/143	45/2073	0.0102066	0.278402	0.274538	CAPZA2/H3F3B/MAPRE1/DBN1/VEGFA/MTPN/CDC42/ACTR3	8
GO:0043043	peptide biosynthetic process	13/143	94/2073	0.0106419	0.279181	0.275307	EEF1A1/EIF3L/RNASE6/RPS4Y1/RPSAP58/EIF3H/RPS6/GAPDH/YBX1/RPL5/RPS15/EIF4A2/EIF2S3	13
GO:0055086	nucleobase-containing small molecule metabolic process	10/143	64/2073	0.0106707	0.279181	0.275307	ENO1/TPI1/PKLR/PFKFB1/PGK2/ALDOC/GAPDH/PGAM1/ADSS2/NME2	10
GO:0043068	positive regulation of programmed cell death	7/143	37/2073	0.011434	0.293167	0.289098	CYCS/FST/PDIA3/ING4/GAPDH/HSPD1/ACVR2B	7
GO:1901135	carbohydrate derivative metabolic process	14/143	107/2073	0.0131019	0.326083	0.321558	ENO1/LYG2/OSTC/TPI1/PKLR/PFKFB1/PGK2/ALDOC/GAPDH/ST6GALNAC2/PGAM1/ADSS2/RPN1/NME2	14
GO:0010942	positive regulation of cell death	7/143	38/2073	0.0132264	0.326083	0.321558	CYCS/FST/PDIA3/ING4/GAPDH/HSPD1/ACVR2B	7
GO:0044281	small molecule metabolic process	21/143	190/2073	0.0173574	0.419853	0.414027	ADH1C/ENO1/ASNS/BLMH/INSIG2/TPI1/PKLR/LDHA/PFKFB1/MAEA/ALDH1A1/PGK2/ALDOC/LDHB/GAPDH/DEGS1/PGAM1/ADSS2/FASN/ASS1/NME2	21
GO:0071695	anatomical structure maturation	5/143	23/2073	0.0177936	0.422434	0.416572	SERPINB10B/MAEA/SEMA4D/ARCN1/VEGFA	5
GO:0065008	regulation of biological quality	37/143	389/2073	0.0185231	0.431756	0.425765	ADH1C/CAPZA2/ACHE/ATP6V1A/INSIG2/PRDX1/FGR/PRDX6/SLC8B1/SLC9A8/GOLGA7/KBP/SERPINB10B/TBX3/MAEA/SRC/RPS6/ALDH1A1/CDC73/PDIA3/GAPDH/SEMA4D/DBN1/HSPD1/TFRC/YBX1/FASN/CHRNA5/VEGFA/RPL5/MTPN/DSTN/RTFDC1/PSEN1/CDC42/EIF2S3/ACTR3	37
GO:0006518	peptide metabolic process	14/143	112/2073	0.0191382	0.438127	0.432047	EEF1A1/EIF3L/RNASE6/RPS4Y1/RPSAP58/EIF3H/RPS6/GAPDH/YBX1/RPL5/RPS15/PSEN1/EIF4A2/EIF2S3	14
GO:0043067	regulation of programmed cell death	15/143	124/2073	0.0204839	0.454246	0.447943	CYCS/TBX3/MAEA/SRC/FST/CDC73/PDIA3/ING4/GAPDH/HSPD1/RELA/BRE/PSEN1/NME2/ACVR2B	15
GO:0008064	regulation of actin polymerization or depolymerization	5/143	24/2073	0.0212596	0.454246	0.447943	CAPZA2/DBN1/MTPN/DSTN/ACTR3	5
GO:0021700	developmental maturation	5/143	24/2073	0.0212596	0.454246	0.447943	SERPINB10B/MAEA/SEMA4D/ARCN1/VEGFA	5
GO:0030832	regulation of actin filament length	5/143	24/2073	0.0212596	0.454246	0.447943	CAPZA2/DBN1/MTPN/DSTN/ACTR3	5
GO:0044087	regulation of cellular component biogenesis	12/143	93/2073	0.0233716	0.491186	0.48437	CAPZA2/H3F3B/SEMA4D/SEC22B/MAPRE1/DBN1/PAN2/UTP15/VEGFA/MTPN/CDC42/ACTR3	12
GO:0008154	actin polymerization or depolymerization	5/143	25/2073	0.0251386	0.51844	0.511246	CAPZA2/DBN1/MTPN/DSTN/ACTR3	5
GO:0090501	RNA phosphodiester bond hydrolysis	4/143	17/2073	0.0254997	0.51844	0.511246	RNASE6/RSFR/TSN/PAN2	4
GO:0070925	organelle assembly	11/143	84/2073	0.0266935	0.51844	0.511246	TMEM231/BECN1/RPSAP58/ERAL1/TMEM17/SEC22B/MAPRE1/PAN2/RPL5/RPS15/ACTR3	11
GO:0010842	retina layer formation	3/143	10/2073	0.0269271	0.51844	0.511246	ACHE/FST/SDK2	3
GO:0061515	myeloid cell development	3/143	10/2073	0.0269271	0.51844	0.511246	SERPINB10B/MAEA/SRC	3
GO:0044419	interspecies interaction between organisms	14/143	117/2073	0.0270948	0.51844	0.511246	EIF3L/LYG2/MVB12A/PRDX1/FGR/BECN1/TMEM229B/RSFR/SRC/CDC73/GAPDH/HSPD1/RELA/ACTR3	14
GO:0010941	regulation of cell death	15/143	131/2073	0.0321172	0.605505	0.597102	CYCS/TBX3/MAEA/SRC/FST/CDC73/PDIA3/ING4/GAPDH/HSPD1/RELA/BRE/PSEN1/NME2/ACVR2B	15
GO:0006508	proteolysis	16/143	143/2073	0.0330195	0.613492	0.604979	USP48/BLMH/CYCS/CST3/SERPINB10B/EIF3H/MAEA/GAPDH/PSMA7/BAP1/HSPD1/METAP1/PSMD1/RPL5/PSEN1/CTSK	16
GO:0043065	positive regulation of apoptotic process	6/143	36/2073	0.0337528	0.618003	0.609427	CYCS/PDIA3/ING4/GAPDH/HSPD1/ACVR2B	6
GO:0042981	regulation of apoptotic process	14/143	121/2073	0.035054	0.618003	0.609427	CYCS/TBX3/MAEA/SRC/CDC73/PDIA3/ING4/GAPDH/HSPD1/RELA/BRE/PSEN1/NME2/ACVR2B	14
GO:0002705	positive regulation of leukocyte mediated immunity	3/143	11/2073	0.0351905	0.618003	0.609427	FGR/HSPD1/TFRC	3
GO:0042273	ribosomal large subunit biogenesis	3/143	11/2073	0.0351905	0.618003	0.609427	RPL7A/RPL7/RPL5	3
GO:1901566	organonitrogen compound biosynthetic process	22/143	219/2073	0.0405894	0.695196	0.685549	EEF1A1/EIF3L/ASNS/RNASE6/OSTC/RPS4Y1/GOLGA7/RPSAP58/EIF3H/RPS6/GAPDH/DEGS1/YBX1/ST6GALNAC2/ADSS2/RPL5/RPS15/RPN1/EIF4A2/EIF2S3/ASS1/NME2	22
GO:0055114	oxidation-reduction process	13/143	112/2073	0.0406706	0.695196	0.685549	ADH1C/PRDX1/PRDX6/CYCS/DOHH/LDHA/ALDH1A1/PDIA3/LDHB/GAPDH/AKR1A1/DEGS1/FASN	13
GO:0019637	organophosphate metabolic process	12/143	101/2073	0.0414501	0.699197	0.689495	ENO1/FGR/TPI1/PKLR/PFKFB1/PGK2/ALDOC/GAPDH/PGAM1/ADSS2/CDC42/NME2	12
GO:0006413	translational initiation	4/143	20/2073	0.0442123	0.712877	0.702984	EIF3L/EIF3H/EIF4A2/EIF2S3	4
GO:0050821	protein stabilization	4/143	20/2073	0.0442123	0.712877	0.702984	GOLGA7/GAPDH/HSPD1/RPL5	4
GO:0009607	response to biotic stimulus	12/143	102/2073	0.0442553	0.712877	0.702984	LYG2/PRDX1/FGR/BECN1/TMEM229B/RSFR/SRC/CDC73/GAPDH/HSPD1/RELA/ACTR3	12
GO:0031647	regulation of protein stability	5/143	29/2073	0.0450413	0.712877	0.702984	GOLGA7/CDC73/GAPDH/HSPD1/RPL5	5
GO:0032271	regulation of protein polymerization	5/143	29/2073	0.0450413	0.712877	0.702984	CAPZA2/MAPRE1/DBN1/MTPN/ACTR3	5
Cellular component (CC) for the SYNCHs.vs.C in F3.
ID	Description	GeneRatio	BgRatio	pvalue	p.adjust	qvalue	geneID	Count
GO:0005829	cytosol	44/146	321/2142	9.90411e-07	0.00021789	0.000210593	ADH1C/ARGLU1/ENO1/CAPZA2/USP48/ASNS/MVB12A/PRDX1/RPS4Y1/PRDX6/BECN1/CYCS/TPI1/PKLR/RPSAP58/RPL7A/LDHA/RPL7/PFKFB1/EIF3H/CCT7/SRC/RPS6/ALDH1A1/CDC73/ING4/PGK2/ALDOC/LDHB/GAPDH/AKR1A1/DBN1/HSPD1/RELA/ARCN1/BRE/PGAM1/PSMD1/RPL5/RPS15/MTPN/EIF2S3/ASS1/OAZ1	44
GO:0022626	cytosolic ribosome	7/146	24/2142	0.000765436	0.0621176	0.0600371	RPS4Y1/RPSAP58/RPL7A/RPL7/RPS6/RPL5/RPS15	7
GO:0030863	cortical cytoskeleton	6/146	18/2142	0.000847058	0.0621176	0.0600371	CAPZA2/PDLIM7/MAEA/MAPRE1/DBN1/DSTN	6
GO:0005938	cell cortex	8/146	34/2142	0.00152533	0.0683831	0.0660927	CAPZA2/PDLIM7/MAEA/MAPRE1/DBN1/DSTN/PSEN1/DCTN1	8
GO:1990904	ribonucleoprotein complex	14/146	86/2142	0.0015618	0.0683831	0.0660927	EIF3L/DCAF13/SMU1/RPS4Y1/RPSAP58/RPL7A/RPL7/EIF3H/RPS6/GAPDH/YBX1/RPL5/RPS15/EIF4A2	14
GO:0005840	ribosome	8/146	35/2142	0.00186499	0.0683831	0.0660927	RPS4Y1/RPSAP58/RPL7A/RPL7/EIF3H/RPS6/RPL5/RPS15	8
GO:0022627	cytosolic small ribosomal subunit	4/146	10/2142	0.00314803	0.0874918	0.0845614	RPS4Y1/RPSAP58/RPS6/RPS15	4
GO:0044391	ribosomal subunit	7/146	30/2142	0.00318152	0.0874918	0.0845614	RPS4Y1/RPSAP58/RPL7A/RPL7/RPS6/RPL5/RPS15	7
GO:0015935	small ribosomal subunit	4/146	12/2142	0.00666269	0.146579	0.14167	RPS4Y1/RPSAP58/RPS6/RPS15	4
GO:0030864	cortical actin cytoskeleton	4/146	12/2142	0.00666269	0.146579	0.14167	PDLIM7/MAEA/DBN1/DSTN	4
GO:1990234	transferase complex	13/146	94/2142	0.0097023	0.194046	0.187547	POLG/DCAF13/MEAF6/OSTC/BECN1/GOLGA7/PFKFB1/MAEA/CDC73/ING4/ACTG1/BRE/POLD3	13
GO:1902494	catalytic complex	18/146	157/2142	0.0173332	0.317776	0.307133	ENO1/POLG/DCAF13/MEAF6/OSTC/BECN1/GOLGA7/PFKFB1/MAEA/CDC73/ING4/PSMA7/ACTG1/BRE/PSMD1/POLD3/EIF4A2/DCTN1	18
GO:0000123	histone acetyltransferase complex	3/146	10/2142	0.0260967	0.416549	0.402597	MEAF6/ING4/ACTG1	3
GO:0098796	membrane protein complex	14/146	118/2142	0.0265076	0.416549	0.402597	CDH3/MVB12A/ATP6V1A/INSIG2/OSTC/BECN1/KBP/PHB/PDIA3/SEC22B/HSPD1/ARCN1/CACNA1S/PSEN1	14
GO:0031248	protein acetyltransferase complex	3/146	11/2142	0.0341252	0.453913	0.43871	MEAF6/ING4/ACTG1	3
GO:1902493	acetyltransferase complex	3/146	11/2142	0.0341252	0.453913	0.43871	MEAF6/ING4/ACTG1	3
GO:0015629	actin cytoskeleton	10/146	78/2142	0.036062	0.453913	0.43871	CAPZA2/PDLIM7/FGR/SH3GL1/MAEA/DBN1/ACTG1/MTPN/DSTN/ACTR3	10
GO:0019866	organelle inner membrane	7/146	47/2142	0.0371383	0.453913	0.43871	SLC8B1/ERAL1/PHB/SRC/HSPD1/PSEN1/LMNB2	7
Molecular function (MF) for the SYNCHs.vs.C in F3.
ID	Description	GeneRatio	BgRatio	pvalue	p.adjust	qvalue	geneID	Count
GO:0016616	oxidoreductase activity, acting on the CH-OH group of donors, NAD or NADP as acceptor	5/131	14/1915	0.00168213	0.362284	0.355165	ADH1C/LDHA/LDHB/AKR1A1/FASN	5
GO:0016614	oxidoreductase activity, acting on CH-OH group of donors	5/131	16/1915	0.00328245	0.362284	0.355165	ADH1C/LDHA/LDHB/AKR1A1/FASN	5
GO:0008135	translation factor activity, RNA binding	5/131	19/1915	0.00739567	0.362284	0.355165	EEF1A1/EIF3L/EIF3H/EIF4A2/EIF2S3	5
GO:0003743	translation initiation factor activity	4/131	13/1915	0.00920906	0.362284	0.355165	EIF3L/EIF3H/EIF4A2/EIF2S3	4
GO:0004540	ribonuclease activity	4/131	13/1915	0.00920906	0.362284	0.355165	RNASE6/RSFR/TSN/PAN2	4
GO:0016853	isomerase activity	5/131	20/1915	0.00932921	0.362284	0.355165	TPI1/PDIA3/DEGS1/HSPD1/PGAM1	5
GO:0003735	structural constituent of ribosome	6/131	29/1915	0.0117284	0.38744	0.379826	RPS4Y1/RPSAP58/RPL7/RPS6/RPL5/RPS15	6
GO:0090079	translation regulator activity, nucleic acid binding	5/131	22/1915	0.0141871	0.38744	0.379826	EEF1A1/EIF3L/EIF3H/EIF4A2/EIF2S3	5
GO:0008233	peptidase activity	9/131	58/1915	0.0149655	0.38744	0.379826	USP48/BLMH/EIF3H/PSMA7/BAP1/METAP1/PSMD1/PSEN1/CTSK	9
GO:0016491	oxidoreductase activity	13/131	101/1915	0.017511	0.408007	0.399989	ADH1C/PRDX1/PRDX6/CYCS/DOHH/LDHA/ALDH1A1/PDIA3/LDHB/GAPDH/AKR1A1/DEGS1/FASN	13
GO:0045182	translation regulator activity	5/131	25/1915	0.0242655	0.510821	0.500782	EEF1A1/EIF3L/EIF3H/EIF4A2/EIF2S3	5
GO:0019843	rRNA binding	3/131	10/1915	0.0263084	0.510821	0.500782	RPS4Y1/ERAL1/RPL5	3
GO:0016879	ligase activity, forming carbon-nitrogen bonds	3/131	11/1915	0.0343991	0.616538	0.604422	ASNS/ADSS2/ASS1	3
GO:0004518	nuclease activity	5/131	28/1915	0.0380865	0.633868	0.621411	POLG/RNASE6/RSFR/TSN/PAN2	5
GO:0015081	sodium ion transmembrane transporter activity	3/131	12/1915	0.0436231	0.635261	0.622776	SLC8B1/SLC9A8/KBP	3
GO:0140030	modification-dependent protein binding	3/131	12/1915	0.0436231	0.635261	0.622776	L3MBTL1/ING4/BRE	3
