# Supplementary material for: Inter- and Transgenerational Effects of In Ovo Stimulation with Bioactive Compounds on Cecal Tonsils and Cecal Mucosa Transcriptomes in a Chicken Model
Source: Int J Mol Sci. 2025 Jan 29;26(3):1174. doi: 10.3390/ijms26031174 (PMC11817890; doi:10.3390/ijms26031174)
Supplement: Supplementary file 1 [file ijms-26-01174-s001.zip › Supplementary file S11.xlsx]

## Sheet: F1-SYN.v.C
Table S1. Enriched GO terms for synbiotic vs. control in F1 (cecal mucosa).
Biological process (BP) for the SYN.vs.C in F1.
ID	Description	GeneRatio	BgRatio	pvalue	p.adjust	qvalue	geneID	Count
GO:0009056	catabolic process	6/15	217/2073	0.0027293	0.369357	0.366258	FTCD/CYP26A1/PKLR/STUB1/ACHE/ULK3	6
GO:0071248	cellular response to metal ion	2/15	12/2073	0.00309439	0.369357	0.366258	HVCN1/FOS	2
GO:0010038	response to metal ion	2/15	15/2073	0.00486147	0.369357	0.366258	HVCN1/FOS	2
GO:0071241	cellular response to inorganic substance	2/15	15/2073	0.00486147	0.369357	0.366258	HVCN1/FOS	2
GO:0032787	monocarboxylic acid metabolic process	3/15	56/2073	0.00674945	0.369357	0.366258	FTCD/CYP26A1/PKLR	3
GO:0016054	organic acid catabolic process	2/15	18/2073	0.0069955	0.369357	0.366258	FTCD/CYP26A1	2
GO:0046395	carboxylic acid catabolic process	2/15	18/2073	0.0069955	0.369357	0.366258	FTCD/CYP26A1	2
GO:0007179	transforming growth factor beta receptor signaling pathway	2/15	19/2073	0.00778587	0.369357	0.366258	STUB1/FOS	2
GO:0044248	cellular catabolic process	5/15	187/2073	0.0080295	0.369357	0.366258	FTCD/CYP26A1/STUB1/ACHE/ULK3	5
GO:0042445	hormone metabolic process	2/15	21/2073	0.00948198	0.380709	0.377515	CYP26A1/STUB1	2
GO:0071559	response to transforming growth factor beta	2/15	23/2073	0.0113284	0.380709	0.377515	STUB1/FOS	2
GO:0071560	cellular response to transforming growth factor beta stimulus	2/15	23/2073	0.0113284	0.380709	0.377515	STUB1/FOS	2
GO:0007166	cell surface receptor signaling pathway	6/15	291/2073	0.0119546	0.380709	0.377515	EFNB1/STUB1/PTK7/FOS/ULK3/FZD2	6
GO:0008202	steroid metabolic process	2/15	27/2073	0.0154561	0.426589	0.42301	CYP26A1/STUB1	2
GO:0044282	small molecule catabolic process	2/15	27/2073	0.0154561	0.426589	0.42301	FTCD/CYP26A1	2
GO:0010035	response to inorganic substance	2/15	33/2073	0.0226753	0.466848	0.462931	HVCN1/FOS	2
GO:0009719	response to endogenous stimulus	4/15	170/2073	0.0290875	0.466848	0.462931	PKLR/STUB1/FOS/ZP3	4
GO:1901575	organic substance catabolic process	4/15	174/2073	0.0313912	0.466848	0.462931	FTCD/CYP26A1/PKLR/STUB1	4
GO:0019752	carboxylic acid metabolic process	3/15	105/2073	0.036825	0.466848	0.462931	FTCD/CYP26A1/PKLR	3
GO:0043436	oxoacid metabolic process	3/15	107/2073	0.0386502	0.466848	0.462931	FTCD/CYP26A1/PKLR	3
GO:0006082	organic acid metabolic process	3/15	108/2073	0.0395805	0.466848	0.462931	FTCD/CYP26A1/PKLR	3
GO:0043254	regulation of protein-containing complex assembly	2/15	45/2073	0.0404433	0.466848	0.462931	TUBB2B/STUB1	2
GO:0007178	transmembrane receptor protein serine/threonine kinase signaling pathway	2/15	47/2073	0.043795	0.466848	0.462931	STUB1/FOS	2
GO:0010817	regulation of hormone levels	2/15	49/2073	0.0472492	0.466848	0.462931	CYP26A1/STUB1	2
Cellular component (CC) for the SYN.vs.C in F1.
ID	Description	GeneRatio	BgRatio	pvalue	p.adjust	qvalue	geneID	Count
GO:0005856	cytoskeleton	5/18	247/2142	0.0475312	0.553453	0.553453	FTCD/LMNA/TUBB2B/ACTG2/AFAP1	5
Molecular function (MF) for the SYN.vs.C in F1.
ID	Description	GeneRatio	BgRatio	pvalue	p.adjust	qvalue	geneID	Count
GO:0016773	phosphotransferase activity, alcohol group as acceptor	3/15	88/1915	0.0285691	0.493843	0.492713	PKLR/PTK7/ULK3	3
GO:0016301	kinase activity	3/15	100/1915	0.0397656	0.493843	0.492713	PKLR/PTK7/ULK3	3
GO:0016740	transferase activity	5/15	261/1915	0.0426058	0.493843	0.492713	FTCD/PKLR/STUB1/PTK7/ULK3	5
GO:0036094	small molecule binding	6/15	358/1915	0.0450344	0.493843	0.492713	FTCD/PKLR/TUBB2B/ACTG2/PTK7/ULK3	6
GO:0035639	purine ribonucleoside triphosphate binding	5/15	270/1915	0.0484346	0.493843	0.492713	PKLR/TUBB2B/ACTG2/PTK7/ULK3	5
GO:0043168	anion binding	6/15	366/1915	0.049602	0.493843	0.492713	FTCD/PKLR/TUBB2B/ACTG2/PTK7/ULK3	6

## Sheet: F1-SYNCH.v.C
Table S2. Enriched GO terms for synbiotic+choline vs. control in F1 (cecal mucosa).
Biological process (BP) for the SYNCH.vs.C in F1.
ID	Description	GeneRatio	BgRatio	pvalue	p.adjust	qvalue	geneID	Count
GO:0032787	monocarboxylic acid metabolic process	3/5	56/2073	0.000179863	0.0549251	0.0383651	CYP26A1/FTCD/ANXA1	3
GO:0034614	cellular response to reactive oxygen species	2/5	12/2073	0.000304358	0.0549251	0.0383651	PRDX1/ANXA1	2
GO:0000302	response to reactive oxygen species	2/5	16/2073	0.000551237	0.0549251	0.0383651	PRDX1/ANXA1	2
GO:0016054	organic acid catabolic process	2/5	18/2073	0.000701466	0.0549251	0.0383651	CYP26A1/FTCD	2
GO:0046395	carboxylic acid catabolic process	2/5	18/2073	0.000701466	0.0549251	0.0383651	CYP26A1/FTCD	2
GO:0034599	cellular response to oxidative stress	2/5	20/2073	0.000869413	0.0549251	0.0383651	PRDX1/ANXA1	2
GO:0062197	cellular response to chemical stress	2/5	23/2073	0.00115433	0.0549251	0.0383651	PRDX1/ANXA1	2
GO:0019752	carboxylic acid metabolic process	3/5	105/2073	0.00117279	0.0549251	0.0383651	CYP26A1/FTCD/ANXA1	3
GO:0043436	oxoacid metabolic process	3/5	107/2073	0.0012399	0.0549251	0.0383651	CYP26A1/FTCD/ANXA1	3
GO:0006082	organic acid metabolic process	3/5	108/2073	0.00127437	0.0549251	0.0383651	CYP26A1/FTCD/ANXA1	3
GO:0044282	small molecule catabolic process	2/5	27/2073	0.00159525	0.0616433	0.0430577	CYP26A1/FTCD	2
GO:0002262	myeloid cell homeostasis	2/5	28/2073	0.00171629	0.0616433	0.0430577	PRDX1/ANXA1	2
GO:0006979	response to oxidative stress	2/5	30/2073	0.00197126	0.0653547	0.0456501	PRDX1/ANXA1	2
GO:0010035	response to inorganic substance	2/5	33/2073	0.00238572	0.0734462	0.051302	PRDX1/ANXA1	2
GO:0048872	homeostasis of number of cells	2/5	38/2073	0.00316101	0.0908265	0.0634421	PRDX1/ANXA1	2
GO:0045087	innate immune response	2/5	48/2073	0.00502277	0.11867	0.0828907	PRDX1/ANXA1	2
GO:0042592	homeostatic process	3/5	173/2073	0.00503845	0.11867	0.0828907	ATP6V0D2/PRDX1/ANXA1	3
GO:0065008	regulation of biological quality	4/5	389/2073	0.00521085	0.11867	0.0828907	CYP26A1/ATP6V0D2/PRDX1/ANXA1	4
GO:0010817	regulation of hormone levels	2/5	49/2073	0.00523139	0.11867	0.0828907	CYP26A1/ANXA1	2
GO:0044248	cellular catabolic process	3/5	187/2073	0.00630328	0.129259	0.0902872	CYP26A1/FTCD/PRDX1	3
GO:0002252	immune effector process	2/5	54/2073	0.0063347	0.129259	0.0902872	PRDX1/ANXA1	2
GO:0044281	small molecule metabolic process	3/5	190/2073	0.00659791	0.129259	0.0902872	CYP26A1/FTCD/ANXA1	3
GO:0046649	lymphocyte activation	2/5	63/2073	0.00856961	0.146857	0.102579	PRDX1/ANXA1	2
GO:0009056	catabolic process	3/5	217/2073	0.00964433	0.146857	0.102579	CYP26A1/FTCD/PRDX1	3
GO:0045321	leukocyte activation	2/5	69/2073	0.0102336	0.146857	0.102579	PRDX1/ANXA1	2
GO:0001775	cell activation	2/5	80/2073	0.0136362	0.146857	0.102579	PRDX1/ANXA1	2
GO:0044255	cellular lipid metabolic process	2/5	81/2073	0.0139676	0.146857	0.102579	CYP26A1/ANXA1	2
GO:0098542	defense response to other organism	2/5	82/2073	0.0143027	0.146857	0.102579	PRDX1/ANXA1	2
GO:0019725	cellular homeostasis	2/5	84/2073	0.0149838	0.146857	0.102579	ATP6V0D2/PRDX1	2
GO:1901701	cellular response to oxygen-containing compound	2/5	85/2073	0.0153298	0.146857	0.102579	PRDX1/ANXA1	2
GO:0043207	response to external biotic stimulus	2/5	101/2073	0.021345	0.146857	0.102579	PRDX1/ANXA1	2
GO:0051707	response to other organism	2/5	101/2073	0.021345	0.146857	0.102579	PRDX1/ANXA1	2
GO:0009607	response to biotic stimulus	2/5	102/2073	0.0217504	0.146857	0.102579	PRDX1/ANXA1	2
GO:0006885	regulation of pH	1/5	10/2073	0.0239109	0.146857	0.102579	ATP6V0D2	1
GO:0009063	cellular amino acid catabolic process	1/5	10/2073	0.0239109	0.146857	0.102579	FTCD	1
GO:0030641	regulation of cellular pH	1/5	10/2073	0.0239109	0.146857	0.102579	ATP6V0D2	1
GO:0031016	pancreas development	1/5	10/2073	0.0239109	0.146857	0.102579	ANXA1	1
GO:0031532	actin cytoskeleton reorganization	1/5	10/2073	0.0239109	0.146857	0.102579	ANXA1	1
GO:0035710	CD4-positive, alpha-beta T cell activation	1/5	10/2073	0.0239109	0.146857	0.102579	ANXA1	1
GO:0046632	alpha-beta T cell differentiation	1/5	10/2073	0.0239109	0.146857	0.102579	ANXA1	1
GO:0046890	regulation of lipid biosynthetic process	1/5	10/2073	0.0239109	0.146857	0.102579	ANXA1	1
GO:0051048	negative regulation of secretion	1/5	10/2073	0.0239109	0.146857	0.102579	ANXA1	1
GO:0051453	regulation of intracellular pH	1/5	10/2073	0.0239109	0.146857	0.102579	ATP6V0D2	1
GO:0061041	regulation of wound healing	1/5	10/2073	0.0239109	0.146857	0.102579	ANXA1	1
GO:1901568	fatty acid derivative metabolic process	1/5	10/2073	0.0239109	0.146857	0.102579	ANXA1	1
GO:1901606	alpha-amino acid catabolic process	1/5	10/2073	0.0239109	0.146857	0.102579	FTCD	1
GO:1901989	positive regulation of cell cycle phase transition	1/5	10/2073	0.0239109	0.146857	0.102579	ANXA1	1
GO:0006629	lipid metabolic process	2/5	109/2073	0.0246823	0.146857	0.102579	CYP26A1/ANXA1	2
GO:0080134	regulation of response to stress	2/5	110/2073	0.0251144	0.146857	0.102579	PRDX1/ANXA1	2
GO:0006955	immune response	2/5	112/2073	0.0259887	0.146857	0.102579	PRDX1/ANXA1	2
GO:0055114	oxidation-reduction process	2/5	112/2073	0.0259887	0.146857	0.102579	CYP26A1/PRDX1	2
GO:0001906	cell killing	1/5	11/2073	0.0262766	0.146857	0.102579	PRDX1	1
GO:0006720	isoprenoid metabolic process	1/5	11/2073	0.0262766	0.146857	0.102579	CYP26A1	1
GO:0006721	terpenoid metabolic process	1/5	11/2073	0.0262766	0.146857	0.102579	CYP26A1	1
GO:0015718	monocarboxylic acid transport	1/5	11/2073	0.0262766	0.146857	0.102579	ANXA1	1
GO:0032355	response to estradiol	1/5	11/2073	0.0262766	0.146857	0.102579	ANXA1	1
GO:0042246	tissue regeneration	1/5	11/2073	0.0262766	0.146857	0.102579	ANXA1	1
GO:0045619	regulation of lymphocyte differentiation	1/5	11/2073	0.0262766	0.146857	0.102579	ANXA1	1
GO:0045834	positive regulation of lipid metabolic process	1/5	11/2073	0.0262766	0.146857	0.102579	ANXA1	1
GO:1902806	regulation of cell cycle G1/S phase transition	1/5	11/2073	0.0262766	0.146857	0.102579	ANXA1	1
GO:0044419	interspecies interaction between organisms	2/5	117/2073	0.0282313	0.146857	0.102579	PRDX1/ANXA1	2
GO:0002286	T cell activation involved in immune response	1/5	12/2073	0.0286377	0.146857	0.102579	ANXA1	1
GO:0002819	regulation of adaptive immune response	1/5	12/2073	0.0286377	0.146857	0.102579	ANXA1	1
GO:0002822	regulation of adaptive immune response based on somatic recombination of immune receptors built from immunoglobulin superfamily domains	1/5	12/2073	0.0286377	0.146857	0.102579	ANXA1	1
GO:0010594	regulation of endothelial cell migration	1/5	12/2073	0.0286377	0.146857	0.102579	ANXA1	1
GO:0042542	response to hydrogen peroxide	1/5	12/2073	0.0286377	0.146857	0.102579	ANXA1	1
GO:1902107	positive regulation of leukocyte differentiation	1/5	12/2073	0.0286377	0.146857	0.102579	ANXA1	1
GO:1903707	negative regulation of hemopoiesis	1/5	12/2073	0.0286377	0.146857	0.102579	ANXA1	1
GO:0006952	defense response	2/5	118/2073	0.0286896	0.146857	0.102579	PRDX1/ANXA1	2
GO:0002695	negative regulation of leukocyte activation	1/5	13/2073	0.0309943	0.146857	0.102579	ANXA1	1
GO:0031960	response to corticosteroid	1/5	13/2073	0.0309943	0.146857	0.102579	ANXA1	1
GO:0044242	cellular lipid catabolic process	1/5	13/2073	0.0309943	0.146857	0.102579	CYP26A1	1
GO:0046631	alpha-beta T cell activation	1/5	13/2073	0.0309943	0.146857	0.102579	ANXA1	1
GO:0048284	organelle fusion	1/5	13/2073	0.0309943	0.146857	0.102579	ANXA1	1
GO:0050866	negative regulation of cell activation	1/5	13/2073	0.0309943	0.146857	0.102579	ANXA1	1
GO:0051250	negative regulation of lymphocyte activation	1/5	13/2073	0.0309943	0.146857	0.102579	ANXA1	1
GO:0051384	response to glucocorticoid	1/5	13/2073	0.0309943	0.146857	0.102579	ANXA1	1
GO:0071383	cellular response to steroid hormone stimulus	1/5	13/2073	0.0309943	0.146857	0.102579	ANXA1	1
GO:0097529	myeloid leukocyte migration	1/5	13/2073	0.0309943	0.146857	0.102579	ANXA1	1
GO:1901700	response to oxygen-containing compound	2/5	127/2073	0.0329567	0.146857	0.102579	PRDX1/ANXA1	2
GO:0000082	G1/S transition of mitotic cell cycle	1/5	14/2073	0.0333462	0.146857	0.102579	ANXA1	1
GO:0002040	sprouting angiogenesis	1/5	14/2073	0.0333462	0.146857	0.102579	ANXA1	1
GO:0002685	regulation of leukocyte migration	1/5	14/2073	0.0333462	0.146857	0.102579	ANXA1	1
GO:0008360	regulation of cell shape	1/5	14/2073	0.0333462	0.146857	0.102579	ANXA1	1
GO:0010634	positive regulation of epithelial cell migration	1/5	14/2073	0.0333462	0.146857	0.102579	ANXA1	1
GO:0034754	cellular hormone metabolic process	1/5	14/2073	0.0333462	0.146857	0.102579	CYP26A1	1
GO:0043588	skin development	1/5	14/2073	0.0333462	0.146857	0.102579	ANXA1	1
GO:0098869	cellular oxidant detoxification	1/5	14/2073	0.0333462	0.146857	0.102579	PRDX1	1
GO:0001889	liver development	1/5	15/2073	0.0356936	0.146857	0.102579	ANXA1	1
GO:0006633	fatty acid biosynthetic process	1/5	15/2073	0.0356936	0.146857	0.102579	ANXA1	1
GO:0030004	cellular monovalent inorganic cation homeostasis	1/5	15/2073	0.0356936	0.146857	0.102579	ATP6V0D2	1
GO:0030595	leukocyte chemotaxis	1/5	15/2073	0.0356936	0.146857	0.102579	ANXA1	1
GO:0042129	regulation of T cell proliferation	1/5	15/2073	0.0356936	0.146857	0.102579	ANXA1	1
GO:0042180	cellular ketone metabolic process	1/5	15/2073	0.0356936	0.146857	0.102579	ANXA1	1
GO:0061008	hepaticobiliary system development	1/5	15/2073	0.0356936	0.146857	0.102579	ANXA1	1
GO:0061025	membrane fusion	1/5	15/2073	0.0356936	0.146857	0.102579	ANXA1	1
GO:0009064	glutamine family amino acid metabolic process	1/5	16/2073	0.0380364	0.146857	0.102579	FTCD	1
GO:0009913	epidermal cell differentiation	1/5	16/2073	0.0380364	0.146857	0.102579	ANXA1	1
GO:0022408	negative regulation of cell-cell adhesion	1/5	16/2073	0.0380364	0.146857	0.102579	ANXA1	1
GO:0032946	positive regulation of mononuclear cell proliferation	1/5	16/2073	0.0380364	0.146857	0.102579	ANXA1	1
GO:0045766	positive regulation of angiogenesis	1/5	16/2073	0.0380364	0.146857	0.102579	ANXA1	1
GO:0045931	positive regulation of mitotic cell cycle	1/5	16/2073	0.0380364	0.146857	0.102579	ANXA1	1
GO:0050671	positive regulation of lymphocyte proliferation	1/5	16/2073	0.0380364	0.146857	0.102579	ANXA1	1
GO:0055067	monovalent inorganic cation homeostasis	1/5	16/2073	0.0380364	0.146857	0.102579	ATP6V0D2	1
GO:1990748	cellular detoxification	1/5	16/2073	0.0380364	0.146857	0.102579	PRDX1	1
GO:0002699	positive regulation of immune effector process	1/5	17/2073	0.0403747	0.146857	0.102579	ANXA1	1
GO:0017157	regulation of exocytosis	1/5	17/2073	0.0403747	0.146857	0.102579	ANXA1	1
GO:0030073	insulin secretion	1/5	17/2073	0.0403747	0.146857	0.102579	ANXA1	1
GO:0042098	T cell proliferation	1/5	17/2073	0.0403747	0.146857	0.102579	ANXA1	1
GO:0044843	cell cycle G1/S phase transition	1/5	17/2073	0.0403747	0.146857	0.102579	ANXA1	1
GO:0097237	cellular response to toxic substance	1/5	17/2073	0.0403747	0.146857	0.102579	PRDX1	1
GO:0098754	detoxification	1/5	17/2073	0.0403747	0.146857	0.102579	PRDX1	1
GO:1903034	regulation of response to wounding	1/5	17/2073	0.0403747	0.146857	0.102579	ANXA1	1
GO:1903708	positive regulation of hemopoiesis	1/5	17/2073	0.0403747	0.146857	0.102579	ANXA1	1
GO:1904018	positive regulation of vasculature development	1/5	17/2073	0.0403747	0.146857	0.102579	ANXA1	1
GO:0002449	lymphocyte mediated immunity	1/5	18/2073	0.0427084	0.146857	0.102579	PRDX1	1
GO:0015849	organic acid transport	1/5	18/2073	0.0427084	0.146857	0.102579	ANXA1	1
GO:0016125	sterol metabolic process	1/5	18/2073	0.0427084	0.146857	0.102579	CYP26A1	1
GO:0032872	regulation of stress-activated MAPK cascade	1/5	18/2073	0.0427084	0.146857	0.102579	PRDX1	1
GO:0046942	carboxylic acid transport	1/5	18/2073	0.0427084	0.146857	0.102579	ANXA1	1
GO:0050870	positive regulation of T cell activation	1/5	18/2073	0.0427084	0.146857	0.102579	ANXA1	1
GO:0070665	positive regulation of leukocyte proliferation	1/5	18/2073	0.0427084	0.146857	0.102579	ANXA1	1
GO:1903039	positive regulation of leukocyte cell-cell adhesion	1/5	18/2073	0.0427084	0.146857	0.102579	ANXA1	1
GO:0006909	phagocytosis	1/5	19/2073	0.0450376	0.146857	0.102579	ANXA1	1
GO:0007034	vacuolar transport	1/5	19/2073	0.0450376	0.146857	0.102579	ATP6V0D2	1
GO:0010632	regulation of epithelial cell migration	1/5	19/2073	0.0450376	0.146857	0.102579	ANXA1	1
GO:0016042	lipid catabolic process	1/5	19/2073	0.0450376	0.146857	0.102579	CYP26A1	1
GO:0035270	endocrine system development	1/5	19/2073	0.0450376	0.146857	0.102579	ANXA1	1
GO:0043542	endothelial cell migration	1/5	19/2073	0.0450376	0.146857	0.102579	ANXA1	1
GO:0062013	positive regulation of small molecule metabolic process	1/5	19/2073	0.0450376	0.146857	0.102579	ANXA1	1
GO:0070302	regulation of stress-activated protein kinase signaling cascade	1/5	19/2073	0.0450376	0.146857	0.102579	PRDX1	1
GO:1902105	regulation of leukocyte differentiation	1/5	19/2073	0.0450376	0.146857	0.102579	ANXA1	1
GO:0006811	ion transport	2/5	152/2073	0.046105	0.146857	0.102579	ATP6V0D2/ANXA1	2
GO:0008544	epidermis development	1/5	20/2073	0.0473622	0.146857	0.102579	ANXA1	1
GO:0010212	response to ionizing radiation	1/5	20/2073	0.0473622	0.146857	0.102579	ANXA1	1
GO:0022409	positive regulation of cell-cell adhesion	1/5	20/2073	0.0473622	0.146857	0.102579	ANXA1	1
GO:0030072	peptide hormone secretion	1/5	20/2073	0.0473622	0.146857	0.102579	ANXA1	1
GO:0042493	response to drug	1/5	20/2073	0.0473622	0.146857	0.102579	ANXA1	1
GO:0051403	stress-activated MAPK cascade	1/5	20/2073	0.0473622	0.146857	0.102579	PRDX1	1
GO:0002285	lymphocyte activation involved in immune response	1/5	21/2073	0.0496823	0.147676	0.103152	ANXA1	1
GO:0002460	adaptive immune response based on somatic recombination of immune receptors built from immunoglobulin superfamily domains	1/5	21/2073	0.0496823	0.147676	0.103152	ANXA1	1
GO:0009636	response to toxic substance	1/5	21/2073	0.0496823	0.147676	0.103152	PRDX1	1
GO:0042445	hormone metabolic process	1/5	21/2073	0.0496823	0.147676	0.103152	CYP26A1	1
GO:0072330	monocarboxylic acid biosynthetic process	1/5	21/2073	0.0496823	0.147676	0.103152	ANXA1	1
GO:1902600	proton transmembrane transport	1/5	21/2073	0.0496823	0.147676	0.103152	ATP6V0D2	1
Cellular componenet (CC) for the SYNCH.vs.C in F1.
ID	Description	GeneRatio	BgRatio	pvalue	p.adjust	qvalue	geneID	Count
GO:0016324	apical plasma membrane	2/5	21/2142	0.000899666	0.0313702	0.0229127	ATP6V0D2/ANXA1	2
GO:0045177	apical part of cell	2/5	25/2142	0.00128042	0.0313702	0.0229127	ATP6V0D2/ANXA1	2
GO:0005769	early endosome	2/5	39/2142	0.00312122	0.0509799	0.0372356	ATP6V0D2/ANXA1	2
GO:0012505	endomembrane system	4/5	391/2142	0.00468809	0.057429	0.041946	CYP26A1/ATP6V0D2/FTCD/ANXA1	4
GO:0005768	endosome	2/5	99/2142	0.0193015	0.138496	0.101157	ATP6V0D2/ANXA1	2
GO:0098590	plasma membrane region	2/5	109/2142	0.0231965	0.138496	0.101157	ATP6V0D2/ANXA1	2
GO:0031090	organelle membrane	3/5	315/2142	0.025045	0.138496	0.101157	CYP26A1/ATP6V0D2/ANXA1	3
GO:0016323	basolateral plasma membrane	1/5	11/2142	0.0254381	0.138496	0.101157	ANXA1	1
GO:0031514	motile cilium	1/5	11/2142	0.0254381	0.138496	0.101157	ANXA1	1
GO:0005814	centriole	1/5	13/2142	0.0300071	0.140182	0.102388	FTCD	1
GO:0070062	extracellular exosome	1/5	15/2142	0.0345589	0.140182	0.102388	ANXA1	1
GO:1903561	extracellular vesicle	1/5	16/2142	0.0368284	0.140182	0.102388	ANXA1	1
GO:0098805	whole membrane	2/5	142/2142	0.03822	0.140182	0.102388	ATP6V0D2/ANXA1	2
GO:0031901	early endosome membrane	1/5	19/2142	0.0436112	0.140182	0.102388	ANXA1	1
GO:0043230	extracellular organelle	1/5	19/2142	0.0436112	0.140182	0.102388	ANXA1	1
Molecular function (MF) for the SYNCH.vs.C in F1.
ID	Description	GeneRatio	BgRatio	pvalue	p.adjust	qvalue	geneID	Count
GO:0016491	oxidoreductase activity	2/5	101/1915	0.0248117	0.147067	0.114263	CYP26A1/PRDX1	2
GO:0015662	ion transmembrane transporter activity, phosphorylative mechanism	1/5	10/1915	0.0258651	0.147067	0.114263	ATP6V0D2	1
GO:0072341	modified amino acid binding	1/5	10/1915	0.0258651	0.147067	0.114263	FTCD	1
GO:0019829	ATPase-coupled cation transmembrane transporter activity	1/5	12/1915	0.0309733	0.147067	0.114263	ATP6V0D2	1
GO:0042625	ATPase-coupled ion transmembrane transporter activity	1/5	12/1915	0.0309733	0.147067	0.114263	ATP6V0D2	1
GO:0042626	ATPase-coupled transmembrane transporter activity	1/5	13/1915	0.0335194	0.147067	0.114263	ATP6V0D2	1
GO:0015078	proton transmembrane transporter activity	1/5	14/1915	0.0360601	0.147067	0.114263	ATP6V0D2	1
GO:0015399	primary active transmembrane transporter activity	1/5	14/1915	0.0360601	0.147067	0.114263	ATP6V0D2	1
GO:0016209	antioxidant activity	1/5	14/1915	0.0360601	0.147067	0.114263	PRDX1	1
GO:0004497	monooxygenase activity	1/5	15/1915	0.0385954	0.147067	0.114263	CYP26A1	1
GO:0022853	active ion transmembrane transporter activity	1/5	19/1915	0.0486835	0.147067	0.114263	ATP6V0D2	1

## Sheet: F2-SYNs.v.C
Table S3. Enriched GO terms for synbiotic single injected group vs. control in F2 (cecal mucosa).
Biological process (BP) for the SYNs.vs.C in F2.
ID	Description	GeneRatio	BgRatio	pvalue	p.adjust	qvalue	geneID	Count
GO:0007131	reciprocal meiotic recombination	2/3	10/2073	6.26982e-05	0.00383032	0.00198908	TOP2A/RAD51	2
GO:0035825	homologous recombination	2/3	10/2073	6.26982e-05	0.00383032	0.00198908	TOP2A/RAD51	2
GO:0007127	meiosis I	2/3	11/2073	7.66064e-05	0.00383032	0.00198908	TOP2A/RAD51	2
GO:0061982	meiosis I cell cycle process	2/3	13/2073	0.000108572	0.00407144	0.00211429	TOP2A/RAD51	2
GO:0140013	meiotic nuclear division	2/3	18/2073	0.000212623	0.0063787	0.00331245	TOP2A/RAD51	2
GO:1903046	meiotic cell cycle process	2/3	20/2073	0.000263871	0.00659678	0.0034257	TOP2A/RAD51	2
GO:0032508	DNA duplex unwinding	2/3	22/2073	0.000320604	0.00687009	0.00356762	TOP2A/RAD51	2
GO:0051321	meiotic cell cycle	2/3	25/2073	0.000415964	0.00750803	0.00389891	TOP2A/RAD51	2
GO:0032392	DNA geometric change	2/3	26/2073	0.000450482	0.00750803	0.00389891	TOP2A/RAD51	2
GO:0006260	DNA replication	2/3	45/2073	0.00136378	0.0202236	0.0105021	TOP2A/RAD51	2
GO:0000280	nuclear division	2/3	47/2073	0.00148816	0.0202236	0.0105021	TOP2A/RAD51	2
GO:0071417	cellular response to organonitrogen compound	2/3	49/2073	0.00161789	0.0202236	0.0105021	RAD51/SIK1	2
GO:0048285	organelle fission	2/3	52/2073	0.00182246	0.0210284	0.01092	TOP2A/RAD51	2
GO:1901699	cellular response to nitrogen compound	2/3	55/2073	0.00203899	0.0218463	0.0113448	RAD51/SIK1	2
GO:0071103	DNA conformation change	2/3	60/2073	0.00242633	0.0235102	0.0122088	TOP2A/RAD51	2
GO:0006310	DNA recombination	2/3	61/2073	0.00250776	0.0235102	0.0122088	TOP2A/RAD51	2
GO:0010243	response to organonitrogen compound	2/3	70/2073	0.00329964	0.0291145	0.0151191	RAD51/SIK1	2
GO:1901698	response to nitrogen compound	2/3	79/2073	0.00419714	0.0349762	0.0181631	RAD51/SIK1	2
GO:1901701	cellular response to oxygen-containing compound	2/3	85/2073	0.00485366	0.0364024	0.0189037	RAD51/SIK1	2
GO:1903047	mitotic cell cycle process	2/3	85/2073	0.00485366	0.0364024	0.0189037	TOP2A/RAD51	2
GO:0000003	reproduction	2/3	101/2073	0.00682948	0.0465647	0.0241809	TOP2A/RAD51	2
GO:0022414	reproductive process	2/3	101/2073	0.00682948	0.0465647	0.0241809	TOP2A/RAD51	2
GO:0000278	mitotic cell cycle	2/3	108/2073	0.00779582	0.0508423	0.0264023	TOP2A/RAD51	2
GO:0006974	cellular response to DNA damage stimulus	2/3	126/2073	0.0105614	0.0627169	0.0325688	TOP2A/RAD51	2
GO:1901700	response to oxygen-containing compound	2/3	127/2073	0.0107268	0.0627169	0.0325688	RAD51/SIK1	2
GO:0006996	organelle organization	3/3	460/2073	0.0108709	0.0627169	0.0325688	TOP2A/RAD51/SIK1	3
GO:0006259	DNA metabolic process	2/3	133/2073	0.0117448	0.0647889	0.0336448	TOP2A/RAD51	2
GO:0022402	cell cycle process	2/3	135/2073	0.0120939	0.0647889	0.0336448	TOP2A/RAD51	2
GO:0071495	cellular response to endogenous stimulus	2/3	142/2073	0.013354	0.0690726	0.0358693	RAD51/SIK1	2
GO:0010569	regulation of double-strand break repair via homologous recombination	1/3	10/2073	0.014409	0.069721	0.036206	RAD51	1
GO:0071479	cellular response to ionizing radiation	1/3	10/2073	0.014409	0.069721	0.036206	RAD51	1
GO:0044774	mitotic DNA integrity checkpoint	1/3	11/2073	0.0158422	0.0698922	0.0362949	TOP2A	1
GO:0045132	meiotic chromosome segregation	1/3	11/2073	0.0158422	0.0698922	0.0362949	TOP2A	1
GO:0051304	chromosome separation	1/3	11/2073	0.0158422	0.0698922	0.0362949	TOP2A	1
GO:0031297	replication fork processing	1/3	12/2073	0.0172741	0.0719754	0.0373767	RAD51	1
GO:2000779	regulation of double-strand break repair	1/3	12/2073	0.0172741	0.0719754	0.0373767	RAD51	1
GO:0030261	chromosome condensation	1/3	13/2073	0.0187045	0.0730044	0.037911	TOP2A	1
GO:0045005	DNA-dependent DNA replication maintenance of fidelity	1/3	13/2073	0.0187045	0.0730044	0.037911	RAD51	1
GO:0009719	response to endogenous stimulus	2/3	170/2073	0.0189811	0.0730044	0.037911	RAD51/SIK1	2
GO:0097305	response to alcohol	1/3	14/2073	0.0201336	0.0736596	0.0382513	RAD51	1
GO:2001251	negative regulation of chromosome organization	1/3	14/2073	0.0201336	0.0736596	0.0382513	TOP2A	1
GO:0071241	cellular response to inorganic substance	1/3	15/2073	0.0215613	0.0764199	0.0396847	RAD51	1
GO:0051276	chromosome organization	2/3	183/2073	0.021907	0.0764199	0.0396847	TOP2A/RAD51	2
GO:0032869	cellular response to insulin stimulus	1/3	16/2073	0.0229876	0.0783668	0.0406957	SIK1	1
GO:0051054	positive regulation of DNA metabolic process	1/3	17/2073	0.0244125	0.0808965	0.0420094	RAD51	1
GO:0007093	mitotic cell cycle checkpoint	1/3	18/2073	0.025836	0.0808965	0.0420094	TOP2A	1
GO:0006468	protein phosphorylation	2/3	203/2073	0.0267873	0.0808965	0.0420094	RAD51/SIK1	2
GO:0000723	telomere maintenance	1/3	19/2073	0.0272582	0.0808965	0.0420094	RAD51	1
GO:0032868	response to insulin	1/3	19/2073	0.0272582	0.0808965	0.0420094	SIK1	1
GO:0006282	regulation of DNA repair	1/3	20/2073	0.0286789	0.0808965	0.0420094	RAD51	1
GO:0010212	response to ionizing radiation	1/3	20/2073	0.0286789	0.0808965	0.0420094	RAD51	1
GO:0032200	telomere organization	1/3	20/2073	0.0286789	0.0808965	0.0420094	RAD51	1
GO:0071310	cellular response to organic substance	2/3	212/2073	0.0291308	0.0808965	0.0420094	RAD51/SIK1	2
GO:0000018	regulation of DNA recombination	1/3	21/2073	0.0300983	0.0808965	0.0420094	RAD51	1
GO:0031570	DNA integrity checkpoint	1/3	21/2073	0.0300983	0.0808965	0.0420094	TOP2A	1
GO:0007049	cell cycle	2/3	216/2073	0.0302014	0.0808965	0.0420094	TOP2A/RAD51	2
GO:0033554	cellular response to stress	2/3	221/2073	0.0315644	0.0830643	0.0431351	TOP2A/RAD51	2
GO:0071478	cellular response to radiation	1/3	23/2073	0.0329329	0.0851712	0.0442293	RAD51	1
GO:2001020	regulation of response to DNA damage stimulus	1/3	25/2073	0.0357619	0.0909202	0.0472147	RAD51	1
GO:0045930	negative regulation of mitotic cell cycle	1/3	26/2073	0.0371744	0.0914124	0.0474703	TOP2A	1
GO:0071375	cellular response to peptide hormone stimulus	1/3	26/2073	0.0371744	0.0914124	0.0474703	SIK1	1
GO:0006261	DNA-dependent DNA replication	1/3	27/2073	0.0385855	0.0933519	0.0484775	RAD51	1
GO:0000075	cell cycle checkpoint	1/3	28/2073	0.0399952	0.0937387	0.0486783	TOP2A	1
GO:0000819	sister chromatid segregation	1/3	28/2073	0.0399952	0.0937387	0.0486783	TOP2A	1
GO:0000724	double-strand break repair via homologous recombination	1/3	29/2073	0.0414035	0.0940988	0.0488654	RAD51	1
GO:0000725	recombinational repair	1/3	29/2073	0.0414035	0.0940988	0.0488654	RAD51	1
GO:0016310	phosphorylation	2/3	259/2073	0.0428104	0.0944348	0.0490398	RAD51/SIK1	2
GO:1901653	cellular response to peptide	1/3	30/2073	0.0428104	0.0944348	0.0490398	SIK1	1
GO:0010033	response to organic substance	2/3	264/2073	0.0444044	0.096257	0.0499861	RAD51/SIK1	2
GO:0043434	response to peptide hormone	1/3	32/2073	0.0456202	0.096257	0.0499861	SIK1	1
GO:0010035	response to inorganic substance	1/3	33/2073	0.047023	0.096257	0.0499861	RAD51	1
GO:0071214	cellular response to abiotic stimulus	1/3	33/2073	0.047023	0.096257	0.0499861	RAD51	1
GO:0104004	cellular response to environmental stimulus	1/3	33/2073	0.047023	0.096257	0.0499861	RAD51	1
GO:0070887	cellular response to chemical stimulus	2/3	278/2073	0.0490059	0.096257	0.0499861	RAD51/SIK1	2
GO:0006323	DNA packaging	1/3	35/2073	0.0498245	0.096257	0.0499861	TOP2A	1
GO:0033044	regulation of chromosome organization	1/3	35/2073	0.0498245	0.096257	0.0499861	TOP2A	1
Cellular componenet (CC) for the SYNs.vs.C in F2.
ID	Description	GeneRatio	BgRatio	pvalue	p.adjust	qvalue	geneID	Count
GO:0000793	condensed chromosome	2/3	26/2142	0.000422026	0.00844052	0.00488662	TOP2A/RAD51	2
GO:0000785	chromatin	2/3	127/2142	0.0100603	0.0634635	0.036742	TOP2A/RAD51	2
GO:0000792	heterochromatin	1/3	10/2142	0.0139468	0.0634635	0.036742	TOP2A	1
GO:0000794	condensed nuclear chromosome	1/3	10/2142	0.0139468	0.0634635	0.036742	RAD51	1
GO:0000784	nuclear chromosome, telomeric region	1/3	13/2142	0.0181054	0.0634635	0.036742	RAD51	1
GO:0016605	PML body	1/3	15/2142	0.0208713	0.0634635	0.036742	RAD51	1
GO:0000781	chromosome, telomeric region	1/3	17/2142	0.023632	0.0634635	0.036742	RAD51	1
GO:0005694	chromosome	2/3	204/2142	0.0253854	0.0634635	0.036742	TOP2A/RAD51	2
GO:0005654	nucleoplasm	2/3	261/2142	0.0408097	0.0906882	0.0525037	TOP2A/RAD51	2
Molecular function (MF) for the SYNs.vs.C in F2.
ID	Description	GeneRatio	BgRatio	pvalue	p.adjust	qvalue	geneID	Count
GO:0008094	DNA-dependent ATPase activity	2/3	25/1915	0.000487155	0.0101423	0.00410621	TOP2A/RAD51	2
GO:0000287	magnesium ion binding	2/3	29/1915	0.000658356	0.0101423	0.00410621	TOP2A/SIK1	2
GO:0005524	ATP binding	3/3	213/1915	0.00135885	0.0101423	0.00410621	TOP2A/RAD51/SIK1	3
GO:0140097	catalytic activity, acting on DNA	2/3	43/1915	0.00145706	0.0101423	0.00410621	TOP2A/RAD51	2
GO:0032559	adenyl ribonucleotide binding	3/3	222/1915	0.00153937	0.0101423	0.00410621	TOP2A/RAD51/SIK1	3
GO:0030554	adenyl nucleotide binding	3/3	223/1915	0.00156036	0.0101423	0.00410621	TOP2A/RAD51/SIK1	3
GO:0035639	purine ribonucleoside triphosphate binding	3/3	270/1915	0.00277604	0.0121715	0.00492773	TOP2A/RAD51/SIK1	3
GO:0032555	purine ribonucleotide binding	3/3	280/1915	0.00309729	0.0121715	0.00492773	TOP2A/RAD51/SIK1	3
GO:0017076	purine nucleotide binding	3/3	281/1915	0.00313071	0.0121715	0.00492773	TOP2A/RAD51/SIK1	3
GO:0032553	ribonucleotide binding	3/3	281/1915	0.00313071	0.0121715	0.00492773	TOP2A/RAD51/SIK1	3
GO:0016887	ATPase activity	2/3	66/1915	0.00343298	0.0121715	0.00492773	TOP2A/RAD51	2
GO:0000166	nucleotide binding	3/3	308/1915	0.00412653	0.0123796	0.00501198	TOP2A/RAD51/SIK1	3
GO:1901265	nucleoside phosphate binding	3/3	308/1915	0.00412653	0.0123796	0.00501198	TOP2A/RAD51/SIK1	3
GO:0097367	carbohydrate derivative binding	3/3	318/1915	0.00454305	0.0126556	0.00512374	TOP2A/RAD51/SIK1	3
GO:0036094	small molecule binding	3/3	358/1915	0.00648897	0.0168713	0.00683049	TOP2A/RAD51/SIK1	3
GO:0043168	anion binding	3/3	366/1915	0.00693505	0.0169042	0.0068438	TOP2A/RAD51/SIK1	3
GO:0017111	nucleoside-triphosphatase activity	2/3	118/1915	0.0108432	0.0229403	0.00928758	TOP2A/RAD51	2
GO:0016462	pyrophosphatase activity	2/3	120/1915	0.0112073	0.0229403	0.00928758	TOP2A/RAD51	2
GO:0016817	hydrolase activity, acting on acid anhydrides	2/3	123/1915	0.0117643	0.0229403	0.00928758	TOP2A/RAD51	2
GO:0016818	hydrolase activity, acting on acid anhydrides, in phosphorus-containing anhydrides	2/3	123/1915	0.0117643	0.0229403	0.00928758	TOP2A/RAD51	2
GO:0003697	single-stranded DNA binding	1/3	17/1915	0.0264098	0.0490468	0.019857	RAD51	1
GO:0003678	DNA helicase activity	1/3	19/1915	0.0294859	0.0522705	0.0211621	RAD51	1
GO:0016853	isomerase activity	1/3	20/1915	0.0310215	0.0526017	0.0212963	TOP2A	1
GO:0004386	helicase activity	1/3	31/1915	0.0478066	0.0776858	0.0314517	RAD51	1

## Sheet: F2-SYNr.v.C
Table S4. Enriched GO terms for synbiotic repeatedly injected group vs. control in F2 (cecal mucosa).
Biological process (BP) for the SYNr.vs.C in F2.
ID	Description	GeneRatio	BgRatio	pvalue	p.adjust	qvalue	geneID	Count
GO:0000278	mitotic cell cycle	8/29	108/2073	7.19829e-05	0.0432617	0.0415985	MCM3/MSH6/TOP2A/KIF4B/IGF2/TUBA1A/INCENP/CENPT	8
GO:1903047	mitotic cell cycle process	6/29	85/2073	0.000884972	0.265934	0.25571	MCM3/MSH6/TOP2A/KIF4B/IGF2/INCENP	6
GO:1903046	meiotic cell cycle process	3/29	20/2073	0.00239288	0.479375	0.460945	MSH6/TOP2A/INCENP	3
GO:0007346	regulation of mitotic cell cycle	4/29	47/2073	0.00363713	0.546479	0.525469	MSH6/TOP2A/IGF2/INCENP	4
GO:0051321	meiotic cell cycle	3/29	25/2073	0.00460572	0.547491	0.526443	MSH6/TOP2A/INCENP	3
GO:0007049	cell cycle	8/29	216/2073	0.0075414	0.547491	0.526443	MCM3/MSH6/TOP2A/KIF4B/IGF2/TUBA1A/INCENP/CENPT	8
GO:0071103	DNA conformation change	4/29	60/2073	0.00876618	0.547491	0.526443	MCM3/HIST1H2B5/TOP2A/INCENP	4
GO:0022402	cell cycle process	6/29	135/2073	0.00932303	0.547491	0.526443	MCM3/MSH6/TOP2A/KIF4B/IGF2/INCENP	6
GO:0015718	monocarboxylic acid transport	2/29	11/2073	0.00961416	0.547491	0.526443	SLC16A9/EXFABP	2
GO:0044774	mitotic DNA integrity checkpoint	2/29	11/2073	0.00961416	0.547491	0.526443	MSH6/TOP2A	2
GO:0051276	chromosome organization	7/29	183/2073	0.0108692	0.547491	0.526443	MCM3/MSH6/HIST1H2B5/TOP2A/IGF2/INCENP/CENPT	7
GO:0006323	DNA packaging	3/29	35/2073	0.011931	0.547491	0.526443	HIST1H2B5/TOP2A/INCENP	3
GO:0030261	chromosome condensation	2/29	13/2073	0.0134003	0.547491	0.526443	TOP2A/INCENP	2
GO:0061982	meiosis I cell cycle process	2/29	13/2073	0.0134003	0.547491	0.526443	MSH6/TOP2A	2
GO:0065004	protein-DNA complex assembly	3/29	41/2073	0.01837	0.547491	0.526443	MCM3/HIST1H2B5/CENPT	3
GO:0007155	cell adhesion	6/29	158/2073	0.0194328	0.547491	0.526443	TNC/COL6A2/COL6A1/IGF2/FN1/COL6A3	6
GO:0022610	biological adhesion	6/29	158/2073	0.0194328	0.547491	0.526443	TNC/COL6A2/COL6A1/IGF2/FN1/COL6A3	6
GO:0032946	positive regulation of mononuclear cell proliferation	2/29	16/2073	0.0200878	0.547491	0.526443	MSH6/IGF2	2
GO:0050671	positive regulation of lymphocyte proliferation	2/29	16/2073	0.0200878	0.547491	0.526443	MSH6/IGF2	2
GO:0071824	protein-DNA complex subunit organization	3/29	44/2073	0.0221912	0.547491	0.526443	MCM3/HIST1H2B5/CENPT	3
GO:0006260	DNA replication	3/29	45/2073	0.023555	0.547491	0.526443	MCM3/MSH6/TOP2A	3
GO:0009725	response to hormone	4/29	81/2073	0.0244076	0.547491	0.526443	IGF2/PRLR/EXFABP/NR5A2	4
GO:0007093	mitotic cell cycle checkpoint	2/29	18/2073	0.0251735	0.547491	0.526443	MSH6/TOP2A	2
GO:0015849	organic acid transport	2/29	18/2073	0.0251735	0.547491	0.526443	SLC16A9/EXFABP	2
GO:0046942	carboxylic acid transport	2/29	18/2073	0.0251735	0.547491	0.526443	SLC16A9/EXFABP	2
GO:0070665	positive regulation of leukocyte proliferation	2/29	18/2073	0.0251735	0.547491	0.526443	MSH6/IGF2	2
GO:0140013	meiotic nuclear division	2/29	18/2073	0.0251735	0.547491	0.526443	TOP2A/INCENP	2
GO:0000280	nuclear division	3/29	47/2073	0.026418	0.547491	0.526443	TOP2A/IGF2/INCENP	3
GO:0007059	chromosome segregation	3/29	47/2073	0.026418	0.547491	0.526443	TOP2A/INCENP/CENPT	3
GO:0009755	hormone-mediated signaling pathway	2/29	20/2073	0.0307269	0.570564	0.548629	PRLR/NR5A2	2
GO:0042493	response to drug	2/29	20/2073	0.0307269	0.570564	0.548629	CYP2C23a/EXFABP	2
GO:0031570	DNA integrity checkpoint	2/29	21/2073	0.0336702	0.570564	0.548629	MSH6/TOP2A	2
GO:0051147	regulation of muscle cell differentiation	2/29	21/2073	0.0336702	0.570564	0.548629	IGF2/EXFABP	2
GO:0048285	organelle fission	3/29	52/2073	0.0343644	0.570564	0.548629	TOP2A/IGF2/INCENP	3
GO:0032870	cellular response to hormone stimulus	3/29	53/2073	0.0360883	0.570564	0.548629	IGF2/PRLR/NR5A2	3
GO:0034097	response to cytokine	3/29	53/2073	0.0360883	0.570564	0.548629	CNTFR/PRLR/EXFABP	3
GO:0032508	DNA duplex unwinding	2/29	22/2073	0.03672	0.570564	0.548629	MCM3/TOP2A	2
GO:0051301	cell division	4/29	92/2073	0.0368586	0.570564	0.548629	TOP2A/IGF2/INCENP/CENPT	4
GO:0019221	cytokine-mediated signaling pathway	2/29	23/2073	0.039873	0.570564	0.548629	CNTFR/PRLR	2
GO:0032944	regulation of mononuclear cell proliferation	2/29	23/2073	0.039873	0.570564	0.548629	MSH6/IGF2	2
GO:0050670	regulation of lymphocyte proliferation	2/29	23/2073	0.039873	0.570564	0.548629	MSH6/IGF2	2
GO:0051302	regulation of cell division	2/29	23/2073	0.039873	0.570564	0.548629	IGF2/INCENP	2
GO:0007051	spindle organization	2/29	24/2073	0.0431259	0.576944	0.554764	KIF4B/INCENP	2
GO:0097193	intrinsic apoptotic signaling pathway	2/29	24/2073	0.0431259	0.576944	0.554764	MSH6/HYOU1	2
GO:0008284	positive regulation of cell population proliferation	4/29	98/2073	0.0449704	0.576944	0.554764	MSH6/IGF2/PRLR/EXFABP	4
GO:0071902	positive regulation of protein serine/threonine kinase activity	2/29	25/2073	0.0464755	0.576944	0.554764	IGF2/INCENP	2
GO:0000003	reproduction	4/29	101/2073	0.0493803	0.576944	0.554764	MSH6/TOP2A/COL6A1/INCENP	4
GO:0022414	reproductive process	4/29	101/2073	0.0493803	0.576944	0.554764	MSH6/TOP2A/COL6A1/INCENP	4
GO:0010564	regulation of cell cycle process	3/29	60/2073	0.0493911	0.576944	0.554764	MSH6/IGF2/INCENP	3
GO:0032392	DNA geometric change	2/29	26/2073	0.0499186	0.576944	0.554764	MCM3/TOP2A	2
GO:0045930	negative regulation of mitotic cell cycle	2/29	26/2073	0.0499186	0.576944	0.554764	MSH6/TOP2A	2
GO:0070663	regulation of leukocyte proliferation	2/29	26/2073	0.0499186	0.576944	0.554764	MSH6/IGF2	2
Cellular componenet (CC) for the SYNr.vs.C in F2.
ID	Description	GeneRatio	BgRatio	pvalue	p.adjust	qvalue	geneID	Count
GO:0062023	collagen-containing extracellular matrix	5/29	44/2142	0.000238763	0.0159971	0.0140745	TNC/COL6A2/COL6A1/FN1/COL6A3	5
GO:0005581	collagen trimer	3/29	20/2142	0.0021802	0.044667	0.0392985	COL6A2/COL6A1/COL6A3	3
GO:0005615	extracellular space	9/29	231/2142	0.00243551	0.044667	0.0392985	TNC/COL6A2/COL6A1/IGF2/FN1/CNTFR/EXFABP/COL6A3/GRP	9
GO:0031012	extracellular matrix	5/29	74/2142	0.00266669	0.044667	0.0392985	TNC/COL6A2/COL6A1/FN1/COL6A3	5
GO:0000793	condensed chromosome	3/29	26/2142	0.00470784	0.0630851	0.055503	TOP2A/INCENP/CENPT	3
GO:0000792	heterochromatin	2/29	10/2142	0.00744834	0.0831731	0.0731766	TOP2A/INCENP	2
GO:0005874	microtubule	3/29	43/2142	0.0191496	0.176034	0.154877	KIF4B/TUBA1A/INCENP	3
GO:0000777	condensed chromosome kinetochore	2/29	17/2142	0.0212282	0.176034	0.154877	INCENP/CENPT	2
GO:0000779	condensed chromosome, centromeric region	2/29	18/2142	0.0236831	0.176034	0.154877	INCENP/CENPT	2
GO:0005576	extracellular region	9/29	332/2142	0.0262738	0.176034	0.154877	TNC/COL6A2/COL6A1/IGF2/FN1/CNTFR/EXFABP/COL6A3/GRP	9
GO:0000776	kinetochore	2/29	23/2142	0.0375639	0.228798	0.201299	INCENP/CENPT	2

## Sheet: F2-SYNCHs.v.C
Table S5. Enriched GO terms for synbiotic+choline single injected group vs. control in F2 (cecal mucosa).
Biological process (BP) for the SYNCHs.vs.C in F2. Significant BP are in grey.
ID	Description	GeneRatio	BgRatio	pvalue	p.adjust	qvalue	geneID	Count
GO:0007155	cell adhesion	6/20	158/2073	0.00281283	0.525482	0.525482	FN1/COL6A2/CCN3/COL6A1/SDC3/TNC	6
GO:0022610	biological adhesion	6/20	158/2073	0.00281283	0.525482	0.525482	FN1/COL6A2/CCN3/COL6A1/SDC3/TNC	6
GO:0003417	growth plate cartilage development	2/20	11/2073	0.00461825	0.525482	0.525482	ANXA6/SDC3	2
GO:0003416	endochondral bone growth	2/20	12/2073	0.0055099	0.525482	0.525482	ANXA6/SDC3	2
GO:0098868	bone growth	2/20	12/2073	0.0055099	0.525482	0.525482	ANXA6/SDC3	2
GO:0060351	cartilage development involved in endochondral bone morphogenesis	2/20	13/2073	0.00647411	0.525482	0.525482	ANXA6/SDC3	2
GO:0060350	endochondral bone morphogenesis	2/20	16/2073	0.0097888	0.640998	0.640998	ANXA6/SDC3	2
GO:0060349	bone morphogenesis	2/20	19/2073	0.0137093	0.640998	0.640998	ANXA6/SDC3	2
GO:0035265	organ growth	2/20	22/2073	0.0182018	0.640998	0.640998	ANXA6/SDC3	2
GO:0016358	dendrite development	2/20	23/2073	0.0198206	0.640998	0.640998	MAPK4/NTN3	2
GO:0040011	locomotion	5/20	184/2073	0.0268641	0.640998	0.640998	FN1/ANXA6/SDC3/NTN3/GATA2	5
GO:0006936	muscle contraction	2/20	29/2073	0.0307269	0.640998	0.640998	ANXA6/MYLK	2
GO:0016477	cell migration	4/20	132/2073	0.034276	0.640998	0.640998	FN1/ANXA6/SDC3/GATA2	4
GO:0048589	developmental growth	3/20	78/2073	0.0368379	0.640998	0.640998	ANXA6/SDC3/PLS1	3
GO:0006928	movement of cell or subcellular component	5/20	202/2073	0.0384347	0.640998	0.640998	FN1/ANXA6/SDC3/NTN3/GATA2	5
GO:0003012	muscle system process	2/20	34/2073	0.0412555	0.640998	0.640998	ANXA6/MYLK	2
GO:0009887	animal organ morphogenesis	4/20	140/2073	0.0413532	0.640998	0.640998	ANXA6/SDC3/NTN3/GATA2	4
GO:0060348	bone development	2/20	35/2073	0.0435055	0.640998	0.640998	ANXA6/SDC3	2
GO:0048870	cell motility	4/20	143/2073	0.0442123	0.640998	0.640998	FN1/ANXA6/SDC3/GATA2	4
GO:0051094	positive regulation of developmental process	4/20	144/2073	0.0451904	0.640998	0.640998	SDC3/PLS1/MAPK4/GATA2	4
GO:0051674	localization of cell	4/20	144/2073	0.0451904	0.640998	0.640998	FN1/ANXA6/SDC3/GATA2	4
GO:0030198	extracellular matrix organization	2/20	36/2073	0.0458012	0.640998	0.640998	COL1A2/COL6A1	2
GO:0043062	extracellular structure organization	2/20	36/2073	0.0458012	0.640998	0.640998	COL1A2/COL6A1	2
Cellular componenet (CC) for the SYNCHs.vs.C in F2.
ID	Description	GeneRatio	BgRatio	pvalue	p.adjust	qvalue	geneID	Count
GO:0062023	collagen-containing extracellular matrix	6/23	44/2142	4.11886e-06	0.000278117	0.00025982	FN1/COL6A2/COL1A2/COL6A1/NTN3/TNC	6
GO:0031012	extracellular matrix	7/23	74/2142	6.95292e-06	0.000278117	0.00025982	FN1/COL6A2/CCN3/COL1A2/COL6A1/NTN3/TNC	7
GO:0005581	collagen trimer	3/23	20/2142	0.00109525	0.0292066	0.0272851	COL6A2/COL1A2/COL6A1	3
GO:0005576	extracellular region	9/23	332/2142	0.00504167	0.100833	0.0941996	FN1/COL6A2/CCN3/C4orf48/COL1A2/COL6A1/NTN3/TNC/ALDOB	9
GO:0005604	basement membrane	2/23	18/2142	0.0152042	0.202723	0.189386	COL6A1/NTN3	2
GO:0032432	actin filament bundle	2/23	18/2142	0.0152042	0.202723	0.189386	MYLK/PLS1	2
GO:0005615	extracellular space	6/23	231/2142	0.0307518	0.331192	0.309403	FN1/COL6A2/COL1A2/COL6A1/TNC/ALDOB	6
GO:0070161	anchoring junction	3/23	67/2142	0.0331192	0.331192	0.309403	ANXA6/CCN3/TNS1	3
GO:0005856	cytoskeleton	6/23	247/2142	0.0411209	0.365519	0.341472	MYLK/PLS1/MAPK4/VIM/TNS1/ALDOB	6
Molecular function (MF) for the SYNCHs.vs.C in F2.
ID	Description	GeneRatio	BgRatio	pvalue	p.adjust	qvalue	geneID	Count
GO:1901681	sulfur compound binding	4/20	33/1915	0.000291949	0.0326983	0.0319608	FN1/ANXA6/CCN3/ACBD5	4
GO:0005539	glycosaminoglycan binding	3/20	30/1915	0.0033063	0.185153	0.180977	FN1/ANXA6/CCN3	3
GO:0005201	extracellular matrix structural constituent	2/20	16/1915	0.0113945	0.425395	0.4158	COL1A2/COL6A1	2
GO:0008201	heparin binding	2/20	23/1915	0.0229954	0.533635	0.521598	FN1/CCN3	2
GO:0019838	growth factor binding	2/20	26/1915	0.0289922	0.533635	0.521598	CCN3/SDC3	2
GO:0003779	actin binding	3/20	68/1915	0.0316723	0.533635	0.521598	ANXA6/PLS1/TNS1	3
GO:0008092	cytoskeletal protein binding	4/20	130/1915	0.041967	0.533635	0.521598	ANXA6/PLS1/TNS1/ALDOB	4
GO:0044877	protein-containing complex binding	4/20	135/1915	0.0472536	0.533635	0.521598	COL6A2/ANXA6/CCN3/PLS1	4

## Sheet: F2-SYNCHr.v.C
Table S6. Enriched GO terms for synbiotic+choline repeatedly injected group vs. control in F2 (cecal mucosa).
Cellular component (CC) for the SYNCHr.vs.C in F2.
ID	Description	GeneRatio	BgRatio	pvalue	p.adjust	qvalue	geneID	Count
GO:0005813	centrosome	9/159	47/2142	0.00638768	0.482536	0.46814	CHEK1/CCNB3/CCNB1/CCDC61/DCTN1/GNAI2/GNAI1/LOC420362/FOPNL	9
GO:0000793	condensed chromosome	6/159	26/2142	0.0100619	0.482536	0.46814	TOP2A/CHEK1/INCENP/CENPT/MIS12/LOC420362	6
GO:0015630	microtubule cytoskeleton	16/159	118/2142	0.0116396	0.482536	0.46814	ACTG2/KIF4B/CHEK1/TUBA1A/TUBB3/CCNB3/CCNB1/CCDC61/INCENP/DCTN1/KIF18B/GNAI2/RP2/GNAI1/LOC420362/FOPNL	16
GO:0005856	cytoskeleton	28/159	247/2142	0.0118894	0.482536	0.46814	DES/ACTG2/KIF4B/CHEK1/DBN1/TUBA1A/TUBB3/CCNB3/TLN1/CCNB1/TPM2/CCDC61/INCENP/DCTN1/TNS1/MYL9/LMNA/RARA/KIF18B/MYO1G/GNAI2/CSRP1/RP2/BIN2/GNAI1/LOC420362/FOPNL/DYRK2	28
GO:0070161	anchoring junction	10/159	67/2142	0.0235519	0.482536	0.46814	DES/ANXA6/DBN1/TLN1/TNS1/FLRT3/PTK7/CSRP1/ITGAV/GJA1	10
GO:0000776	kinetochore	5/159	23/2142	0.0238159	0.482536	0.46814	INCENP/DCTN1/CENPT/MIS12/LOC420362	5
GO:0005925	focal adhesion	5/159	23/2142	0.0238159	0.482536	0.46814	ANXA6/TLN1/FLRT3/CSRP1/ITGAV	5
GO:0005875	microtubule associated complex	4/159	16/2142	0.0262897	0.482536	0.46814	ACTG2/INCENP/DCTN1/KIF18B	4
GO:0030496	midbody	4/159	16/2142	0.0262897	0.482536	0.46814	INCENP/GNAI2/KLHL9/GNAI1	4
GO:0005815	microtubule organizing center	10/159	70/2142	0.0310764	0.482536	0.46814	CHEK1/CCNB3/CCNB1/CCDC61/DCTN1/GNAI2/RP2/GNAI1/LOC420362/FOPNL	10
GO:0000777	condensed chromosome kinetochore	4/159	17/2142	0.0324423	0.482536	0.46814	INCENP/CENPT/MIS12/LOC420362	4
GO:0000794	condensed nuclear chromosome	3/159	10/2142	0.0326714	0.482536	0.46814	CHEK1/CENPT/MIS12	3
GO:0005765	lysosomal membrane	5/159	25/2142	0.033355	0.482536	0.46814	LMBRD1/TMEM175/RNF13/LAPTM4A/LAMP2	5
GO:0030055	cell-substrate junction	5/159	25/2142	0.033355	0.482536	0.46814	ANXA6/TLN1/FLRT3/CSRP1/ITGAV	5
GO:0098852	lytic vacuole membrane	5/159	25/2142	0.033355	0.482536	0.46814	LMBRD1/TMEM175/RNF13/LAPTM4A/LAMP2	5
GO:0000779	condensed chromosome, centromeric region	4/159	18/2142	0.0393684	0.533933	0.518005	INCENP/CENPT/MIS12/LOC420362	4
GO:0031301	integral component of organelle membrane	6/159	36/2142	0.0460555	0.587885	0.570347	INSIG2/APOOL/SEC62/LAMP2/HACD3/QSOX1	6
Molecular function (MF) for the SYNCHr.vs.C in F2.
ID	Description	GeneRatio	BgRatio	pvalue	p.adjust	qvalue	geneID	Count
GO:0000287	magnesium ion binding	7/136	29/1915	0.00324235	0.599604	0.587007	TOP2A/FEN1/NT5C3A/RP2/RPS6KA5/GNAI1/DYRK2	7
GO:0005496	steroid binding	4/136	12/1915	0.00769308	0.599604	0.587007	ANXA6/INSIG2/VDR/APOA1	4
GO:0017111	nucleoside-triphosphatase activity	15/136	118/1915	0.0169329	0.599604	0.587007	TOP2A/KIF4B/TUBA1A/MCM3/TUBB3/DCTN1/ATP2B1/KIF18B/MYO1G/MSH6/GNAI2/EIF4A2/RAB18/GNAI1/DNA2	15
GO:0016462	pyrophosphatase activity	15/136	120/1915	0.0195548	0.599604	0.587007	TOP2A/KIF4B/TUBA1A/MCM3/TUBB3/DCTN1/ATP2B1/KIF18B/MYO1G/MSH6/GNAI2/EIF4A2/RAB18/GNAI1/DNA2	15
GO:0043169	cation binding	45/136	483/1915	0.0202961	0.599604	0.587007	TOP2A/ANXA6/KIF4B/COL1A1/DNMT3A/DNMT1/NR5A2/CDH3/TP53/LRP1/FEN1/TGM2/BGLAP/PRNP/ATP2B1/MYL9/VDR/RARA/HPX/PRLR/ALPL/RNF13/GNAI2/NT5C3A/CDHR1/ING3/SUOX/CSRP1/CYP26A1/CRBN/PAN2/ITGAV/RP2/APOA1/FDPS/RPS6KA5/GNAI1/ARMC1/CBFA2T3/PM20D1/RELN/SDF4/DYRK2/ZNF706/DNA2	45
GO:0003774	motor activity	4/136	16/1915	0.0226414	0.599604	0.587007	KIF4B/DCTN1/KIF18B/MYO1G	4
GO:0008757	S-adenosylmethionine-dependent methyltransferase activity	5/136	24/1915	0.0237723	0.599604	0.587007	DNMT3A/DNMT1/PCMTD1/FTSJ3/BMT2	5
GO:0016817	hydrolase activity, acting on acid anhydrides	15/136	123/1915	0.0240573	0.599604	0.587007	TOP2A/KIF4B/TUBA1A/MCM3/TUBB3/DCTN1/ATP2B1/KIF18B/MYO1G/MSH6/GNAI2/EIF4A2/RAB18/GNAI1/DNA2	15
GO:0016818	hydrolase activity, acting on acid anhydrides, in phosphorus-containing anhydrides	15/136	123/1915	0.0240573	0.599604	0.587007	TOP2A/KIF4B/TUBA1A/MCM3/TUBB3/DCTN1/ATP2B1/KIF18B/MYO1G/MSH6/GNAI2/EIF4A2/RAB18/GNAI1/DNA2	15
GO:0046872	metal ion binding	44/136	479/1915	0.0278891	0.599604	0.587007	TOP2A/ANXA6/KIF4B/COL1A1/DNMT3A/DNMT1/NR5A2/CDH3/TP53/LRP1/FEN1/TGM2/BGLAP/PRNP/ATP2B1/MYL9/VDR/RARA/HPX/PRLR/ALPL/RNF13/GNAI2/NT5C3A/CDHR1/ING3/SUOX/CSRP1/CYP26A1/CRBN/PAN2/ITGAV/RP2/FDPS/RPS6KA5/GNAI1/ARMC1/CBFA2T3/PM20D1/RELN/SDF4/DYRK2/ZNF706/DNA2	44
GO:1990841	promoter-specific chromatin binding	3/136	10/1915	0.0290484	0.599604	0.587007	DNMT1/TP53/LOC420362	3
GO:0035639	purine ribonucleoside triphosphate binding	27/136	270/1915	0.0345397	0.599604	0.587007	TOP2A/ACTG2/ANXA6/KIF4B/EPHB3/CHEK1/TUBA1A/MCM3/TUBB3/ATP2B1/GK5/KIF18B/MYO1G/MSH6/PTK7/GNAI2/RP2/EIF4A2/SMC2/RPS6KA5/RAB18/GNAI1/ASS1/YARS/DYRK2/MAPK9/DNA2	27
GO:0008092	cytoskeletal protein binding	15/136	130/1915	0.037563	0.599604	0.587007	ANXA6/KIF4B/DBN1/TAGLN/TLN1/CRIPT/PRNP/TPM2/DCTN1/TNS1/MYL9/RARA/KIF18B/MYO1G/CSRP1	15
GO:0140098	catalytic activity, acting on RNA	7/136	46/1915	0.0403965	0.599604	0.587007	FEN1/FTSJ3/DTD2/BMT2/PAN2/EIF4A2/YARS	7
GO:0005543	phospholipid binding	5/136	29/1915	0.0499784	0.599604	0.587007	ANXA6/TLN1/MYO1G/BIN2/APOA1	5
GO:0008017	microtubule binding	5/136	29/1915	0.0499784	0.599604	0.587007	KIF4B/CRIPT/PRNP/DCTN1/KIF18B	5
GO:0008168	methyltransferase activity	5/136	29/1915	0.0499784	0.599604	0.587007	DNMT3A/DNMT1/PCMTD1/FTSJ3/BMT2	5

## Sheet: F3-SYNs.v.C
Table S7. Enriched GO terms for synbiotic single injected group vs. control in F3 (cecal mucosa).
Biological process (BP) for the SYNs.vs.C in F3.
ID	Description	GeneRatio	BgRatio	pvalue	p.adjust	qvalue	geneID	Count
GO:0032924	activin receptor signaling pathway	2/16	11/2073	0.00295083	0.478497	0.47706	FST/INHBA	2
GO:0006959	humoral immune response	2/16	19/2073	0.00884966	0.478497	0.47706	IGLL1/CATH3	2
GO:0045637	regulation of myeloid cell differentiation	2/16	20/2073	0.0097888	0.478497	0.47706	INHBA/MAFB	2
GO:0002376	immune system process	5/16	194/2073	0.0126324	0.478497	0.47706	ALCAM/IGLL1/INHBA/CATH3/MAFB	5
GO:0030218	erythrocyte differentiation	2/16	23/2073	0.0128598	0.478497	0.47706	INHBA/MAFB	2
GO:0034101	erythrocyte homeostasis	2/16	25/2073	0.0151123	0.478497	0.47706	INHBA/MAFB	2
GO:2001233	regulation of apoptotic signaling pathway	2/16	27/2073	0.0175232	0.478497	0.47706	HSPB1/INHBA	2
GO:0002262	myeloid cell homeostasis	2/16	28/2073	0.0187866	0.478497	0.47706	INHBA/MAFB	2
GO:1903706	regulation of hemopoiesis	2/16	29/2073	0.0200878	0.478497	0.47706	INHBA/MAFB	2
GO:0001819	positive regulation of cytokine production	2/16	30/2073	0.0214262	0.478497	0.47706	HSPB1/FST	2
GO:0002250	adaptive immune response	2/16	32/2073	0.0242125	0.478497	0.47706	ALCAM/IGLL1	2
GO:0090092	regulation of transmembrane receptor protein serine/threonine kinase signaling pathway	2/16	32/2073	0.0242125	0.478497	0.47706	FST/INHBA	2
GO:0043068	positive regulation of programmed cell death	2/16	37/2073	0.0317902	0.478497	0.47706	FST/INHBA	2
GO:0010942	positive regulation of cell death	2/16	38/2073	0.0334063	0.478497	0.47706	FST/INHBA	2
GO:0032956	regulation of actin cytoskeleton organization	2/16	38/2073	0.0334063	0.478497	0.47706	HSPB1/MYL1	2
GO:0048872	homeostasis of number of cells	2/16	38/2073	0.0334063	0.478497	0.47706	INHBA/MAFB	2
GO:0002682	regulation of immune system process	3/16	95/2073	0.0338284	0.478497	0.47706	IGLL1/INHBA/MAFB	3
GO:0032970	regulation of actin filament-based process	2/16	39/2073	0.0350547	0.478497	0.47706	HSPB1/MYL1	2
GO:0030099	myeloid cell differentiation	2/16	44/2073	0.0437621	0.478497	0.47706	INHBA/MAFB	2
GO:1902903	regulation of supramolecular fiber organization	2/16	44/2073	0.0437621	0.478497	0.47706	HSPB1/MYL1	2
GO:0009968	negative regulation of signal transduction	3/16	106/2073	0.0447548	0.478497	0.47706	HSPB1/FST/DKK3	3
GO:0051241	negative regulation of multicellular organismal process	3/16	106/2073	0.0447548	0.478497	0.47706	FST/MAFB/ANXA5	3
GO:0043254	regulation of protein-containing complex assembly	2/16	45/2073	0.0455931	0.478497	0.47706	HSPB1/MYL1	2
GO:0007178	transmembrane receptor protein serine/threonine kinase signaling pathway	2/16	47/2073	0.0493408	0.478497	0.47706	FST/INHBA	2
GO:0097190	apoptotic signaling pathway	2/16	47/2073	0.0493408	0.478497	0.47706	HSPB1/INHBA	2
Cellular componenet (CC) for the SYNs.vs.C in F3.
ID	Description	GeneRatio	BgRatio	pvalue	p.adjust	qvalue	geneID	Count
GO:0005615	extracellular space	6/17	231/2142	0.00654848	0.288874	0.288874	FST/COL12A1/IGLL1/INHBA/CATH3/ANXA5	6
GO:0005576	extracellular region	7/17	332/2142	0.00962913	0.288874	0.288874	FST/COL12A1/IGLL1/INHBA/CATH3/DKK3/ANXA5	7
Molecular function (MF) for the SYNs.vs.C in F3.
ID	Description	GeneRatio	BgRatio	pvalue	p.adjust	qvalue	geneID	Count
GO:0005509	calcium ion binding	3/13	100/1915	0.0269592	0.843117	0.843117	MYL1/FST/ANXA5	3

## Sheet: F3-SYNCHs.v.C
Table S8. Enriched GO terms for synbiotic+choline single injected group vs. control in F3 (cecal mucosa).
Biological process (BP) for the SYNCHs.vs.C in F3.
ID	Description	GeneRatio	BgRatio	pvalue	p.adjust	qvalue	geneID	Count
GO:0033993	response to lipid	2/4	75/2073	0.00739313	0.215771	0.182365	IL8L2/OVAL	2
GO:0048145	regulation of fibroblast proliferation	1/4	10/2073	0.0191703	0.215771	0.182365	IL8L2	1
GO:0071216	cellular response to biotic stimulus	1/4	10/2073	0.0191703	0.215771	0.182365	IL8L2	1
GO:1901700	response to oxygen-containing compound	2/4	127/2073	0.0205946	0.215771	0.182365	IL8L2/OVAL	2
GO:0043627	response to estrogen	1/4	11/2073	0.0210721	0.215771	0.182365	OVAL	1
GO:0048144	fibroblast proliferation	1/4	11/2073	0.0210721	0.215771	0.182365	IL8L2	1
GO:0019730	antimicrobial humoral response	1/4	12/2073	0.0229711	0.215771	0.182365	IL8L2	1
GO:0031960	response to corticosteroid	1/4	13/2073	0.0248673	0.215771	0.182365	OVAL	1
GO:0051384	response to glucocorticoid	1/4	13/2073	0.0248673	0.215771	0.182365	OVAL	1
GO:0097529	myeloid leukocyte migration	1/4	13/2073	0.0248673	0.215771	0.182365	IL8L2	1
GO:0097305	response to alcohol	1/4	14/2073	0.0267607	0.215771	0.182365	OVAL	1
GO:0002274	myeloid leukocyte activation	1/4	15/2073	0.0286514	0.215771	0.182365	IL8L2	1
GO:0030595	leukocyte chemotaxis	1/4	15/2073	0.0286514	0.215771	0.182365	IL8L2	1
GO:0031349	positive regulation of defense response	1/4	16/2073	0.0305394	0.215771	0.182365	IL8L2	1
GO:0032496	response to lipopolysaccharide	1/4	17/2073	0.0324246	0.215771	0.182365	IL8L2	1
GO:0006959	humoral immune response	1/4	19/2073	0.0361867	0.215771	0.182365	IL8L2	1
GO:0008585	female gonad development	1/4	19/2073	0.0361867	0.215771	0.182365	COL9A3	1
GO:0046545	development of primary female sexual characteristics	1/4	19/2073	0.0361867	0.215771	0.182365	COL9A3	1
GO:0002237	response to molecule of bacterial origin	1/4	20/2073	0.0380637	0.215771	0.182365	IL8L2	1
GO:0046660	female sex differentiation	1/4	20/2073	0.0380637	0.215771	0.182365	COL9A3	1
GO:1901654	response to ketone	1/4	20/2073	0.0380637	0.215771	0.182365	OVAL	1
GO:0008584	male gonad development	1/4	21/2073	0.0399379	0.215771	0.182365	COL9A3	1
GO:0046546	development of primary male sexual characteristics	1/4	21/2073	0.0399379	0.215771	0.182365	COL9A3	1
GO:0046661	male sex differentiation	1/4	22/2073	0.0418093	0.215771	0.182365	COL9A3	1
GO:0019221	cytokine-mediated signaling pathway	1/4	23/2073	0.0436781	0.215771	0.182365	IL8L2	1
GO:0050900	leukocyte migration	1/4	23/2073	0.0436781	0.215771	0.182365	IL8L2	1
GO:0010951	negative regulation of endopeptidase activity	1/4	26/2073	0.0492679	0.215771	0.182365	OVAL	1
Cellular componenet (CC) for the SYNCHs.vs.C in F3.
ID	Description	GeneRatio	BgRatio	pvalue	p.adjust	qvalue	geneID	Count
GO:0005615	extracellular space	3/4	231/2142	0.00456247	0.145999	0.124868	IL8L2/OVAL/COL9A3	3
GO:0005576	extracellular region	3/4	332/2142	0.0130755	0.196554	0.168105	IL8L2/OVAL/COL9A3	3
GO:0005921	gap junction	1/4	10/2142	0.0185567	0.196554	0.168105	GJA3	1
GO:0030139	endocytic vesicle	1/4	16/2142	0.029566	0.196554	0.168105	OVAL	1
GO:0005604	basement membrane	1/4	18/2142	0.0332151	0.196554	0.168105	COL9A3	1
GO:0005581	collagen trimer	1/4	20/2142	0.0368539	0.196554	0.168105	COL9A3	1

## Sheet: F3-SYNCHr.v.C
Table S9. Enriched GO terms for synbiotic+choline repeatedly injected group vs. control in F3 (cecal mucosa).
Biological process (BP) for the SYNCHr.vs.C in F3.
ID	Description	GeneRatio	BgRatio	pvalue	p.adjust	qvalue	geneID	Count
GO:0009063	cellular amino acid catabolic process	1/4	10/2073	0.0191703	0.163848	0.133378	GOT2	1
GO:0010469	regulation of signaling receptor activity	1/4	10/2073	0.0191703	0.163848	0.133378	LY6E	1
GO:1901606	alpha-amino acid catabolic process	1/4	10/2073	0.0191703	0.163848	0.133378	GOT2	1
GO:0002244	hematopoietic progenitor cell differentiation	1/4	11/2073	0.0210721	0.163848	0.133378	LY6E	1
GO:0042180	cellular ketone metabolic process	1/4	15/2073	0.0286514	0.163848	0.133378	GOT2	1
GO:0009064	glutamine family amino acid metabolic process	1/4	16/2073	0.0305394	0.163848	0.133378	GOT2	1
GO:0016054	organic acid catabolic process	1/4	18/2073	0.034307	0.163848	0.133378	GOT2	1
GO:0046395	carboxylic acid catabolic process	1/4	18/2073	0.034307	0.163848	0.133378	GOT2	1
GO:0008585	female gonad development	1/4	19/2073	0.0361867	0.163848	0.133378	COL9A3	1
GO:0046545	development of primary female sexual characteristics	1/4	19/2073	0.0361867	0.163848	0.133378	COL9A3	1
GO:0006094	gluconeogenesis	1/4	20/2073	0.0380637	0.163848	0.133378	GOT2	1
GO:0046660	female sex differentiation	1/4	20/2073	0.0380637	0.163848	0.133378	COL9A3	1
GO:0008584	male gonad development	1/4	21/2073	0.0399379	0.163848	0.133378	COL9A3	1
GO:0019319	hexose biosynthetic process	1/4	21/2073	0.0399379	0.163848	0.133378	GOT2	1
GO:0046546	development of primary male sexual characteristics	1/4	21/2073	0.0399379	0.163848	0.133378	COL9A3	1
GO:0046661	male sex differentiation	1/4	22/2073	0.0418093	0.163848	0.133378	COL9A3	1
GO:0046364	monosaccharide biosynthetic process	1/4	23/2073	0.0436781	0.163848	0.133378	GOT2	1
Cellular componenet (CC) for the SYNCHr.vs.C in F3.
ID	Description	GeneRatio	BgRatio	pvalue	p.adjust	qvalue	geneID	Count
GO:0005604	basement membrane	1/4	18/2142	0.0332151	0.212565	0.179002	COL9A3	1
GO:0005581	collagen trimer	1/4	20/2142	0.0368539	0.212565	0.179002	COL9A3	1
GO:0031225	anchored component of membrane	1/4	27/2142	0.0495089	0.212565	0.179002	LY6E	1
Molecular function (MF) for the SYNCHr.vs.C in F3.
ID	Description	GeneRatio	BgRatio	pvalue	p.adjust	qvalue	geneID	Count
GO:0005201	extracellular matrix structural constituent	1/4	16/1915	0.0330294	0.384337	0.377595	COL9A3	1
