# Supplementary material for: Inter- and Transgenerational Effects of In Ovo Stimulation with Bioactive Compounds on Cecal Tonsils and Cecal Mucosa Transcriptomes in a Chicken Model
Source: Int J Mol Sci. 2025 Jan 29;26(3):1174. doi: 10.3390/ijms26031174 (PMC11817890; doi:10.3390/ijms26031174)
Supplement: Supplementary file 1 [file ijms-26-01174-s001.zip › Supplementary file S12.xlsx]

## Sheet: F1-SYN.v.C
Table S1. KEGG pathways enriched in cecal tonsils for synbiotic group versus control in the F1 group.
KEGG pathways for the SYN.vs.C in F1.
ID	Description	GeneRatio	BgRatio	pvalue	p.adjust	qvalue	geneID	Count
gga00830	Retinol metabolism	8/117	42/5619	1.81649e-06	0.000197998	0.00015488	UGT1A1/ALDH1A1/AOX1/CYP3A5/ADH1C/SDR16C5/AOX2/CYP3A4	8
gga03320	PPAR signaling pathway	8/117	63/5619	4.13961e-05	0.00225609	0.00176478	SLC27A2/EHHADH/FABP2/ACOX1/PPARA/SCD/PLTP/FABP1	8
gga00280	Valine, leucine and isoleucine degradation	6/117	44/5619	0.00026517	0.00963451	0.00753641	AOX1/EHHADH/ALDH9A1/ABAT/AOX2/HADH	6
gga00071	Fatty acid degradation	5/117	34/5619	0.000616797	0.0155405	0.0121563	EHHADH/ALDH9A1/ACOX1/ADH1C/HADH	5
gga00980	Metabolism of xenobiotics by cytochrome P450	5/117	36/5619	0.000808395	0.0155405	0.0121563	UGT1A1/HSD11B1B/ADH1C/CBR3/EPHX1	5
gga00380	Tryptophan metabolism	5/117	37/5619	0.000919342	0.0155405	0.0121563	AOX1/EHHADH/ALDH9A1/AOX2/HADH	5
gga00140	Steroid hormone biosynthesis	5/117	38/5619	0.00104124	0.0155405	0.0121563	UGT1A1/CYP3A5/HSD11B1B/DHRS11/CYP3A4	5
gga00040	Pentose and glucuronate interconversions	4/117	23/5619	0.00116413	0.0155405	0.0121563	UGT1A1/UGP2/SORD/LOC418170	4
gga04146	Peroxisome	7/117	80/5619	0.00128316	0.0155405	0.0121563	SLC27A2/EHHADH/CRAT/ACOX1/CROT/ABCD4/ABCD3	7
gga00410	beta-Alanine metabolism	4/117	27/5619	0.00216383	0.0235857	0.0184495	EHHADH/ALDH9A1/ABAT/ACOX1	4
gga00520	Amino sugar and nucleotide sugar metabolism	5/117	48/5619	0.00301081	0.0298344	0.0233374	UGP2/HKDC1/LOC768786/HEXA/CYB5R2	5
gga00500	Starch and sucrose metabolism	4/117	33/5619	0.0045836	0.0416344	0.0325677	SI/UGP2/HKDC1/GYS2	4
gga00052	Galactose metabolism	4/117	35/5619	0.00568087	0.0442296	0.0345978	SI/UGP2/HKDC1/LOC418170	4
gga00982	Drug metabolism - cytochrome P450	4/117	35/5619	0.00568087	0.0442296	0.0345978	UGT1A1/AOX1/ADH1C/AOX2	4
gga02010	ABC transporters	4/117	41/5619	0.00998696	0.0725719	0.056768	ABCG2/ABCB6/ABCD4/ABCD3	4
gga00650	Butanoate metabolism	3/117	23/5619	0.0115008	0.078349	0.061287	EHHADH/ABAT/HADH	3
gga00790	Folate biosynthesis	3/117	28/5619	0.0197346	0.126534	0.0989785	CBR3/ALPI/LOC418170	3
gga00640	Propanoate metabolism	3/117	30/5619	0.023736	0.137027	0.107187	EHHADH/ABAT/ACOX1	3
gga01212	Fatty acid metabolism	4/117	53/5619	0.0238854	0.137027	0.107187	EHHADH/ACOX1/SCD/HADH	4
gga04145	Phagosome	7/117	142/5619	0.0280313	0.15277	0.119502	ATP6V0D2/ATP6V1C2/LOC776719/ATP6V0A4/ATP6V1G3/C3/TLR1A	7
gga00350	Tyrosine metabolism	3/117	33/5619	0.0305001	0.15831	0.123835	AOX1/ADH1C/AOX2	3
gga04110	Cell cycle	7/117	146/5619	0.031966	0.158377	0.123887	BUB1/CCNA2/CDK1/CDC6/PTTG2/CCNB3/CDC20	7
gga00051	Fructose and mannose metabolism	3/117	35/5619	0.0355141	0.16491	0.128998	HKDC1/SORD/LOC418170	3
gga00053	Ascorbate and aldarate metabolism	2/117	15/5619	0.0378233	0.16491	0.128998	UGT1A1/ALDH9A1	2
gga00120	Primary bile acid biosynthesis	2/117	15/5619	0.0378233	0.16491	0.128998	HSD3B7/CYP46A1	2
gga00620	Pyruvate metabolism	3/117	38/5619	0.0437799	0.176741	0.138252	ALDH9A1/ADH1C/GRHPR	3
gga00760	Nicotinate and nicotinamide metabolism	3/117	38/5619	0.0437799	0.176741	0.138252	AOX1/NMRK2/AOX2	3
gga01240	Biosynthesis of cofactors	6/117	128/5619	0.0499981	0.194636	0.15225	UGT1A1/UGP2/PANK1/MAT2L/ALPI/SDR16C5	6

## Sheet: F1-SYNCH.v.C
Table S2. KEGG pathways enriched in cecal tonsils for synbiotic+choline group versus control in the F1 group.
KEGG pathways for the SYNCH.vs.C in F1.
ID	Description	GeneRatio	BgRatio	pvalue	p.adjust	qvalue	geneID	Count
gga00190	Oxidative phosphorylation	5/31	115/5619	0.000365442	0.0120596	0.0107709	ATP6V0D2/ATP6V1G3/ATP6V0A4/ATP6V1C2/LOC776719	5
gga04145	Phagosome	5/31	142/5619	0.000960716	0.0158518	0.0141579	ATP6V0D2/ATP6V1G3/ATP6V0A4/ATP6V1C2/LOC776719	5
gga04060	Cytokine-cytokine receptor interaction	4/31	204/5619	0.0246305	0.237982	0.212552	TNFRSF8/CCL19/EDA2R/CXCL13L2	4
gga04142	Lysosome	3/31	122/5619	0.0288463	0.237982	0.212552	ATP6V0D2/ATP6V0A4/HYAL6	3
gga04150	mTOR signaling pathway	3/31	144/5619	0.0439102	0.289807	0.258839	ATP6V1G3/ATP6V1C2/LOC776719	3

## Sheet: F2-SYNs.v.C
Table S3. KEGG pathways enriched in cecal tonsils for synbiotic single injected group versus control in the F2 group.
KEGG pathways for the SYNs.vs.C in F2.
ID	Description	GeneRatio	BgRatio	pvalue	p.adjust	qvalue	geneID	Count
gga03320	PPAR signaling pathway	1/1	63/5619	0.011212	0.011212		FABP4	1

## Sheet: F2-SYNCHr.v.C
Table S4. KEGG pathways enriched in cecal tonsils for synbiotic+choline repeatedly injected group versus control in the F2 group.
KEGG pathways for the SYNCHs.vs.C in F2.
ID	Description	GeneRatio	BgRatio	pvalue	p.adjust	qvalue	geneID	Count
gga00591	Linoleic acid metabolism	2/12	29/5619	0.00164413	0.0228887	0.0168654	CYP2C18/RP11-400G3.5	2
gga00140	Steroid hormone biosynthesis	2/12	38/5619	0.00281661	0.0228887	0.0168654	CYP2C18/RP11-400G3.5	2
gga00830	Retinol metabolism	2/12	42/5619	0.00343331	0.0228887	0.0168654	CYP2C18/RP11-400G3.5	2
gga00590	Arachidonic acid metabolism	2/12	50/5619	0.00483863	0.0241932	0.0178265	CYP2C18/RP11-400G3.5	2
gga01200	Carbon metabolism	2/12	98/5619	0.017735	0.0709399	0.0522715	CAT/ALDOB	2
gga04080	Neuroactive ligand-receptor interaction	3/12	356/5619	0.0361511	0.120504	0.0887923	NTSR1/GLP2R/HRH1	3

## Sheet: F3-SYNs.v.C
Table S5. KEGG pathways enriched in cecal tonsils for synbiotic single injected group versus control in the F3 group.
KEGG pathways for the SYNs.vs.C in F3.
ID	Description	GeneRatio	BgRatio	pvalue	p.adjust	qvalue	geneID	Count
gga00190	Oxidative phosphorylation	23/342	115/5619	2.75456e-07	4.04921e-05	3.88538e-05	ATP6V0A4/ATP6V0D2/NDUFB6/ATP6V1G3/ATP5I/ATP5G1/NDUFB9/ATP5G2/ATP5F1AZ/NDUFV1/ATP5B/LOC107049545/ATP5J2/UQCR10/NDUFB7/NDUFS6/COX7A2/CYCS/NDUFS5/ATP6V1G1/ATP6V0A1/NDUFA13/NDUFB8	23
gga00980	Metabolism of xenobiotics by cytochrome P450	8/342	36/5619	0.00116574	0.082289	0.0789597	ADH1C/HPGDS/GSTM2/LOC107050492/MGST3/HSD11B1B/GSTA4/CYP1B1	8
gga00140	Steroid hormone biosynthesis	8/342	38/5619	0.0016933	0.082289	0.0789597	CYP2C18/RP11-400G3.5/CYP3A4/HSD11B2/HSD11B1B/HSD17B7/CYP1B1/DHRS11	8
gga04148	Efferocytosis	18/342	144/5619	0.00263	0.082289	0.0789597	S1PR1/ATP8A2/SGK1/C1QB/BSG/MFGE8/XKR6/ANO4/BCAR1/PPARD/CAMK2D/SLC16A1/TIMD4/PPARG/CD47/PECAM1/RAB5B/RXRA	18
gga00590	Arachidonic acid metabolism	9/342	50/5619	0.00279895	0.082289	0.0789597	PLA2G10/CYP2C18/RP11-400G3.5/HPGDS/PLA2G3/PLA2G10L/EPHX2/GGT2/PTGDS	9
gga00591	Linoleic acid metabolism	6/342	29/5619	0.00699988	0.171497	0.164559	PLA2G10/CYP2C18/RP11-400G3.5/CYP3A4/PLA2G3/PLA2G10L	6
gga00480	Glutathione metabolism	8/342	49/5619	0.00871136	0.182939	0.175537	HPGDS/GSTM2/LOC107050492/MGST3/GSTA4/PRDX6/LOC107056278/GGT2	8
gga00830	Retinol metabolism	7/342	42/5619	0.0123786	0.227458	0.218255	ADH1C/CYP2C18/RP11-400G3.5/CYP3A4/RETSAT/ALDH1A1/RDH16	7
gga00982	Drug metabolism - cytochrome P450	6/342	35/5619	0.0176017	0.287495	0.275863	ADH1C/HPGDS/GSTM2/LOC107050492/MGST3/GSTA4	6
gga03320	PPAR signaling pathway	8/342	63/5619	0.035901	0.489373	0.469574	EHHADH/FABP3/SLC27A2/PPARD/SLC27A4/PPARG/GK2/RXRA	8
gga00010	Glycolysis / Gluconeogenesis	7/342	52/5619	0.0366198	0.489373	0.469574	ADH1C/ALDOC/ACSS1A/MINPP1/ALDOB/ALDH3A2/PKLR	7
gga05168	Herpes simplex virus 1 infection	15/342	155/5619	0.0490777	0.557444	0.534891	SRSF5/SRSF6/BF1/TAPBP/LOC107049124/SOCS3/B2M/CYCS/IKBKE/BAK1/CCL5/BCL2L1/SRSF2/EIF2AK1/HCFC2	15
gga00430	Taurine and hypotaurine metabolism	3/342	14/5619	0.0492978	0.557444	0.534891	BAAT/CSAD/GGT2	3

## Sheet: F3-SYNr.v.C
Table S6. KEGG pathways enriched in cecal tonsils for synbiotic repeatedly injected group versus control in the F3 group.
KEGG pathways for the SYNr.vs.C in F3.
ID	Description	GeneRatio	BgRatio	pvalue	p.adjust	qvalue	geneID	Count
gga00190	Oxidative phosphorylation	23/435	115/5619	1.73701e-05	0.00258814	0.00246838	NDUFB6/ATP5F1AZ/ATP6V1A/TCIRG1/ATP6V1G3/COX4I1/ATP6V1G1/ATP5G1/COX6C/ATP5J/NDUFB8/NDUFB1/COX6A1/NDUFA1/NDUFB9/UQCR11/CYCS/NDUFB4/ATP5H/NDUFS1/ATP5L/NDUFS4/NDUFA8	23
gga00010	Glycolysis / Gluconeogenesis	12/435	52/5619	0.000472108	0.035172	0.0335445	HK3/ALDOC/LDHA/PKLR/PGAM1/GAPDH/HK1/DLD/GPI/AKR1A1/PGK2/TPI1	12
gga01230	Biosynthesis of amino acids	12/435	59/5619	0.00155878	0.0585618	0.055852	ASL/ALDOC/ACO2/PKLR/PGAM1/PYCRL/GAPDH/PGK2/GPT2/PSAT1/ASS1/TPI1	12
gga03015	mRNA surveillance pathway	14/435	75/5619	0.00157213	0.0585618	0.055852	NXF1/PNN/FUS/CPSF7/PABPC4/PABPC1L/CPSF6/SAP18/PCF11/SMG6/SRRM1/PPP1CB/ETF1/TARDBP	14
gga05168	Herpes simplex virus 1 infection	22/435	155/5619	0.00376093	0.112076	0.10689	SRSF5/NXF1/TYK2/SRSF6/SRSF4/IKBKE/MYD88/PDIA3/CD74/SRSF7/SRSF1/LOC101747780/SRC/CYCS/PPP1CB/SOCS3/LOC107049124/CARD9/TNFRSF1A/B2M/RELA/STAT2	22
gga01200	Carbon metabolism	15/435	98/5619	0.00784156	0.194732	0.185721	HK3/ALDOC/PGD/MDH2/ACO2/PKLR/PGAM1/GAPDH/HK1/DLD/GPI/PGK2/GPT2/PSAT1/TPI1	15
gga04142	Lysosome	17/435	122/5619	0.0122281	0.242401	0.231185	GGA3/AP3M2/CLTA/LIPML5/LOC107050229/LITAF/TCIRG1/HYAL3/AP3M1/GNS/GLB1/CLTC/LAMP1/CTSS/LAPTM4A/NPC2/CLN5	17
gga03010	Ribosome	17/435	124/5619	0.0142554	0.242401	0.231185	RPS12/RPL19/RPS4Y1/RPS17/RPS10/MRPL12/MRPS11/MRPS15/RPL26L1/RPL8/RPL35/RPL27/RPL38/RPS3/RPS23/MRPS21/RPS15	17
gga04141	Protein processing in endoplasmic reticulum	20/435	154/5619	0.0146417	0.242401	0.231185	ERN2/ERO1A/PDIA3/SEC13/VCP/RPN1/DERL3/SEC61A1/LOC107050103/P4HB/DDOST/LMAN2/RBX1/SSR3/UGGT1/SEC61G/OSTC/DNAJC3/CAPN1/CANX	20
gga04144	Endocytosis	27/435	234/5619	0.0224374	0.334318	0.318848	MVB12B/DDEFL1/ARF4/MVB12A/CLTA/SH3GL1/ARF1/CHMP4B/GRK2/RAB5C/SPG20/SRC/VPS4B/DNM3/AP2M1/GRK6/LOC776173/ARAP3/CLTC/TSG101/RHOA/ASAP3/PARD6B/GBF1/LOC107049124/CHMP3/GIT1	27
gga00511	Other glycan degradation	4/435	17/5619	0.0375491	0.492227	0.46945	HEXDC/LOC107050229/GLB1/NEU3	4
gga00561	Glycerolipid metabolism	9/435	60/5619	0.0396424	0.492227	0.46945	LOC425137/MBOAT2/AWAT1/LOC422609/DGKZ/AKR1A1/MOGAT2/GPAT3/DGKG	9
gga00220	Arginine biosynthesis	4/435	18/5619	0.0454217	0.520602	0.496512	ASL/LOC107057170/GPT2/ASS1	4
gga00051	Fructose and mannose metabolism	6/435	35/5619	0.0495036	0.526859	0.50248	FUK/LOC425137/HK3/ALDOC/HK1/TPI1	6

## Sheet: F3-SYNCHs.v.C
Table S7. KEGG pathways enriched in cecal tonsils for synbiotic+choline single injected group versus control in the F3 group.
KEGG pathways for the SYNCHs.vs.C in F3.
ID	Description	GeneRatio	BgRatio	pvalue	p.adjust	qvalue	geneID	Count
gga03010	Ribosome	40/198	124/5619	6.60709e-29	6.73923e-27	6.67663e-27	RPS12/RPL29/RPS15/RPL23/RPS23/RPL27/RPS3/RPS4Y1/RPL27A/RPS17/RPL22/RPL37A/RPL35A/RPL35/RPS6/RPL13/RPS24/RPL39L/RPS27/RPL15/RPL26L1/RPS16/RPL23A/RPL11/RPSAP58/RPL21/RPL7A/RPS25/RPL36/RPL9/RPS21/RPL14/RPLP1/RPL30/RPL36A/RPL8/RPS3A/RPL7/RPS7/RPL32	40
gga04512	ECM-receptor interaction	12/198	84/5619	3.18921e-05	0.0016265	0.00161139	HSPG2/LAMB2/COL4A2/SPP1/CD44/ITGA4/COL4A1/FN1/GP5/COL6A3/FRAS1/COL1A1	12
gga04060	Cytokine-cytokine receptor interaction	19/198	204/5619	8.84799e-05	0.00300832	0.00298038	TNFRSF8/LOC100857191/CCL19/IL1R2/TNFSF11/CD4/CXCL13L2/CXCL13L3/TNFRSF13C/IL21R/TNFRSF18/IL2RA/CCR7/CCR6/CXCR5/IL18/TNFRSF10B/IL20RA/IL16	19
gga04510	Focal adhesion	15/198	192/5619	0.00298165	0.076032	0.0753258	RAC2/LAMB2/COL4A2/VEGFA/SPP1/FLT4/ITGA4/COL4A1/EMP1/FN1/VCL/FYN/COL6A3/COL1A1/KDR	15
gga04672	Intestinal immune network for IgA production	5/198	38/5619	0.0100659	0.205344	0.203437	ICOS/TNFRSF13C/CD28/ITGA4/AICDA	5
gga04820	Cytoskeleton in muscle cells	14/198	212/5619	0.0169473	0.288103	0.285427	PKP2/NID2/HSPG2/COL4A2/FLNC/PDLIM7/ITGA4/COL4A1/FN1/VCL/COL6A3/COL1A1/COL5A1/TPM1	14

## Sheet: F3-SYNCHr.v.C
Table S8. KEGG pathways enriched in cecal tonsils for synbiotic+choline repeatedly injected group versus control in the F3 group.
KEGG pathways for the SYNCHr.vs.C in F3.
ID	Description	GeneRatio	BgRatio	pvalue	p.adjust	qvalue	geneID	Count
gga03010	Ribosome	25/345	124/5619	8.24841e-08	1.20427e-05	1.19819e-05	RPL19/RPS4Y1/RPL17/RPSAP58/RPL7A/RPS14/RPL7/MRPS15/MRPL17/MRPL12/RPS3A/RPS16/RPS6/RPS7/RPS3/RPL8/RPS8/RPS21/RPL9/RPS25/RPL10A/RPS10/RPL5/RPS15/RPL14	25
gga00010	Glycolysis / Gluconeogenesis	15/345	52/5619	2.73347e-07	1.99543e-05	1.98536e-05	ADH1C/ENO1/HK3/MINPP1/DLD/TPI1/PKLR/LDHA/PGK2/ALDOC/LDHB/GAPDH/AKR1A1/PGAM1/ADH4	15
gga01230	Biosynthesis of amino acids	12/345	59/5619	0.000192007	0.00698173	0.00694649	ENO1/ASNS/IDH3A/TPI1/PKLR/PGK2/ALDOC/GAPDH/PGAM1/MAT2L/ASS1/CTH	12
gga03018	RNA degradation	13/345	68/5619	0.000201751	0.00698173	0.00694649	ENO1/SKIV2L/PARN/LSM4/PAN3/EXOSC9/HSPD1/PNLDC1/PAN2/MPHOSPH6/PABPC4/DCP1B/PABPC1L	13
gga03050	Proteasome	9/345	36/5619	0.0002391	0.00698173	0.00694649	POMP/PSMD4/PSMC3/PSMA7/PSMB3/PSMD1/PSMB4/PSMA6/PSMB2	9
gga03015	mRNA surveillance pathway	11/345	75/5619	0.00562177	0.136797	0.136106	NXF1/ETF1/CPSF2/SAP18/CPSF4/PNN/SMG6/MSI2/PABPC4/RNMT/PABPC1L	11
gga00620	Pyruvate metabolism	7/345	38/5619	0.00747376	0.155881	0.155095	ADH1C/DLD/PKLR/LDHA/LDHB/AKR1A1/ADH4	7
gga01200	Carbon metabolism	11/345	98/5619	0.0367937	0.671484	0.668096	ENO1/HK3/IDH3A/DLD/TPI1/PKLR/PGK2/ALDOC/GAPDH/PGAM1/ADH4	11
