# Supplementary material for: Inter- and Transgenerational Effects of In Ovo Stimulation with Bioactive Compounds on Cecal Tonsils and Cecal Mucosa Transcriptomes in a Chicken Model
Source: Int J Mol Sci. 2025 Jan 29;26(3):1174. doi: 10.3390/ijms26031174 (PMC11817890; doi:10.3390/ijms26031174)
Supplement: Supplementary file 1 [file ijms-26-01174-s001.zip › Supplementary file S13.xlsx]

## Sheet: F1-SYN.v.C
Table S1. KEGG pathways enriched in cecal mucosa for synbiotic group versus control in the F1 group.
KEGG pathways for the SYN.vs.C in F1.
ID	Description	GeneRatio	BgRatio	pvalue	p.adjust	qvalue	geneID	Count
gga01250	Biosynthesis of nucleotide sugars	3/45	37/5621	0.00308071	0.117859	0.100932	GALK1/UAP1/MPI	3
gga04620	Toll-like receptor signaling pathway	4/45	88/5621	0.00512415	0.117859	0.100932	LY96/TLR7/TLR1A/FOS	4
gga00520	Amino sugar and nucleotide sugar metabolism	3/45	48/5621	0.00645022	0.117859	0.100932	GALK1/UAP1/MPI	3
gga00600	Sphingolipid metabolism	3/45	52/5621	0.0080606	0.117859	0.100932	NEU4/LOC423719/SGPP2	3
gga05132	Salmonella infection	6/45	233/5621	0.00998805	0.117859	0.100932	LY96/TUBB2B/PLEKHM2/TLR1A/FOS/SNX33	6
gga00630	Glyoxylate and dicarboxylate metabolism	2/45	31/5621	0.0251546	0.216328	0.185258	GRHPR/GLYCTK	2
gga04146	Peroxisome	3/45	80/5621	0.025666	0.216328	0.185258	ACOT8/SLC27A2/DHRS4	3
gga00260	Glycine, serine and threonine metabolism	2/45	38/5621	0.036714	0.23639	0.202439	GRHPR/GLYCTK	2
gga00620	Pyruvate metabolism	2/45	38/5621	0.036714	0.23639	0.202439	PKLR/GRHPR	2
gga02010	ABC transporters	2/45	41/5621	0.0421848	0.23639	0.202439	ABCB6/ABCA2	2
gga00830	Retinol metabolism	2/45	42/5621	0.0440727	0.23639	0.202439	CYP26A1/DHRS4	2

## Sheet: F1-SYNCH.v.C
Table S2. KEGG pathways enriched in cecal mucosa for synbiotic+choline group versus control in the F1 group.
KEGG pathways for the SYNCH.vs.C in F1.
ID	Description	GeneRatio	BgRatio	pvalue	p.adjust	qvalue	geneID	Count
gga04145	Phagosome	3/11	142/5621	0.00224436	0.0381542	0.0236249	SEC61G/ATP6V0D2/ATP6V1G3	3
gga00190	Oxidative phosphorylation	2/11	115/5621	0.0202299	0.0929285	0.0575409	ATP6V0D2/ATP6V1G3	2
gga03010	Ribosome	2/11	124/5621	0.0233101	0.0929285	0.0575409	RPL22L1/RPL29	2
gga04980	Cobalamin transport and metabolism	1/11	15/5621	0.0289911	0.0929285	0.0575409	PRDX1	1
gga00511	Other glycan degradation	1/11	17/5621	0.0327983	0.0929285	0.0575409	NEU4	1
gga00670	One carbon pool by folate	1/11	17/5621	0.0327983	0.0929285	0.0575409	FTCD	1
gga00340	Histidine metabolism	1/11	20/5621	0.0384837	0.0934603	0.0578702	FTCD	1

## Sheet: F2-SYNs.v.C
Table S3. KEGG pathways enriched in cecal mucosa for synbiotic single injected group versus control in the F2 group.
KEGG pathways for the SYNs.vs.C in F2.
ID	Description	GeneRatio	BgRatio	pvalue	p.adjust	qvalue	geneID	Count
gga00480	Glutathione metabolism	3/9	49/5621	5.04156e-05	0.000907481	0.000796036	GSTA4/GGT5/RRM2	3
gga00983	Drug metabolism - other enzymes	2/9	59/5621	0.00371919	0.0334727	0.029362	GSTA4/RRM2	2
gga00430	Taurine and hypotaurine metabolism	1/9	14/5621	0.0222096	0.133257	0.116892	GGT5	1

## Sheet: F2-SYNr.v.C
Table S4. KEGG pathways enriched in cecal mucosa for synbiotic repeatedly injected group versus control in the F2 group.
KEGG pathways for the SYNr.vs.C in F2.
ID	Description	GeneRatio	BgRatio	pvalue	p.adjust	qvalue	geneID	Count
gga03030	DNA replication	7/72	31/5621	8.65674e-08	7.01196e-06	6.65202e-06	MCM3/MCM2/MCM6/MCM4/MCM5/POLA1/POLE	7
gga04512	ECM-receptor interaction	7/72	84/5621	8.69566e-05	0.00352174	0.00334097	TNC/COL6A2/COL6A1/FN1/VWF/THBS1/COL6A3	7
gga04510	Focal adhesion	9/72	192/5621	0.000693609	0.0187275	0.0177661	TNC/COL6A2/COL6A1/FN1/VWF/VEGFRKDRL/THBS1/COL6A3/VAV3	9
gga03320	PPAR signaling pathway	5/72	63/5621	0.00118313	0.0239584	0.0227286	FABP1/SCD/PPARA/MMP1/FABP2	5
gga00480	Glutathione metabolism	4/72	49/5621	0.00339463	0.054993	0.0521701	RRM1/RRM2/GGT5/PGD	4
gga00983	Drug metabolism - other enzymes	4/72	59/5621	0.00662492	0.0894364	0.0848455	RRM1/RRM2/PNAT10/UCK2	4
gga04110	Cell cycle	6/72	146/5621	0.0105897	0.122538	0.116248	MCM3/MCM2/MCM6/MCM4/ESCO2/MCM5	6
gga00240	Pyrimidine metabolism	3/72	60/5621	0.0410162	0.415289	0.393971	RRM1/RRM2/UCK2	3

## Sheet: F2-SYNCHs.v.C
Table S5. KEGG pathways enriched in cecal mucosa for synbiotic+choline single injected group versus control in the F2 group.
KEGG pathways for the SYNCHs.vs.C in F2.
ID	Description	GeneRatio	BgRatio	pvalue	p.adjust	qvalue	geneID	Count
gga04512	ECM-receptor interaction	8/41	84/5621	1.13577e-07	5.45169e-06	4.90174e-06	FN1/COL6A2/COL1A2/COL6A1/ITGB6/ITGB3/COL4A2/TNC	8
gga04510	Focal adhesion	10/41	192/5621	7.62352e-07	1.82964e-05	1.64508e-05	FN1/COL6A2/PDGFRB/COL1A2/COL6A1/ITGB6/MYLK/ITGB3/COL4A2/TNC	10
gga04820	Cytoskeleton in muscle cells	10/41	212/5621	1.89531e-06	3.03249e-05	2.72658e-05	FN1/COL6A2/COL5A1/COL1A2/COL6A1/SDC3/ITGB6/VIM/ITGB3/COL4A2	10
gga03320	PPAR signaling pathway	4/41	63/5621	0.00106373	0.0127648	0.0114771	FABP2/SCD/GK2/ADIPOQ	4
gga00770	Pantothenate and CoA biosynthesis	2/41	16/5621	0.00583928	0.0560571	0.0504022	ENPP1/UPB1	2
gga04810	Regulation of actin cytoskeleton	5/41	206/5621	0.016137	0.129096	0.116073	FN1/PDGFRB/ITGB6/MYLK/ITGB3	5
gga04020	Calcium signaling pathway	5/41	235/5621	0.0268811	0.184327	0.165733	PDGFRB/CYSLTR1/MCOLN3/MYLK/SLC25A4	5

## Sheet: F2-SYNCHr.v.C
Table S6. KEGG pathways enriched in cecal mucosa for synbiotic+choline repeatedly injected group versus control in the F2 group.
KEGG pathways for the SYNCHr.vs.C in F2.
ID	Description	GeneRatio	BgRatio	pvalue	p.adjust	qvalue	geneID	Count
gga03030	DNA replication	10/424	31/5621	5.61557e-05	0.00819873	0.00798002	RFC5/MCM5/POLA2/MCM3/LIG1/FEN1/POLD2/POLE/PRIM1/DNA2	10
gga03320	PPAR signaling pathway	11/424	63/5621	0.00676904	0.469598	0.457071	SCD/ADIPOQ/ILK/PPARG/ACOX3/PPARA/APOA1/ACSL4/FABP2/CPT1A/FADS2	11
gga04068	FoxO signaling pathway	17/424	123/5621	0.0103664	0.469598	0.457071	CDK2/CCNB3/CCNB1/TGFBR1/FBXO32/S1PR4/PLK4/TGFB1/FBXO25/PIK3CA/PLK1/SIRT1/SMAD4/PRKAG2/IRS2/MAPK9/SGK3	17
gga03430	Mismatch repair	5/424	20/5621	0.0143271	0.469598	0.457071	RFC5/LIG1/EXO1/POLD2/MSH6	5
gga04820	Cytoskeleton in muscle cells	25/424	212/5621	0.0160821	0.469598	0.457071	DES/ACTG2/MYO7L2/COL1A1/TPM4/LOC107049666/HSPG2/TLN1/COL5A1/TPM2/ITGB6/MYL9/TMOD3/LMNA/AMPD2/TRIM54/ELN/COL4A2/ITGB8/CSRP1/ITGAV/DCN/LAMA1/FMNL1/LOC107049717	25
gga04512	ECM-receptor interaction	12/424	84/5621	0.0227262	0.553004	0.538251	COL1A1/LOC107049666/HSPG2/ITGB6/LAMB2/COL4A2/ITGB8/LAMA5/ITGAV/LAMA1/RELN/VWF	12
gga03082	ATP-dependent chromatin remodeling	13/424	98/5621	0.0315894	0.611259	0.594953	BAZ2A/MTA2/SMARCA4/SMARCC2/ING3/CHD4/GLTSCR1L/INO80B/GATAD2B/MTA1/EPC2/BAZ1B/SMARCC1	13
gga00071	Fatty acid degradation	6/424	34/5621	0.0392698	0.611259	0.594953	ECI2/GCDH/ACAT2/ACOX3/ACSL4/CPT1A	6
gga04142	Lysosome	15/424	122/5621	0.04001	0.611259	0.594953	SLC17A5/CTSZ/ARSB/CTNS/HEXB/ATP6AP1/LGMN/GNPTAB/ABCA2/AP1S3/CD164/ASAH1/LAPTM4A/LAMP2/DMXL1	15
gga00220	Arginine biosynthesis	4/424	18/5621	0.041867	0.611259	0.594953	CAD/ASL/ACY1/ASS1	4
gga04110	Cell cycle	17/424	146/5621	0.0470588	0.624598	0.607936	CDT1/CDC6/CHEK1/CDK2/MCM5/MCM3/CCNB3/CCNB1/ESPL1/TGFB1/E2F1/PLK1/CDC20/SMAD4/CDC14B/CDC25A/BUB1B	17

## Sheet: F3-SYNs.v.C
Table S7. KEGG pathways enriched in cecal mucosa for synbiotic single injected group versus control in the F3 group.
KEGG pathways for the SYNs.vs.C in F3.
ID	Description	GeneRatio	BgRatio	pvalue	p.adjust	qvalue	geneID	Count
gga04270	Vascular smooth muscle contraction	7/38	122/5621	1.37854e-05	0.000551417	0.000507884	PLA2G2E/PLA2G4EL2/ACTG2/KCNMB1/NPPC/EDN3/IRAG1	7
gga00592	alpha-Linolenic acid metabolism	2/38	25/5621	0.0121058	0.214771	0.197816	PLA2G2E/PLA2G4EL2	2
gga00591	Linoleic acid metabolism	2/38	29/5621	0.0161079	0.214771	0.197816	PLA2G2E/PLA2G4EL2	2
gga00565	Ether lipid metabolism	2/38	45/5621	0.036714	0.35588	0.327784	PLA2G2E/PLA2G4EL2	2
gga00590	Arachidonic acid metabolism	2/38	50/5621	0.044485	0.35588	0.327784	PLA2G2E/PLA2G4EL2	2

## Sheet: F3-SYNCHs.v.C
Table S8. KEGG pathways enriched in cecal mucosa for synbiotic+choline single injected group versus control in the F3 group.
KEGG pathways for the SYNCHs.vs.C in F3.
ID	Description	GeneRatio	BgRatio	pvalue	p.adjust	qvalue	geneID	Count
gga04621	NOD-like receptor signaling pathway	3/14	131/5621	0.00373067	0.0751111	0.0677694	TRPM7/IL8L2/GPRC6A	3
gga00565	Ether lipid metabolism	2/14	45/5621	0.00536508	0.0751111	0.0677694	ENPP6/PLA2G2E	2
gga00604	Glycosphingolipid biosynthesis - ganglio series	1/14	13/5621	0.0319327	0.269163	0.242854	ST8SIA5	1
gga00532	Glycosaminoglycan biosynthesis - chondroitin sulfate / dermatan sulfate	1/14	20/5621	0.0487325	0.269163	0.242854	DSE	1

## Sheet: F3-SYNCHr.v.C
Table S9. KEGG pathways enriched in cecal mucosa for synbiotic+choline repeatedly injected group versus control in the F3 group.
KEGG pathways for the SYNCHr.vs.C in F3.
ID	Description	GeneRatio	BgRatio	pvalue	p.adjust	qvalue	geneID	Count
gga04512	ECM-receptor interaction	3/10	84/5621	0.00035822	0.0107466	0.00641025	COL9A3/LAMB3/THBS1	3
gga00592	alpha-Linolenic acid metabolism	2/10	25/5621	0.000836232	0.0112741	0.0067249	PLA2G2E/PLA2G4EL2	2
gga00591	Linoleic acid metabolism	2/10	29/5621	0.00112741	0.0112741	0.0067249	PLA2G2E/PLA2G4EL2	2
gga00565	Ether lipid metabolism	2/10	45/5621	0.00270763	0.0197115	0.0117577	PLA2G2E/PLA2G4EL2	2
gga00590	Arachidonic acid metabolism	2/10	50/5621	0.00333447	0.0197115	0.0117577	PLA2G2E/PLA2G4EL2	2
gga04510	Focal adhesion	3/10	192/5621	0.0039423	0.0197115	0.0117577	COL9A3/LAMB3/THBS1	3
gga00564	Glycerophospholipid metabolism	2/10	98/5621	0.0123608	0.0529747	0.0315989	PLA2G2E/PLA2G4EL2	2
gga04270	Vascular smooth muscle contraction	2/10	122/5621	0.0187621	0.0687195	0.0409906	PLA2G2E/PLA2G4EL2	2
gga00603	Glycosphingolipid biosynthesis - globo and isoglobo series	1/10	12/5621	0.0211614	0.0687195	0.0409906	B3GALT5	1
gga00360	Phenylalanine metabolism	1/10	13/5621	0.0229065	0.0687195	0.0409906	GOT2	1
gga00220	Arginine biosynthesis	1/10	18/5621	0.0315902	0.086155	0.0513907	GOT2	1
gga00601	Glycosphingolipid biosynthesis - lacto and neolacto series	1/10	23/5621	0.0402043	0.100511	0.0599538	B3GALT5	1
gga01210	2-Oxocarboxylic acid metabolism	1/10	26/5621	0.0453397	0.10463	0.0624109	GOT2	1
