# Supplementary material for: Inter- and Transgenerational Effects of In Ovo Stimulation with Bioactive Compounds on Cecal Tonsils and Cecal Mucosa Transcriptomes in a Chicken Model
Source: Int J Mol Sci. 2025 Jan 29;26(3):1174. doi: 10.3390/ijms26031174 (PMC11817890; doi:10.3390/ijms26031174)
Supplement: Supplementary file 1 [file ijms-26-01174-s001.zip › Supplementary file S2.xlsx]

## Sheet: Sheet1
Table S1: Effect of the choline source on the hatchability.
		Repetition1			Repetition 2			Repetition 3			Average
		Number of eggs			Number of eggs			Number of eggs
Choline Source	Dose/ embryo	Hatched	Viable	Hatchability (%)	Hatched	Viable	Hatchability (%)	Hatched	Viable	Hatchability (%)	Hatchability (%)
Choline Chloride (Sigma Aldrich, PHR1251)	0,25 mg	9	10	90	11	12	91.6667	13	15	86.6667	89.4444
	0,5 mg	10	10	100	10	12	83.3333	15	15	100	94.4444
Choline Chloride (Sigma Aldrich, 26978)	0,25 mg	5	10	50	12	12	100	15	15	100	83.3333
	0,5 mg	6	10	60	11	12	91.6667	15	15	100	83.8889
Choline Sigma (Sigma Aldrich, C7527)	0,25 mg	8	10	80	12	12	100	15	15	100	93.3333
	0,5 mg	10	10	100	12	12	100	15	15	100	100
Choline Miavit	0,25 mg	8	10	80	12	12	100	14	15	93.3333	91.1111
	0,5 mg	9	10	90	10	12	83.3333	14	15	93.3333	88.8889
Control (0.9% physiological Saline)		8	11	72.7273	10	10	100	18	18	100	90.9091
Average				80.303			94.4444			97.037	90.5948
The selected choline are highlighted in grey.

## Sheet: Sheet2
Table S2: Effect of the choline and synbiotic dosage on the hatchability.
		Total number of injected eggs	Number of hatched chicks / hatchability %
	Group	Results from 6 repetitions together
	Control (0.9% NaCl)	109	95/ 87.2%
Choline Sigma (Sigma Aldrich, C7527)	Choline 0,25 mg + Syn 2 mg	101	97/ 96%
	Choline 0,5 mg + Syn 2 mg	106	92/ 86.8%
	Choline 0,25 mg + Syn 1 mg	102	86/ 84.3%
	Choline 0,5 mg + Syn 1 mg	102	90/ 88.2%
Choline Miavit	Choline 0,25 mg + Syn 2 mg	102	94/ 92.2%
	Choline 0,5 mg + Syn 2 mg	102	87/ 85.3%
	Choline 0,25 mg + Syn 1 mg	102	92/ 90.2%
	Choline 0,5 mg + Syn 1 mg	102	98/ 96%
The selected dose is highlighted in grey.
