# Supplementary material for: Inter- and Transgenerational Effects of In Ovo Stimulation with Bioactive Compounds on Cecal Tonsils and Cecal Mucosa Transcriptomes in a Chicken Model
Source: Int J Mol Sci. 2025 Jan 29;26(3):1174. doi: 10.3390/ijms26031174 (PMC11817890; doi:10.3390/ijms26031174)
Supplement: Supplementary file 1 [file ijms-26-01174-s001.zip › Supplementary file S4.xlsx]

## Sheet: Cecal tonsils
Table S1. Sequence reads (forward and reverse) and percent alignments for libraries in F1, F2 and F3 generations (cecal tonsils).
	Group	Replicate	Input reads	Uniquely mapped reads number	Uniquely mapped reads %
F1 generation	C	1	18618774	16957177	0.9108
		2	18240592	16630444	0.9117
		3	19652437	17803089	0.9059
	SYN	1	20604969	18863842	0.9155
		2	16633129	15191227	0.9133
		3	18238752	16421408	0.9004
	SYNCH	1	19402018	17503651	0.9022
		2	18976966	17193321	0.906
		3	19744510	17821432	0.9026
F2 Generation	C	1	20075384	18126552	0.9029
		2	19308616	17491946	0.9059
		3	19419845	17724999	0.9127
	SYNs	1	19084199	17279999	0.9055
		2	17695245	16253303	0.9185
		3	18814842	16944831	0.9006
	SYNr	1	16911535	15586320	0.9216
		2	19091659	17417622	0.9123
		3	18792892	17096100	0.9097
	SYNCHs	1	19909891	18026497	0.9054
		2	19097081	17526937	0.9178
		3	18311767	16761979	0.9154
	SYNCHr	1	19062129	17355358	0.9105
		2	19455284	17279486	0.8882
		3	18695632	16858025	0.9017
F3 Generation	C	1	17207561	15884645	0.9231
		2	16980254	15590357	0.9181
		3	17010480	15594180	0.9167
	SYNs	1	17789203	5256321	0.2955
		2	18542587	17220708	0.9287
		3	17271528	15729272	0.9107
	SYNr	1	17849693	16135633	0.904
		2	17133671	15568425	0.9086
		3	17682817	16433613	0.9294
	SYNCHs	1	17764483	16332562	0.9194
		2	17541076	15995716	0.9119
		3	17398721	15660893	0.9001
	SYNCHr	1	16845570	15359160	0.9118
		2	17605487	15814094	0.8982
		3	17004421	15431165	0.9075
C: Control group; SYNs: Synbiotic group with single injection in F1; SYNr: Synbiotic group with repeated injections in F1, F2, F3; SYNCHs: Synbiotic + choline group with single injection in F1; SYNCHr: Synbiotic + choline group with repeated injectionsin F1, F2 and F3; F1: The first generation; F2: The second generation; F3: The third generation.

## Sheet: Cecal Mucosa
Table S2. Sequence reads (forward and reverse) and percent alignments for libraries in F1, F2 and F3 generations (cecal mucosa).
	Group	Replicate	Input reads	Uniquely mapped reads number	Uniquely mapped reads %
F1 generation	C	1	22313209	18361366	0.8229
		2	22001943	18642993	0.8473
		3	17956512	15762085	0.8778
	SYN	1	21518665	18121609	0.8421
		2	20618366	16220068	0.7867
		3	21688242	17983435	0.8292
	SYNCH	1	20195230	16149681	0.7997
		2	22025527	19258253	0.8744
		3	21916580	19130268	0.8729
F2 Generation	C	1	20311775	17326591	0.853
		2	19337199	17040688	0.8812
		3	21345074	19298528	0.9041
	SYNs	1	20733113	18506450	0.8926
		2	20573997	18648482	0.9064
		3	19377050	17235365	0.8895
	SYNr	1	19843702	17619955	0.8879
		2	21586707	19163741	0.8878
		3	21753789	19254606	0.8851
	SYNCHs	1	20460294	15395428	0.7525
		2	20206560	17782002	0.88
		3	21305138	18886499	0.8865
	SYNCHr	1	19872555	17146363	0.8628
		2	19712329	16719450	0.8482
		3	21250316	18541237	0.8725
F3 Generation	C	1	20517832	18064184	0.8804
		2	19847737	16656809	0.8392
		3	20124779	17911602	0.89
	SYNs	1	19886359	17605581	0.8853
		2	19839864	17615118	0.8879
		3	20147376	17772355	0.8821
	SYNr	1	20270106	17032732	0.8403
		2	20018871	17948743	0.8966
		3	20057093	17535367	0.8743
	SYNCHs	1	19384213	16990798	0.8765
		2	20002908	17437280	0.8717
		3	20075125	17442537	0.8689
	SYNCHr	1	20559919	18005474	0.8758
		2	20323745	17580803	0.865
		3	19288320	16874099	0.8748
C: Control group; SYNs: Synbiotic group with single injection in F1; SYNr: Synbiotic group with repeated injections in F1, F2, F3; SYNCHs: Synbiotic + choline group with single injection in F1; SYNCHr: Synbiotic + choline group with repeated injectionsin F1, F2 and F3; F1: The first generation; F2: The second generation; F3: The third generation.
