# Supplementary material for: Inter- and Transgenerational Effects of In Ovo Stimulation with Bioactive Compounds on Cecal Tonsils and Cecal Mucosa Transcriptomes in a Chicken Model
Source: Int J Mol Sci. 2025 Jan 29;26(3):1174. doi: 10.3390/ijms26031174 (PMC11817890; doi:10.3390/ijms26031174)
Supplement: Supplementary file 1 [file ijms-26-01174-s001.zip › Supplementary file S6.xlsx]

## Sheet: F1-SYN.v.C
Table S1. Significantly (|log2foldchange| ≥ 0 and padj ≤ 0.05) up- and downregulated differentially expressed genes in F1 between synbiotic in ovo injected group and control in cecal tonsils.
Gene	baseMean	log2FoldChange	lfcSE	stat	pvalue	padj
SLC26A4	318.731	-5.17407	0.485619	-10.6546	1.6598e-26	2.25966e-22
ATP6V0D2	433.845	-5.55348	0.532418	-10.4307	1.79606e-25	1.22258e-21
GPRC6A	151.872	-7.14311	0.721508	-9.90025	4.15239e-23	1.88436e-19
LOC121106727	128.654	-6.91114	0.704598	-9.80863	1.03361e-22	3.51788e-19
LOC112531211	143.817	-3.23269	0.34323	-9.41844	4.57857e-21	1.24665e-17
FOXI1	357.533	-3.08036	0.33009	-9.33188	1.0401e-20	2.35998e-17
CLCNKB	145.535	-5.24761	0.569294	-9.21776	3.03369e-20	5.9001e-17
TBC1D24L	120.636	-4.89213	0.571495	-8.56023	1.12641e-17	1.91687e-14
BSND	69.0902	-4.97096	0.612913	-8.11038	5.04629e-16	7.63335e-13
CYP4A22	1048.34	1.61742	0.206983	7.81425	5.52922e-15	7.52749e-12
SCNN1G	324.779	-2.52486	0.323784	-7.79799	6.29031e-15	7.78512e-12
LOC121108649	44.8375	-4.03305	0.567454	-7.10728	1.18353e-12	1.34271e-09
COL17A1	496.815	-2.52324	0.365049	-6.91206	4.77657e-12	5.00217e-09
ACE2	20514.8	1.46785	0.214575	6.84073	7.87911e-12	7.66187e-09
CYP4B7	448.16	2.96016	0.4409	6.7139	1.89488e-11	1.71979e-08
SLC4A1	72.0549	-3.88643	0.580947	-6.68982	2.23441e-11	1.90121e-08
SLC26A3	14006.7	1.48522	0.223186	6.65462	2.84036e-11	2.14826e-08
LOC107049680	78.688	-3.59452	0.539556	-6.662	2.70126e-11	2.14826e-08
MAB21L3	212.489	-2.65882	0.412342	-6.44809	1.13269e-10	8.11605e-08
OTOP2	1083.58	1.74058	0.271797	6.40397	1.51388e-10	1.0305e-07
CYP2C23b	2207.38	1.418	0.22349	6.34483	2.22677e-10	1.44358e-07
ATP6V1C2	423.919	-1.34147	0.213497	-6.28332	3.31415e-10	2.05086e-07
ISX	3654.84	1.42444	0.227566	6.25948	3.86261e-10	2.28633e-07
CA7	7233.76	1.30093	0.209004	6.22442	4.83326e-10	2.74167e-07
DECR1	1997.78	1.14938	0.189845	6.0543	1.41031e-09	7.67997e-07
SLC5A8	11346.1	2.04105	0.33985	6.00573	1.90467e-09	9.97317e-07
DPP4	10051.9	1.38724	0.235455	5.89173	3.82164e-09	1.92696e-06
LOC421740	1807.36	1.00615	0.172946	5.81772	5.96564e-09	2.80682e-06
SLC4A9	35.2562	-6.66646	1.14596	-5.81734	5.97897e-09	2.80682e-06
TMEM61	34.506	-3.90777	0.675568	-5.78442	7.2761e-09	3.30189e-06
CYP2C23a	6533.81	1.90708	0.337364	5.65289	1.57775e-08	6.92885e-06
DPEP1	9972.45	1.54388	0.275081	5.61245	1.99485e-08	8.48684e-06
TM4SF4	459.46	1.58794	0.28652	5.54215	2.98781e-08	1.23261e-05
LOC417937	1696.76	1.50841	0.278618	5.41391	6.16639e-08	2.46909e-05
A1CF	1229.06	0.939501	0.17509	5.36582	8.05809e-08	3.13437e-05
ANPEP	65919.8	0.950182	0.17757	5.35101	8.7464e-08	3.3076e-05
LOC776719	26.3657	-3.17343	0.598424	-5.30297	1.13932e-07	4.19207e-05
KCNK5	4272.45	1.22526	0.234979	5.21434	1.84472e-07	6.60897e-05
LOC101748848	452.043	1.21598	0.234385	5.18794	2.12628e-07	7.42235e-05
LOC101747754	185.529	2.94974	0.570719	5.16845	2.3604e-07	8.03362e-05
MGAT4D	1584.74	1.25939	0.244138	5.1585	2.48941e-07	8.26607e-05
PRKG2	557.996	1.40725	0.273314	5.14886	2.62079e-07	8.49509e-05
NEK2	200.2	-1.29326	0.251879	-5.13446	2.82953e-07	8.95843e-05
LOC107054051	104.726	1.6771	0.327176	5.12599	2.95984e-07	9.15802e-05
SLC26A1	1510.93	1.27123	0.248313	5.11949	3.06365e-07	9.26857e-05
PCSK9	20.0797	-4.74242	0.931852	-5.08924	3.59501e-07	0.000106397
LOC112531190	522.274	1.81964	0.360169	5.0522	4.36752e-07	0.000125136
SI	6323.2	2.01373	0.398737	5.05026	4.41203e-07	0.000125136
NTS	227.635	-2.44741	0.487049	-5.02498	5.0348e-07	0.000137088
LOC421965	1928.76	1.28607	0.255828	5.02711	4.97939e-07	0.000137088
ATP6V0A4	778.967	-5.94548	1.19326	-4.98253	6.27577e-07	0.000165902
SLC30A10	2367.68	1.67575	0.336452	4.98066	6.33679e-07	0.000165902
SLC4A4	5502.37	1.0101	0.204898	4.92977	8.23256e-07	0.000207552
FETUB	327.109	1.1829	0.239921	4.93039	8.20662e-07	0.000207552
LOC124417067	635.774	0.931438	0.189583	4.9131	8.96475e-07	0.000221902
UGT1A1	11594.6	1.00354	0.204525	4.90668	9.2632e-07	0.000225195
SGCZ	86.3599	2.03455	0.41546	4.89711	9.72579e-07	0.000232293
SLC7A9	11179.1	1.62779	0.332996	4.88832	1.01699e-06	0.000238713
SLC27A2	1349.99	1.20329	0.24737	4.86434	1.14842e-06	0.000264993
ALDH1A1	14459.6	1.42497	0.293175	4.8605	1.17092e-06	0.000265681
AOX1	416.627	1.6441	0.340583	4.82729	1.38402e-06	0.000308886
LOC107051757	164.623	-1.49808	0.310765	-4.82062	1.4311e-06	0.000314242
SCNN1B	550.397	-4.61732	0.964224	-4.78864	1.67912e-06	0.00036285
LOC101750071	49.8709	1.91059	0.39962	4.78103	1.74401e-06	0.000370985
GOLIM4	3881.84	0.733487	0.154738	4.7402	2.13509e-06	0.000447187
TTC38L	2105.19	1.60441	0.340233	4.71561	2.40989e-06	0.000497094
GMNN	196.412	-1.12258	0.238998	-4.69704	2.63958e-06	0.000536347
HMGB2	879.17	-0.994593	0.212657	-4.67698	2.91129e-06	0.000582857
NR1H4	2133.6	1.17711	0.252401	4.66366	3.10632e-06	0.000612891
MHCY11	260.375	-2.20617	0.474676	-4.64775	3.35575e-06	0.000652646
WIPF3	1705.99	0.891239	0.192181	4.63749	3.52657e-06	0.000666817
LOC121110829	336.128	2.09064	0.450692	4.63874	3.50541e-06	0.000666817
PRR15	1772.12	1.34545	0.292885	4.59377	4.35315e-06	0.000811833
FBLN7	45.2172	-2.22779	0.489572	-4.55049	5.35214e-06	0.000959817
ASCL2	222.954	-1.22901	0.269869	-4.5541	5.26115e-06	0.000959817
LRRC39	69.5911	1.92774	0.423655	4.55025	5.35817e-06	0.000959817
FAM72A	263.148	-1.39605	0.307412	-4.5413	5.59094e-06	0.000988507
RGS20	112.962	-1.6498	0.366352	-4.5033	6.69055e-06	0.00116776
CHMP4C	5473.73	0.872277	0.19447	4.4854	7.27779e-06	0.00125417
LOC420807	273.975	1.15564	0.25831	4.47387	7.68169e-06	0.00129859
SLC45A4	2525.76	0.770671	0.172329	4.47208	7.74624e-06	0.00129859
UGP2	3060	0.801822	0.179378	4.47001	7.82168e-06	0.00129859
HHIPL1	316.432	1.08566	0.243364	4.46104	8.1562e-06	0.00133781
HPGD	5384.46	1.04627	0.235207	4.44831	8.65494e-06	0.001379
VPREB3	250.885	-2.16568	0.487008	-4.44692	8.71118e-06	0.001379
ARHGAP33L6	145.12	-1.80662	0.406154	-4.44813	8.66215e-06	0.001379
SLC3A1	3701.18	1.47218	0.33156	4.44018	8.98856e-06	0.00139057
PANK1	789.687	0.895987	0.201696	4.44226	8.9017e-06	0.00139057
CDHR2	10080.5	0.836117	0.189786	4.40557	1.05508e-05	0.00161392
EHHADH	2011.14	0.890487	0.202634	4.39455	1.11003e-05	0.00167911
IFT122	264.66	1.23932	0.282581	4.3857	1.15614e-05	0.00172963
LRRC26	86.9203	-1.78059	0.406553	-4.37973	1.18825e-05	0.00175836
LOC101750611	84.1676	1.55493	0.355407	4.37509	1.21384e-05	0.00177691
FABP2	825.698	2.08179	0.476355	4.37025	1.24106e-05	0.00179742
SLC6A19	17934.6	1.46536	0.336142	4.35936	1.30445e-05	0.00186935
IGFBP1	149.303	1.25539	0.288708	4.34831	1.37188e-05	0.00192601
TMEM37	2943.64	1.0513	0.241826	4.34733	1.37805e-05	0.00192601
ALDH9A1	5928.7	1.04139	0.23962	4.346	1.38643e-05	0.00192601
LOC421195	14789.9	0.91586	0.211017	4.34022	1.42338e-05	0.00194639
ARHGAP33L2	88.8813	-1.62144	0.373668	-4.33925	1.4297e-05	0.00194639
BMP3	560.009	1.37817	0.318146	4.33186	1.47853e-05	0.00196791
TRAK2	1648.7	1.49439	0.345098	4.33033	1.48887e-05	0.00196791
SLC23A2	3084.22	0.832493	0.192214	4.33106	1.48393e-05	0.00196791
PDZK1P1	3121.52	1.32288	0.305884	4.32478	1.52682e-05	0.00199867
ATP6V1G3	238.409	-6.32799	1.46995	-4.30489	1.67066e-05	0.00216613
INSRR	166.03	-1.42786	0.332716	-4.29152	1.77455e-05	0.00227913
SLC6A14	241.713	-2.58557	0.604463	-4.27747	1.89028e-05	0.00238594
CRAT	2419.52	0.748225	0.174934	4.27718	1.89277e-05	0.00238594
BCHE	4267.82	0.942097	0.221546	4.25237	2.11518e-05	0.00264184
SLC2A9	12178.9	0.990984	0.233572	4.24273	2.20814e-05	0.00273287
LOC101748689	112.462	1.88436	0.445391	4.2308	2.32862e-05	0.00284777
MCTP2	2172.14	0.756869	0.179002	4.22827	2.35496e-05	0.00284777
C3	574.831	-1.15524	0.273271	-4.22743	2.36373e-05	0.00284777
CYB5A	6313.06	1.08888	0.257776	4.22415	2.39844e-05	0.00286424
TMEM171	288.505	1.29242	0.306287	4.21963	2.447e-05	0.00289683
ABAT	1808.3	1.28696	0.306157	4.20361	2.62691e-05	0.003083
CYP3A5	10335.4	1.10846	0.26453	4.19031	2.7858e-05	0.00324152
ACOX1	3595.78	0.744998	0.178216	4.18031	2.91112e-05	0.00335864
CLIC5	8722.52	0.852676	0.204204	4.1756	2.97202e-05	0.00340009
SLC9A3	1099.11	2.09228	0.502883	4.16057	3.17453e-05	0.0036015
ARHGAP18	2998.99	0.701754	0.168783	4.15774	3.21409e-05	0.00361625
HSD3B7	140.702	1.44595	0.349573	4.13633	3.52905e-05	0.00393807
PLB1	1201.95	1.8968	0.459876	4.1246	3.71384e-05	0.00411059
SLC5A1	9588.65	0.777172	0.188654	4.11956	3.79601e-05	0.00416765
FRMD1	907.945	0.877968	0.213338	4.11538	3.86547e-05	0.00420996
CDCA3	157.578	-1.20271	0.292626	-4.11005	3.9557e-05	0.00423052
PLEKHS1	3152.38	1.20868	0.29417	4.10878	3.97757e-05	0.00423052
AQP8	5080.58	3.59114	0.873615	4.11066	3.94526e-05	0.00423052
CD1C	85.26	-1.98731	0.484091	-4.10524	4.039e-05	0.00426255
LRRC58	1046.38	0.857402	0.209211	4.09827	4.16241e-05	0.00435901
SLC22A13L	316.031	1.5911	0.388493	4.09556	4.21147e-05	0.00437671
SLC5A3	1483.48	0.912477	0.223654	4.07986	4.50633e-05	0.00461976
KTN1	4700.25	0.642723	0.157549	4.0795	4.51321e-05	0.00461976
ABTB2	531.897	0.934232	0.229285	4.07455	4.61038e-05	0.00464931
MAT2L	321.686	1.10866	0.27203	4.07551	4.5913e-05	0.00464931
RTF1	5941.14	1.1058	0.271933	4.06643	4.77393e-05	0.00477884
GCG	63.2919	-2.5048	0.619223	-4.04508	5.2306e-05	0.00519776
HSD11B1B	2478.97	0.840905	0.208065	4.04155	5.30984e-05	0.00523827
TDP1	168.361	-1.13285	0.280657	-4.03643	5.42698e-05	0.00531531
KCTD17	407.079	0.782806	0.195104	4.01225	6.01436e-05	0.00584854
LOC418414	308.125	1.31999	0.330614	3.99255	6.53675e-05	0.00631144
SLC9A2	4031.08	0.79152	0.198433	3.98886	6.63925e-05	0.00632075
THYN1	1180.59	-1.02656	0.257341	-3.98911	6.63212e-05	0.00632075
MYBL1	656.952	-1.67813	0.420895	-3.98704	6.69014e-05	0.00632497
CD99	827.006	-0.925369	0.232708	-3.97653	6.99274e-05	0.00648865
RHOBTB1	344.158	0.869402	0.218659	3.97607	7.00625e-05	0.00648865
SLC16A9	5315.66	1.50931	0.37936	3.97856	6.93352e-05	0.00648865
NMRK2	468.051	-1.28634	0.323899	-3.97143	7.14429e-05	0.00656196
SLC12A2	1266.19	-1.31014	0.329994	-3.97018	7.18182e-05	0.00656196
HKDC1	963.821	1.09111	0.275452	3.96118	7.45801e-05	0.00676889
LOC101749216	45.9278	1.95449	0.494009	3.9564	7.60891e-05	0.00686011
ADGRG7	662.526	0.909762	0.231134	3.93609	8.28213e-05	0.00736947
ADH1C	1010.98	1.39947	0.355538	3.93621	8.278e-05	0.00736947
CALB1	40444.1	1.77766	0.452088	3.93211	8.42018e-05	0.00739564
WWC2	436.74	1.10016	0.279735	3.93286	8.39398e-05	0.00739564
UBE2U	342.205	-1.13405	0.289192	-3.92143	8.80233e-05	0.00768172
ERCC5	1117.59	0.664494	0.169694	3.91585	9.00868e-05	0.00781173
ENTPD5	1143.65	1.05936	0.270787	3.91216	9.14753e-05	0.00788193
COBL	1515.7	0.687629	0.176077	3.90528	9.41159e-05	0.00801112
PRR5L	900.697	0.858287	0.219781	3.90519	9.41516e-05	0.00801112
TINAG	953.729	0.982475	0.251887	3.90046	9.60091e-05	0.00811844
CBR3	5660.96	0.811272	0.208523	3.89057	0.00010001	0.00830207
ALDH2	7018.04	0.63399	0.162913	3.89159	9.95892e-05	0.00830207
LOC768786	57.6738	-1.73697	0.44627	-3.8922	9.93381e-05	0.00830207
LOC107056277	227.399	1.37425	0.353369	3.889	0.000100657	0.00830514
GYS2	254.98	1.51441	0.390185	3.88126	0.000103916	0.00837109
AICDA	409.757	-1.60235	0.412782	-3.88184	0.000103671	0.00837109
LRP12	5425.91	0.759047	0.195365	3.88528	0.000102212	0.00837109
LOC121111295	291.048	1.39293	0.358798	3.88222	0.000103508	0.00837109
LOC107054133	145.046	1.00341	0.259414	3.86798	0.000109741	0.00878832
PCNX2	337.723	-1.40865	0.364465	-3.86497	0.000111104	0.00879404
ABCG2	2736.98	0.974198	0.251983	3.86613	0.000110576	0.00879404
KLHL9	1373.52	0.796417	0.206707	3.85287	0.000116741	0.00918677
KLB	303.795	1.18881	0.309015	3.84708	0.000119535	0.00935256
STK17A	468.369	-1.34685	0.352401	-3.82192	0.000132417	0.0103013
DMC1	21.71	2.58426	0.676818	3.81824	0.000134404	0.010347
SORD	1080	1.1017	0.288552	3.81802	0.000134524	0.010347
MAMDC2	118.17	-1.19868	0.315015	-3.80516	0.000141713	0.0108387
NPAS2	1201.59	1.29179	0.339674	3.80302	0.00014294	0.0108714
LRRC19	1552.72	0.985705	0.259397	3.79999	0.000144702	0.0109443
FLRT3	823.717	1.108	0.291754	3.79771	0.000146039	0.0109844
BEND4	60.6249	-1.72198	0.454024	-3.79272	0.000149007	0.011146
RASAL1	219.222	-1.99756	0.526872	-3.79135	0.000149831	0.0111465
HYLS1	80.3489	-1.26955	0.335446	-3.78465	0.000153925	0.0113888
CYBRD1	3573.08	1.61963	0.428487	3.77989	0.0001569	0.0114841
RNF157	57.9038	-2.29752	0.60776	-3.78031	0.00015663	0.0114841
BUB1	371.744	-1.1432	0.303476	-3.76702	0.000165208	0.0120275
MS4A4A	158.386	-1.05099	0.279394	-3.76168	0.000168774	0.0122217
USP12	900.509	1.03003	0.274404	3.75371	0.00017424	0.0124828
CNKSR3	732.658	0.830935	0.221362	3.75373	0.000174223	0.0124828
SMIM5	703.865	1.48652	0.396149	3.75243	0.00017513	0.0124828
PEPD	4367.9	1.12132	0.299084	3.74917	0.000177421	0.0125803
ABCB6	567.952	0.866078	0.231211	3.74583	0.000179795	0.0126172
PCYOX1	1652.75	0.64293	0.171638	3.74585	0.000179784	0.0126172
SLC22A4	888.988	1.01913	0.272388	3.74145	0.000182961	0.0127141
GUCA2B	168862	1.15871	0.309706	3.74134	0.000183045	0.0127141
ALPI	1608.55	1.70209	0.455596	3.73597	0.000186995	0.0129226
SLC35G1	2535.84	0.991097	0.266173	3.7235	0.000196477	0.0135093
CLU	2908.22	-0.775662	0.208584	-3.71871	0.000200247	0.0136581
HHEX	385.161	-0.858049	0.23077	-3.7182	0.000200648	0.0136581
FNIP2	2965.24	0.753098	0.203008	3.7097	0.000207504	0.0140545
EPB41L3	2485.94	0.693672	0.187125	3.70699	0.000209737	0.0140658
SEBOX	58.0562	-2.64092	0.712393	-3.70711	0.000209638	0.0140658
DEGS2	3163.35	0.811527	0.21922	3.70189	0.000213998	0.0142812
TESK2	863.34	0.644919	0.174482	3.69619	0.00021886	0.0145344
LOC426385	42.5637	-1.45616	0.394848	-3.68791	0.000226106	0.0149428
SDR16C5	2365.01	0.963116	0.261638	3.68111	0.000232223	0.0152729
MAP3K15	1411.55	0.88633	0.24125	3.6739	0.000238872	0.0156346
BPNT1	1639.51	0.877934	0.239758	3.66174	0.000250506	0.0163176
PPARA	2209.57	0.688439	0.188176	3.65848	0.00025372	0.0164483
CCNA2	578.979	-0.962699	0.263384	-3.65512	0.000257061	0.0165077
SCD	457.825	-1.28177	0.350564	-3.65632	0.000255858	0.0165077
RHPN1	3145.94	0.811253	0.222783	3.64146	0.000271098	0.0169004
VEGFA	512.577	0.887525	0.24339	3.64651	0.000265828	0.0169004
FAM26E	118.813	-1.48334	0.407598	-3.63923	0.000273453	0.0169004
PLA2G7	2298.08	0.667925	0.183192	3.64604	0.000266317	0.0169004
LOC107051795	1436.34	1.0441	0.286967	3.63839	0.000274349	0.0169004
MAPK4	12404.1	0.776209	0.213174	3.64119	0.000271377	0.0169004
LOC100859910	67.1992	-2.94932	0.80983	-3.6419	0.000270636	0.0169004
PLTP	170.167	-1.01	0.277573	-3.63867	0.000274046	0.0169004
CREB3L3	478.399	1.44921	0.397649	3.64444	0.00026797	0.0169004
LOC107056139	363.029	-1.99815	0.550166	-3.6319	0.000281347	0.0172534
SLC15A1	5561.94	1.36469	0.376008	3.62941	0.000284065	0.017342
PTPRR	394.726	1.33073	0.367028	3.6257	0.000288182	0.0175148
SBF2	957.191	0.736461	0.203557	3.61796	0.000296932	0.0179663
HS3ST3B1L	343.19	1.48508	0.411078	3.61264	0.000303096	0.0182582
ZGRF1	132.158	-1.49168	0.413369	-3.60859	0.000307867	0.0183855
CDK1	856.163	-0.675893	0.187303	-3.60855	0.000307911	0.0183855
MELTF	517.509	1.54835	0.429655	3.60372	0.000313698	0.0186493
NACAD	28.0311	-1.71661	0.477093	-3.59807	0.000320588	0.018976
TMEM213	250.394	-5.089	1.41659	-3.59244	0.000327597	0.019307
F2	834.648	0.70001	0.194976	3.59024	0.000330371	0.0193865
ENPEP	25551.8	1.29275	0.36029	3.58807	0.000333139	0.0194651
ARHGDIB	1916.22	-0.831332	0.231849	-3.58566	0.00033623	0.0195617
ARHGAP19	201.345	-1.19424	0.334874	-3.56625	0.000362133	0.020979
KCNE1	2299.98	1.7054	0.479043	3.56001	0.000370843	0.0213926
CROT	2153.25	0.642149	0.180437	3.55885	0.000372482	0.0213965
CD72	461.949	-1.56012	0.438959	-3.55414	0.000379221	0.0216921
LOC396098	1774.74	-1.33218	0.376111	-3.54199	0.000397118	0.0226208
CDC6	51.7633	-1.69808	0.481003	-3.5303	0.000415096	0.0235463
IL15	1252.34	0.808732	0.229907	3.51765	0.000435379	0.0244928
NCAPH	282.779	-0.99305	0.282238	-3.51848	0.00043402	0.0244928
HEXA	5968.37	0.664809	0.189198	3.51382	0.000441718	0.0247471
CENPM	112.27	-1.02883	0.293305	-3.50772	0.000451971	0.0251148
LOC771069	2263.81	0.845862	0.241135	3.50783	0.000451771	0.0251148
CD79B	733.086	-1.06526	0.303805	-3.5064	0.000454216	0.025137
SDC1	2002.52	0.722392	0.206342	3.50095	0.000463601	0.0255525
GDA	3943.94	0.746873	0.213494	3.49834	0.000468163	0.0256999
KIAA1644	66.3396	-2.03905	0.584535	-3.48832	0.000486066	0.0263879
LOC124417410	740.851	-0.670778	0.192297	-3.48824	0.000486216	0.0263879
LOC121108470	100.773	1.21976	0.349694	3.48808	0.00048651	0.0263879
CYP46A1	1772.42	0.578338	0.166023	3.48348	0.000494941	0.0267386
AOX2	83.4741	1.68334	0.483393	3.48236	0.000497024	0.026745
VTCN1L	374.944	0.970273	0.278823	3.4799	0.00050161	0.0268855
ABCD4	663.09	0.785919	0.226174	3.47484	0.000511158	0.0270775
MAP3K13	2303.02	0.589735	0.16963	3.47658	0.000507844	0.0270775
LOC426820	450.387	-0.790979	0.227574	-3.47571	0.000509508	0.0270775
DCK2	323.189	-1.05925	0.304942	-3.47361	0.000513499	0.027096
PDK4	838.803	1.4342	0.413436	3.46898	0.000522436	0.0274612
FABP1	6351.74	1.53151	0.442059	3.46449	0.000531246	0.0278169
ABCD3	4240.47	0.627479	0.181234	3.46225	0.000535671	0.0279411
MPP1	3930.81	0.925746	0.267551	3.46008	0.000540014	0.0280601
DHRS11	885.743	1.01261	0.293618	3.44872	0.000563242	0.0291558
LOC121113160	64.2391	1.41973	0.411824	3.44741	0.000565992	0.0291872
MTTP	800.619	1.41287	0.410059	3.44553	0.000569944	0.0292801
LOC121108947	592.231	0.82135	0.239338	3.43176	0.000599674	0.0306916
STK3	1706.36	0.739349	0.215582	3.42955	0.000604587	0.0307121
PTTG2	181.173	-0.844175	0.246145	-3.42958	0.000604508	0.0307121
LOC418170	4666.95	1.09118	0.318929	3.42139	0.000623025	0.0315311
ETNK1	8825.87	0.786517	0.229969	3.42011	0.000625966	0.0315626
STMN1	1642.61	-0.882941	0.258529	-3.41525	0.000637243	0.0320126
CCR5	361.215	-0.973625	0.28563	-3.4087	0.00065274	0.0326706
MAP7D2	1654.38	0.661562	0.194256	3.40561	0.000660165	0.0328772
PRSS35	88.755	-1.56938	0.461176	-3.40299	0.000666528	0.0328772
LOC421856	108.199	-1.33763	0.393026	-3.40341	0.000665507	0.0328772
NUSAP1	504.232	-0.928213	0.272712	-3.40363	0.000664959	0.0328772
CCNB3	273.959	-1.00106	0.294523	-3.39891	0.000676554	0.0332513
STYK1	3828.54	0.815346	0.24006	3.39642	0.000682729	0.0333142
NEK4	311.711	-0.791539	0.232992	-3.39728	0.00068059	0.0333142
ATP1B3	820.853	-0.771096	0.227768	-3.38545	0.000710622	0.0345515
TMEM268	126.811	-1.04879	0.3099	-3.38428	0.000713664	0.0345759
LOC121108626	62.0349	1.26454	0.373911	3.38194	0.000719768	0.034748
HNF4G	5660.23	0.67064	0.198422	3.37987	0.000725191	0.034886
RCAN1	991.437	0.80271	0.238294	3.36858	0.000755576	0.0360965
ASAP2	1094.43	0.624146	0.185287	3.36855	0.000755655	0.0360965
PAX5	1389.87	-1.36921	0.406609	-3.36739	0.000758832	0.0361214
LOC107052357	20.1372	-2.4618	0.731866	-3.36373	0.000768968	0.0364764
LOC107052902	123.11	1.4074	0.418863	3.36005	0.000779286	0.0368375
DMXL2	352.668	0.950932	0.28343	3.35508	0.000793408	0.0372464
KPNA2	886.222	-0.912346	0.27192	-3.3552	0.000793073	0.0372464
EPHX1	1873.85	0.852969	0.254582	3.35047	0.000806759	0.0376137
SLC16A5	2670.81	0.957311	0.285648	3.35137	0.000804127	0.0376137
PRELID3A	1211.02	0.707542	0.211363	3.34752	0.000815369	0.0378854
LOC101748278	90.7666	1.97611	0.591014	3.34359	0.000827015	0.0382959
LOC121110325	252.54	0.92026	0.275316	3.34256	0.000830084	0.0383077
CENPE	375.328	-0.990788	0.297801	-3.32701	0.000877825	0.0402381
KY	1838.99	0.637991	0.191716	3.3278	0.000875353	0.0402381
SLC30A1	1380.82	0.588096	0.176903	3.3244	0.000886077	0.0404801
ARL11	36.0321	-1.63524	0.493319	-3.31477	0.0009172	0.041586
PTPRK	1960.33	0.561409	0.169382	3.31446	0.000918207	0.041586
CDHR5	8503.28	0.602079	0.181675	3.31405	0.000919548	0.041586
ZP3	183.054	-1.86382	0.562551	-3.31315	0.000922504	0.041586
FOLR3	454.304	1.46838	0.443543	3.31057	0.000931072	0.0416027
CDC20	263.532	-1.21349	0.366582	-3.31028	0.000932043	0.0416027
UHRF1	799.413	-0.870218	0.262792	-3.31143	0.000928206	0.0416027
ACTR3B	983.345	-1.06812	0.323057	-3.30629	0.000945403	0.0418427
CDCA7L	712.563	-0.85328	0.258198	-3.30474	0.000950631	0.0418427
SOD3	376.069	-1.71339	0.518563	-3.30411	0.000952788	0.0418427
CYB5R2	3801.29	0.787398	0.238289	3.30438	0.000951878	0.0418427
PHLPP2	2953.66	0.933249	0.282226	3.30674	0.000943888	0.0418427
LRP8	136.883	-1.23491	0.374607	-3.29656	0.000978777	0.0428459
SKA3	104.155	-1.0608	0.322665	-3.28762	0.00101039	0.04353
TLR3	1369.77	0.798555	0.242824	3.28861	0.00100684	0.04353
LGI1	94.7695	1.07836	0.327955	3.28815	0.0010085	0.04353
LOXL1	117.013	-1.10944	0.337103	-3.29109	0.000998009	0.04353
LOC107050418	61.2615	-1.84872	0.562262	-3.288	0.00100901	0.04353
TPPNR1L	209.06	-0.729103	0.222511	-3.27671	0.00105025	0.0451045
SCCPDH	2826.58	0.880878	0.269457	3.26909	0.00107895	0.0461914
CD59	523.52	-0.995969	0.305488	-3.26026	0.00111311	0.0469246
DNA2	139.922	-0.973395	0.298376	-3.26231	0.00110509	0.0469246
SLC51A	3141.68	0.690097	0.211673	3.26021	0.00111331	0.0469246
MYO1D	3324.1	0.686037	0.21037	3.26109	0.00110985	0.0469246
TRIM36	781.992	0.633313	0.19411	3.26265	0.00110377	0.0469246
XPNPEP2	2348.54	0.651967	0.200343	3.25425	0.00113692	0.047694
CYP3A4	7099.98	1.09288	0.335873	3.25384	0.00113857	0.047694
CDH20	34.2007	1.85496	0.57131	3.24685	0.00116689	0.0482939
NHSL1	5709.91	0.75961	0.233903	3.24755	0.00116403	0.0482939
PASD1	361.143	-1.06567	0.32831	-3.24594	0.00117063	0.0482939
TLR1A	458.133	-0.884004	0.272259	-3.24692	0.00116662	0.0482939
LOC430422	61.9263	-1.05922	0.326287	-3.24627	0.00116927	0.0482939
GRHPR	117.783	1.05104	0.323983	3.24413	0.00117811	0.0484554
SLC6A4	940.445	0.767176	0.236635	3.24203	0.00118681	0.0486665
CALHM2	54.8488	-1.20967	0.373314	-3.24035	0.00119381	0.0488066
ARPC1B	2238.38	-0.727113	0.224571	-3.23779	0.00120458	0.0490992
IRF5	283.367	-1.11969	0.346175	-3.23445	0.00121878	0.0492786
FAM60A	942.729	-0.66988	0.207178	-3.23335	0.00122346	0.0492786
HADH	2963.37	0.662785	0.20498	3.23341	0.00122323	0.0492786
FAAP24	393.18	1.50802	0.466064	3.23564	0.00121371	0.0492786
LOC121107040	29.0207	2.86074	0.885292	3.2314	0.00123184	0.0494196
KBTBD11	565.916	1.13619	0.351669	3.23085	0.00123422	0.0494196
ASPM	580.702	-0.964586	0.298962	-3.22645	0.00125338	0.0498932
LONP2	1714.2	0.549656	0.170319	3.22722	0.00124998	0.0498932

## Sheet: F1-SYNCH.v.C
Table S2. Significantly (|log2foldchange| ≥ 0 and padj ≤ 0.05) up- and downregulated differentially expressed genes in F1 between synbiotic+choline in ovo injected group and control in cecal tonsils.
Gene	baseMean	log2FoldChange	lfcSE	stat	pvalue	padj
ATP6V0D2	471.756	-5.02527	0.267833	-18.7627	1.52509e-78	2.30395e-74
TMEM213	267.217	-5.70343	0.356103	-16.0162	9.84571e-58	7.43695e-54
ATP6V1G3	261.221	-5.06666	0.321026	-15.7827	4.09249e-56	2.06084e-52
SLC26A4	345.343	-4.85987	0.41301	-11.767	5.77697e-32	2.18182e-28
GPRC6A	164.515	-6.3842	0.564113	-11.3172	1.07817e-29	3.25757e-26
SCNN1B	588.885	-4.91057	0.452285	-10.8572	1.84215e-27	4.63823e-24
LOC121106727	138.768	-6.57237	0.60785	-10.8125	3.00393e-27	6.48291e-24
CD24	1521.79	1.86188	0.187588	9.92538	3.22863e-23	6.09687e-20
TBC1D24L	130.552	-4.65317	0.509591	-9.13119	6.77531e-20	1.13727e-16
CLCNKB	159.301	-4.4868	0.495779	-9.04999	1.42978e-19	2.15997e-16
LOC107049680	85.1764	-3.46086	0.386067	-8.96441	3.11939e-19	4.28406e-16
FOXI1	419.331	-2.2038	0.252863	-8.71538	2.89789e-18	3.6482e-15
ATP6V0A4	841.413	-5.75073	0.741246	-7.7582	8.61423e-15	1.00104e-11
BSND	75.2634	-4.47293	0.583406	-7.66692	1.76178e-14	1.90109e-11
SCNN1G	328.873	-3.28154	0.429053	-7.64835	2.03574e-14	2.05027e-11
LOC121108142	220.619	2.44038	0.319481	7.63857	2.19648e-14	2.07389e-11
MAB21L3	229.033	-2.67064	0.358176	-7.45623	8.90333e-14	7.91192e-11
LOC107051395	4617.13	1.56238	0.213297	7.3249	2.39069e-13	2.00645e-10
LOC121108649	49.1918	-3.63073	0.546864	-6.63919	3.15416e-11	2.50789e-08
SLC4A9	40.1736	-3.86582	0.596029	-6.48595	8.81722e-11	6.66009e-08
MFSD4A	667.387	1.19776	0.196465	6.09654	1.08392e-09	7.79753e-07
SLC12A2	1473.95	-0.956063	0.163485	-5.84803	4.97426e-09	3.41573e-06
ATP6V1C2	445.36	-1.47547	0.25458	-5.79572	6.80294e-09	4.46835e-06
TMEM30CP	1471.22	-1.3383	0.233559	-5.73004	1.00404e-08	6.06831e-06
WDR72	217.039	-1.57212	0.274442	-5.72842	1.01371e-08	6.06831e-06
LOC121108136	463.109	1.31367	0.229528	5.72336	1.04439e-08	6.06831e-06
SOX8	126.073	1.7118	0.302299	5.66261	1.49084e-08	8.34154e-06
SLC4A1	83.7841	-2.71607	0.495692	-5.47935	4.26885e-08	2.3032e-05
TNFRSF8	835.653	0.942284	0.173751	5.4232	5.8543e-08	3.04969e-05
PCSK9	20.9182	-6.90065	1.28155	-5.38461	7.26025e-08	3.65602e-05
JCHAIN	72447	1.01053	0.190382	5.30792	1.10883e-07	5.40359e-05
LOC121108717	139.218	1.27589	0.242419	5.26314	1.41613e-07	6.68544e-05
STN1	195.041	-1.28432	0.247437	-5.19049	2.09743e-07	9.60178e-05
LOC776719	29.5517	-2.66034	0.518568	-5.13016	2.89492e-07	0.000128628
CCL19	2121.08	1.76637	0.349605	5.05247	4.36136e-07	0.000188249
NOX1	2405.83	-1.86216	0.37402	-4.97876	6.39923e-07	0.000268537
NTS	247.137	-2.39116	0.481339	-4.96774	6.7739e-07	0.000276576
LOC423474	809.24	1.23536	0.25153	4.91139	9.04319e-07	0.000359514
HMGB2	989.734	-0.812041	0.166927	-4.86465	1.14661e-06	0.000433375
ZP3	191.517	-2.06066	0.423613	-4.8645	1.14748e-06	0.000433375
LOC421356	261.311	-1.04229	0.226026	-4.61138	4e-06	0.00145504
SEBOX	59.8727	-3.21684	0.697942	-4.60904	4.04525e-06	0.00145504
LOC124417418	39.7277	-2.68633	0.586066	-4.58366	4.56912e-06	0.00160525
NR4A2	67.2767	1.64186	0.359698	4.56455	5.00568e-06	0.00171866
USP2	11.8985	-6.07849	1.33954	-4.53775	5.68566e-06	0.00190874
HMX2	16.8079	-3.58161	0.791476	-4.52523	6.03296e-06	0.0019813
RGS1	1023.18	1.35821	0.301622	4.50301	6.69972e-06	0.00215346
LOC421965	1725.44	0.891127	0.198583	4.48742	7.2091e-06	0.00226038
J6367_mgt12	386.385	-2.06261	0.46001	-4.48383	7.33161e-06	0.00226038
SIPA1L2	1370.58	-1.47802	0.331131	-4.46356	8.06101e-06	0.00243555
LOC121108141	469.833	1.09302	0.245761	4.44748	8.68849e-06	0.00257367
LOC419242	73.8705	-1.61203	0.362866	-4.4425	8.89196e-06	0.00258329
LOC121106850	5318.62	0.846163	0.193191	4.37993	1.18716e-05	0.00332119
AIFM3	156.267	2.51844	0.574924	4.38047	1.18424e-05	0.00332119
EDA2R	133.061	1.19857	0.27513	4.35639	1.32223e-05	0.00359064
LOC112532346	108.135	-2.58218	0.592931	-4.35494	1.33101e-05	0.00359064
LOC107049105	101.145	1.4595	0.336331	4.33949	1.42816e-05	0.00378511
NEIL1	419.138	-0.916334	0.213376	-4.29446	1.75122e-05	0.00456132
LOC107049444	186.588	1.17456	0.274638	4.27676	1.89636e-05	0.00485565
TMEM61	40.5998	-2.56981	0.602616	-4.26442	2.00418e-05	0.0050462
NCAPG	676.92	-0.819771	0.193191	-4.24333	2.20225e-05	0.00536604
ADAM19	170.929	1.1629	0.273995	4.24423	2.19346e-05	0.00536604
MHCY11	280.011	-2.20875	0.523751	-4.21718	2.4738e-05	0.00593201
FBLN7	50.7277	-1.91667	0.456303	-4.20044	2.66398e-05	0.00628825
NEK2	237.682	-0.858993	0.204864	-4.193	2.75293e-05	0.00639824
LOC121108862	14.8944	-3.39828	0.811545	-4.18742	2.82138e-05	0.00645798
HS3ST3B1L	355.647	1.41078	0.338719	4.16505	3.11285e-05	0.00701877
DLGAP5	739.636	-0.711941	0.172002	-4.13913	3.48619e-05	0.00774498
HYAL6	48.133	1.7952	0.434191	4.13458	3.55608e-05	0.00775692
NMRK2	542.504	-0.949064	0.229679	-4.13212	3.59426e-05	0.00775692
ANGPTL7	35.8391	2.35596	0.571846	4.11993	3.78996e-05	0.00806407
SLC8A1	336.917	1.13606	0.276655	4.10643	4.01828e-05	0.00820327
CALCA	137.833	1.37741	0.335233	4.10881	3.97707e-05	0.00820327
FAM72A	320.798	-0.83036	0.202192	-4.10679	4.01203e-05	0.00820327
PLA2G10L	263.846	-1.09914	0.268073	-4.10013	4.12923e-05	0.00831736
PTDSS2	1170.44	-0.748633	0.183152	-4.08749	4.36072e-05	0.00855551
EXOC3L	257.076	1.39372	0.340832	4.08917	4.32914e-05	0.00855551
SLC5A8	8246.61	1.29454	0.319226	4.05525	5.00801e-05	0.00969887
RNF157	63.3677	-2.14935	0.530404	-4.05229	5.07189e-05	0.00969887
ENDOUL	342.553	-0.964028	0.238181	-4.04746	5.17768e-05	0.00975051
LOC101748308	95.3829	2.16744	0.535807	4.04519	5.22798e-05	0.00975051
N4BP2L1	300.406	-0.786903	0.194774	-4.04008	5.34321e-05	0.00984388
LOC768786	58.4326	-2.1715	0.538827	-4.03005	5.57659e-05	0.0101501
LOC107052288	1152.91	1.29287	0.322867	4.00435	6.21871e-05	0.0111841
FAM26E	140.888	-1.00952	0.254734	-3.96303	7.40051e-05	0.0131529
ART7C	34.8776	1.63063	0.414421	3.93472	8.32942e-05	0.0146317
CXCL13L2	443.061	0.943781	0.241166	3.9134	9.10044e-05	0.0154694
ABTB2	546.259	0.826988	0.211341	3.91306	9.11353e-05	0.0154694
LOC112530174	174.19	1.01617	0.259351	3.91813	8.92383e-05	0.0154694
SLC13A2	3160.1	-1.61378	0.413124	-3.90628	9.37275e-05	0.0157327
LECT1	61.4947	2.08202	0.533422	3.90314	9.49513e-05	0.015763
SELE	558.971	1.20791	0.310086	3.8954	9.80377e-05	0.0159253
LOC121107469	46.7896	-2.05794	0.528273	-3.89561	9.79527e-05	0.0159253
GDPD5	171.182	1.13306	0.291662	3.88483	0.000102402	0.0161368
ODF2L	224.725	-2.06645	0.531975	-3.88449	0.000102544	0.0161368
APOA1	3389.4	-1.23953	0.318913	-3.88675	0.000101596	0.0161368
ASCL2	249.533	-1.05188	0.273248	-3.84955	0.000118336	0.0184299
J6367_mgp06	6703.28	-0.703074	0.182835	-3.8454	0.000120354	0.0185529
GHSR	153.033	-1.66756	0.434285	-3.83979	0.000123142	0.018791
CYLY	22.7795	4.45919	1.16336	3.83301	0.000126585	0.0191231
ENG	505.839	0.911749	0.238027	3.83045	0.00012791	0.019132
TRAIL-LIKE	1631.18	-0.756214	0.198286	-3.81375	0.000136875	0.0202723
GCG	70.496	-2.21941	0.582854	-3.80784	0.000140188	0.0205614
LOC107051757	189.736	-1.16179	0.305835	-3.79875	0.000145425	0.0211244
SLC26A3	9945.12	0.588494	0.156018	3.77196	0.00016197	0.0233036
CFAP206	48.8705	-1.65668	0.439741	-3.76739	0.000164964	0.0235105
SI	5205.2	1.51156	0.40186	3.7614	0.000168965	0.0238557
LOC121110329	48.6669	1.64299	0.437202	3.75795	0.00017131	0.0239628
RGS20	133.031	-1.17452	0.313819	-3.74267	0.000182074	0.0252348
LOC121107376	191.862	-0.913484	0.244754	-3.73225	0.000189776	0.0259
LOC408038	16.6829	3.64936	0.977974	3.73155	0.000190302	0.0259
MAB21L4	20.6584	2.23251	0.601277	3.71295	0.000204858	0.027632
SPINK5	394.956	1.57463	0.425279	3.70259	0.00021341	0.0285309
ARL13A	30.4487	-2.28261	0.617807	-3.69469	0.000220151	0.0291739
LOC112531091	78.9607	1.74007	0.473354	3.67604	0.00023688	0.0311179
AR	251.384	1.19659	0.325875	3.67194	0.000240712	0.0311775
LRP1	2992.14	0.595041	0.162086	3.67115	0.000241462	0.0311775
LOC121108756	42.3638	-3.14247	0.85853	-3.66029	0.000251925	0.0322528
OTOP2	819.375	1.03485	0.283	3.65672	0.000255463	0.0324309
SLC30A10	1932.47	1.12359	0.308469	3.64247	0.000270035	0.0337142
LOC107053375	400.514	-0.730435	0.200432	-3.64431	0.000268111	0.0337142
TTR	13.0318	-3.6392	1.00986	-3.60368	0.000313749	0.0388509
FGFR1	403.371	0.788884	0.219416	3.59538	0.000323918	0.039784
CYP4A22	756.358	0.786461	0.219377	3.58497	0.000337117	0.0410712
LOC422106	355.881	-1.06008	0.296142	-3.57964	0.000344063	0.0415821
SOD3	404.291	-1.73547	0.48578	-3.57255	0.000353525	0.0423866
MPEG1	2294.9	0.831126	0.23283	3.56967	0.000357434	0.0425178
GATA5	175.817	1.26975	0.356393	3.56276	0.000366969	0.043311
FAM102B	410.448	0.76183	0.21471	3.54819	0.000387894	0.0452297
ARRDC2	326.044	-0.863953	0.243553	-3.54729	0.000389214	0.0452297
GMNN	218.478	-0.979586	0.276567	-3.54195	0.000397188	0.0458039
C4ORF19	1713.8	-1.14277	0.323615	-3.53127	0.000413575	0.0473324
RGS16	115.027	-2.02759	0.575822	-3.52121	0.000429575	0.0486212
SREBF1	957.961	0.727315	0.206614	3.52017	0.000431273	0.0486212
GPR183	573.867	0.780718	0.221942	3.51766	0.000435373	0.0487199
LOC124416954	417.573	1.14322	0.325697	3.51006	0.000448005	0.0494015
NIPAL4	57.8814	1.34467	0.383053	3.5104	0.000447428	0.0494015
LOC121106981	244.754	1.10719	0.315886	3.50503	0.000456551	0.0499791

## Sheet: F2-SYNs.v.C
Table S3. Significantly (|log2foldchange| ≥ 0 and padj ≤ 0.05) up- and downregulated differentially expressed genes in F2 between synbiotic single in ovo injected group and control in cecal tonsils.
Gene	baseMean	log2FoldChange	lfcSE	stat	pvalue	padj
FABP4	485.756	7.32548	1.30036	5.63341	1.76678e-08	0.000306589
C4A	380.645	7.33919	1.36931	5.35977	8.33295e-08	0.000723008

## Sheet: F2-SYNr.v.C
Table S4. Significantly (|log2foldchange| ≥ 0 and padj ≤ 0.05) up- and downregulated differentially expressed genes in F2 between synbiotic repeatedly in ovo injected group and control in cecal tonsils.
Gene ID	baseMean	log2FoldChange	lfcSE	stat	pvalue	padj
GVINP1	1251.69	0.962288	0.151945	6.33313	2.40238e-10	4.14003e-06
LOC112533395	14.4807	20.7465	3.91002	5.30597	1.12073e-07	0.000965678
LOC121107011	1049.61	8.82113	1.79913	4.90301	9.43815e-07	0.00542159
J6367_mgp12	13394.2	0.818318	0.17702	4.62274	3.78711e-06	0.0163158
APOB	1146.98	-1.61303	0.358122	-4.50415	6.66395e-06	0.022968

## Sheet: F2-SYNCHs.v.C
Table S5. Significantly (|log2foldchange| ≥ 0 and padj ≤ 0.05) up- and downregulated differentially expressed genes in F2 between synbiotic+choline single in ovo injected group and control in cecal tonsils.
Gene ID	baseMean	log2FoldChange	lfcSE	stat	pvalue	padj
LOC101752152	812.126	1.38868	0.219794	6.3181	2.64794e-10	4.58677e-06
LECT2	143.997	-1.73514	0.352368	-4.92423	8.46952e-07	0.0048903
LOC121107875	123.495	1.78355	0.35824	4.97863	6.40367e-07	0.0048903
LOC101748308	134.511	1.17608	0.257749	4.56288	5.04561e-06	0.02185
TMEM88B	20.3028	2.78721	0.627286	4.44328	8.85979e-06	0.0306939
ACPP	93.8789	-1.53476	0.350913	-4.37363	1.22199e-05	0.0352788

## Sheet: F2-SYNCHr.v.C
Table S6. Significantly (|log2foldchange| ≥ 0 and padj ≤ 0.05) up- and downregulated differentially expressed genes in F2 between synbiotic+choline repeatedly in ovo injected group and control in cecal tonsils.
Gene ID	baseMean	log2FoldChange	lfcSE	stat	pvalue	padj
CABP4	69.7492	4.58414	0.498835	9.1897	3.93932e-20	6.83038e-16
CYP2C18	77.0349	-2.49615	0.339342	-7.35586	1.89696e-13	1.64457e-09
SCUBE1	447.609	-1.85175	0.315241	-5.87408	4.25195e-09	2.12723e-05
RP11-400G3.5	291.567	-2.30959	0.394783	-5.85028	4.90739e-09	2.12723e-05
DNAH17	150.559	1.3137	0.269748	4.8701	1.11544e-06	0.00386814
PRKAR2B	115.478	-1.1759	0.2469	-4.76265	1.9107e-06	0.00552161
FREM2	215.131	-2.72687	0.576707	-4.72835	2.26354e-06	0.00560679
LRRC32	86.6135	-1.43495	0.311712	-4.60345	4.15551e-06	0.00800582
CAT	4189.14	-0.962635	0.208474	-4.61753	3.8833e-06	0.00800582
ALDOB	3327.33	-1.0051	0.227092	-4.42597	9.60087e-06	0.0166469
NTSR1	31.3283	4.92169	1.12452	4.3767	1.20487e-05	0.018992
GLP2R	206.956	-1.434	0.3353	-4.27677	1.89621e-05	0.0273986
MT4	947.68	-1.58119	0.371439	-4.25693	2.07251e-05	0.0276424
CD300LF	40.2341	-1.72835	0.40838	-4.23221	2.31408e-05	0.0286598
LYVE1	316.476	-1.7314	0.41251	-4.19722	2.70207e-05	0.029282
HRH1	235.162	-1.83425	0.436427	-4.20289	2.63531e-05	0.029282
RPS29	2711.16	0.695421	0.166761	4.17018	3.04362e-05	0.0310431

## Sheet: F3-SYNs.v.C
Table S7. Significantly (|log2foldchange| ≥ 0 and padj ≤ 0.05) up- and downregulated differentially expressed genes in F3 between synbiotic single in ovo injected group and control in cecal tonsils.
Gene ID	baseMean	log2FoldChange	lfcSE	stat	pvalue	padj
ADH1C	325.209	-3.80722	0.417177	-9.12615	7.0978e-20	1.00576e-15
ATP6V0A4	113.408	-5.48692	0.621502	-8.82847	1.06113e-18	7.51811e-15
LOC101748371	367.352	1.8357	0.21636	8.48448	2.16686e-17	1.02348e-13
LOC107053194	392.449	2.44803	0.32656	7.49643	6.55789e-14	2.32313e-10
PDK4	134.812	-2.14024	0.30213	-7.08384	1.40216e-12	3.97373e-09
WDR72	44.6221	-3.43079	0.49268	-6.96353	3.31855e-12	7.83732e-09
J6367_mgr02	7932.57	-1.76766	0.256014	-6.90454	5.03666e-12	1.01956e-08
CDX2	727.303	-2.41531	0.355195	-6.79996	1.04651e-11	1.85363e-08
ID4	198.861	-2.61521	0.392558	-6.66196	2.70203e-11	4.2542e-08
NQO1	405.014	-2.52951	0.387602	-6.52605	6.75285e-11	9.56879e-08
ZFC3H1	1419.89	1.94442	0.299659	6.48877	8.65424e-11	1.11482e-07
CREB3L3	100.971	-2.79897	0.434852	-6.43659	1.2219e-10	1.44286e-07
MIR155HG	42.5505	3.08807	0.48589	6.3555	2.07752e-10	2.2645e-07
AQP8	1557.62	-3.51727	0.558382	-6.29904	2.99494e-10	3.03131e-07
LOC124417699	91.5927	-3.3039	0.527738	-6.2605	3.83737e-10	3.62504e-07
THNSL1	214.068	2.47315	0.396177	6.24254	4.30527e-10	3.81285e-07
LOC416263	71.4038	-3.43258	0.554237	-6.19334	5.89018e-10	4.90964e-07
OTOP2	274.45	-2.90885	0.471764	-6.1659	7.00831e-10	5.5171e-07
DNAJC22	128.806	-3.20074	0.525347	-6.09262	1.11075e-09	8.28386e-07
TMEM213	33.6753	-6.63358	1.09989	-6.03111	1.62836e-09	1.1537e-06
BMP3	240.958	-2.26784	0.380687	-5.95723	2.56553e-09	1.73112e-06
CCDC173	389.822	1.57499	0.266539	5.90903	3.44134e-09	2.21654e-06
LOC107053016	121.96	1.69914	0.288942	5.88056	4.08885e-09	2.51909e-06
FLT3	233.016	1.29626	0.224701	5.76882	7.9827e-09	4.71312e-06
LOC101747896	190.563	1.61142	0.283835	5.67731	1.36827e-08	7.75533e-06
SLC20A1	519.825	-2.23549	0.395352	-5.65443	1.5636e-08	8.52164e-06
CLDN3	1017.58	-2.1689	0.38658	-5.61048	2.01761e-08	1.05887e-05
ATP6V0D2	68.3958	-3.59076	0.644982	-5.56722	2.58834e-08	1.30988e-05
CLDN23	119.039	-2.35347	0.424528	-5.54373	2.96103e-08	1.44682e-05
PLA2G10	201.809	2.12465	0.38411	5.53136	3.1776e-08	1.50089e-05
TNS4	180.132	-2.03911	0.36907	-5.52501	3.29464e-08	1.50597e-05
TARBP1	484.29	1.3587	0.247306	5.494	3.92927e-08	1.54062e-05
OGT	5243.25	1.5616	0.284185	5.49501	3.90678e-08	1.54062e-05
SRSF5	500.066	1.67917	0.305807	5.49096	3.99751e-08	1.54062e-05
CYP2C18	58.3806	-3.19499	0.58153	-5.49411	3.92696e-08	1.54062e-05
PIGB	167.04	1.46123	0.26533	5.50723	3.64516e-08	1.54062e-05
CYSRT1	387.482	-2.01065	0.366249	-5.48985	4.02279e-08	1.54062e-05
LOC107050463	556.382	1.42016	0.259395	5.4749	4.37757e-08	1.63237e-05
STC2	96.7613	-2.74579	0.5031	-5.45774	4.82239e-08	1.75213e-05
TINAG	241.389	-2.53315	0.464536	-5.45308	4.95055e-08	1.75373e-05
POLG2	190.17	1.67504	0.307669	5.44429	5.20135e-08	1.79764e-05
J6367_mgp07	63751.7	-1.60895	0.297114	-5.41528	6.11943e-08	2.06458e-05
CBS	2813.29	-2.12	0.393553	-5.38681	7.17192e-08	2.35535e-05
LOC121106732	184.08	2.18713	0.406281	5.38329	7.31372e-08	2.35535e-05
EHHADH	741.383	-2.3133	0.431152	-5.36538	8.07772e-08	2.54358e-05
IL17RC	294.244	-2.57773	0.48471	-5.31809	1.04863e-07	3.23023e-05
J6367_mgp11	225265	-1.39155	0.262105	-5.30914	1.10143e-07	3.32068e-05
LOC107052306	187.201	1.84029	0.346926	5.30456	1.12943e-07	3.33417e-05
LOC107057581	12.1707	7.24754	1.38311	5.24003	1.60549e-07	4.64281e-05
TRAIL-LIKE	626.07	-1.88551	0.361681	-5.21318	1.85626e-07	5.26065e-05
LOC107053182	125.235	1.6977	0.328645	5.16575	2.39472e-07	6.65356e-05
FAM83H	320.59	-1.13981	0.221365	-5.14901	2.61864e-07	7.00117e-05
NUAK2	154.289	-1.62957	0.316311	-5.1518	2.57998e-07	7.00117e-05
TMEM37	831.498	-2.00301	0.389955	-5.13651	2.79885e-07	7.21086e-05
LOC107051508	1596.53	-2.32037	0.451644	-5.1376	2.78268e-07	7.21086e-05
FABP3	545.748	-2.80686	0.550124	-5.10224	3.35658e-07	8.49334e-05
FGFBP1	265.678	-1.85184	0.365056	-5.07277	3.92071e-07	9.74675e-05
AOC1	413.489	-2.39557	0.473223	-5.06223	4.14371e-07	0.000101235
LOC112529973	39.4271	-3.18666	0.630835	-5.0515	4.38356e-07	0.00010528
LOC124418357	57.1897	2.36951	0.469618	5.04562	4.52055e-07	0.000106193
OCLN	496.948	-1.94993	0.386624	-5.04348	4.57147e-07	0.000106193
FA2H	480.114	-1.8477	0.366772	-5.03773	4.71086e-07	0.000107666
DOHH	227.264	-1.5309	0.304638	-5.0253	5.02656e-07	0.000113058
ENDOD1	403.252	-1.57645	0.314235	-5.01678	5.25454e-07	0.000116339
KIAA1522	253.163	-1.64622	0.329189	-5.00084	5.70805e-07	0.000124435
LAD1	595.46	-1.67359	0.335653	-4.98608	6.16174e-07	0.000132291
ANGPT1L	5830.72	-1.5831	0.318255	-4.9743	6.54828e-07	0.000138491
WBSCR27	200.731	-2.23357	0.449984	-4.96366	6.91784e-07	0.000144156
PRAP1	804.826	-2.40627	0.489538	-4.91539	8.86041e-07	0.000181959
FTCD	625.407	-2.05237	0.418276	-4.90675	9.26001e-07	0.000187449
TLL2	293.139	-1.54266	0.314824	-4.90006	9.58094e-07	0.000191214
CA9	84.0374	-1.60015	0.326961	-4.89401	9.88035e-07	0.000194451
B3GNT3	205.86	-1.82721	0.375945	-4.8603	1.17206e-06	0.000227509
MGAM	2168.83	-2.47805	0.511004	-4.84937	1.23855e-06	0.000237166
KCTD7	250.697	-2.17171	0.449469	-4.83173	1.35352e-06	0.000255724
HNF4A	449.006	-1.61968	0.335687	-4.82496	1.4003e-06	0.000261083
NR2F6	831.556	-2.04619	0.424623	-4.81883	1.44404e-06	0.00026574
LOC121109571	129.146	1.61755	0.337456	4.79336	1.64013e-06	0.000280008
MEA1	443.877	-2.18706	0.456141	-4.79471	1.62912e-06	0.000280008
LOC101750701	73.8303	2.21402	0.461126	4.80133	1.57619e-06	0.000280008
LOC107056877	685.946	-2.27425	0.474241	-4.79556	1.6222e-06	0.000280008
MRPL12	556.526	-1.09389	0.227762	-4.8028	1.56461e-06	0.000280008
CIART	48.2524	-2.85958	0.596065	-4.79743	1.60711e-06	0.000280008
TTC14	527.914	1.51369	0.316489	4.78276	1.72908e-06	0.000291679
PARM1	248.226	-2.16735	0.453452	-4.77966	1.75593e-06	0.000292263
TMEM98	406.627	-1.57997	0.330702	-4.77762	1.77379e-06	0.000292263
CREBZF	245.666	1.62269	0.3409	4.76	1.9359e-06	0.000314416
LOC121106652	138.69	2.17311	0.456703	4.75827	1.95262e-06	0.000314416
BAAT	211.994	-2.01068	0.423022	-4.75313	2.0029e-06	0.000318889
HAP1	232.842	-1.98748	0.420152	-4.73037	2.24111e-06	0.000352851
XPNPEP2	459.914	-2.42499	0.512993	-4.72713	2.27713e-06	0.000354582
LOC121111245	25.2003	3.09921	0.658338	4.70762	2.50621e-06	0.000386011
GPRC6A	17.2813	-5.66796	1.20549	-4.7018	2.57873e-06	0.000392909
LOC101748543	50.9418	-2.60461	0.556845	-4.67745	2.90462e-06	0.000437857
DDX5	12208.1	0.910231	0.194828	4.67197	2.98323e-06	0.000444972
NDUFB6	343.169	-1.2048	0.258101	-4.66796	3.04207e-06	0.000449022
TEX9	144.977	1.44368	0.309984	4.65726	3.20451e-06	0.000468122
CYP4F11	584.964	-2.01564	0.433438	-4.65036	3.31353e-06	0.00047911
PRR15L	268.161	-2.05834	0.443064	-4.64569	3.38943e-06	0.000485134
HIST1H46L2	80.6326	-2.3078	0.497699	-4.63695	3.53594e-06	0.000501043
LOC107051715	494.274	1.55148	0.33534	4.62658	3.71754e-06	0.00052156
TANC1	1001.56	0.835543	0.181025	4.61563	3.91896e-06	0.000539142
S100A6	792.715	-1.78064	0.38578	-4.6157	3.91769e-06	0.000539142
NDST3	82.8572	1.52078	0.32993	4.60939	4.03858e-06	0.000550257
MFAP3L	42.2735	-2.28339	0.495837	-4.60513	4.12214e-06	0.000551045
MSH4	507.945	2.06093	0.447497	4.60547	4.11543e-06	0.000551045
OTOA	164.543	1.60087	0.347956	4.60078	4.20918e-06	0.000557421
LOC121113415	39.6292	2.50802	0.545513	4.59753	4.2752e-06	0.000560921
FAM46B	206.189	-1.73158	0.377486	-4.58715	4.49336e-06	0.000578827
CDKN2B	1775.15	-1.83303	0.399478	-4.58857	4.46292e-06	0.000578827
LOC418667	346.079	1.22415	0.267126	4.58265	4.59115e-06	0.000580863
LOC107052552	127.029	1.6549	0.361074	4.58328	4.57732e-06	0.000580863
LOC107052842	166.888	1.53559	0.335696	4.57434	4.77717e-06	0.000591042
LOC100858295	368.954	1.37089	0.29953	4.5768	4.72138e-06	0.000591042
CDX1	901.685	-1.92271	0.420402	-4.57349	4.79674e-06	0.000591042
PAN3	2154.02	0.958525	0.209969	4.56509	4.99288e-06	0.000604693
PAQR5	215.962	-1.88779	0.41342	-4.56628	4.96455e-06	0.000604693
LOC101749423	71.6889	1.61823	0.354787	4.56114	5.08756e-06	0.000610939
RBM3	3129.21	0.914239	0.200534	4.55901	5.13946e-06	0.000611985
LOC101751794	254.435	1.3918	0.305985	4.54859	5.40072e-06	0.000637735
AKAP17B	643.126	0.927641	0.20428	4.54104	5.59787e-06	0.000655552
RHOD	178.513	-1.81387	0.399944	-4.53531	5.75189e-06	0.000668068
TRMT61B	241.493	1.49335	0.329671	4.52982	5.90354e-06	0.000680106
TRA2A	3703.12	1.3504	0.298616	4.52218	6.12066e-06	0.000693838
LOC422106	105.451	-1.76608	0.390393	-4.52384	6.07266e-06	0.000693838
S100B	815.39	-2.09399	0.464128	-4.51166	6.43225e-06	0.000720207
CIDEC	20.1833	-3.79449	0.84118	-4.51091	6.45493e-06	0.000720207
IHH	180.477	-2.83334	0.628589	-4.50747	6.56047e-06	0.000720775
GADD45A	185.891	-1.40062	0.310736	-4.50743	6.56175e-06	0.000720775
ECH1	217.352	-1.63075	0.361993	-4.50492	6.63965e-06	0.000723722
KRTCAP3	191.321	-2.28739	0.509179	-4.49232	7.04513e-06	0.000762057
DNAAF9	729.831	0.942078	0.21059	4.47352	7.69441e-06	0.000819773
CDK18	221.625	-1.6781	0.375013	-4.47476	7.64957e-06	0.000819773
LOC422993	1912.46	-1.59312	0.356395	-4.47011	7.81809e-06	0.00082355
REG4	886.569	-1.81311	0.405682	-4.46929	7.84814e-06	0.00082355
CDHR2	2382.15	-1.6138	0.36121	-4.46776	7.90422e-06	0.00082355
FOLR3	136.331	-2.55462	0.57248	-4.46237	8.10583e-06	0.000832316
PLIN4	276.512	-1.49936	0.335985	-4.46257	8.09833e-06	0.000832316
SLC36A1	1843.99	-2.47908	0.5566	-4.45397	8.42977e-06	0.000859351
MPP3	116.951	1.54126	0.346218	4.45171	8.51893e-06	0.000862237
GM2A	164.383	-1.51193	0.339821	-4.44921	8.61876e-06	0.000866155
ARHGEF7L	784.148	1.57889	0.35512	4.44609	8.74475e-06	0.000872627
ABHD18	756.832	0.98492	0.221671	4.44316	8.86465e-06	0.000878406
SLC35C2	222.759	1.10659	0.249328	4.43829	9.06762e-06	0.000892279
RP11-400G3.5	109.876	-2.27547	0.514431	-4.42328	9.72155e-06	0.00095003
LOC107054859	55.9996	1.84543	0.417589	4.41925	9.90423e-06	0.000954866
LOC121108875	130.903	-1.61466	0.365371	-4.41922	9.90581e-06	0.000954866
TEX14	29.2769	2.20515	0.499739	4.4126	1.02138e-05	0.000977904
LOC107055115	87.6365	-1.66971	0.378856	-4.40725	1.04693e-05	0.000995635
LOC107050495	30.9936	-3.35906	0.764946	-4.39123	1.12709e-05	0.00105072
HPGDS	743.176	-1.57829	0.359392	-4.39157	1.12534e-05	0.00105072
DFFB	182.542	1.16913	0.266222	4.39157	1.12537e-05	0.00105072
LOC107055358	166.26	-2.07049	0.472784	-4.37936	1.19029e-05	0.00110238
TMEM125	117.35	-1.90879	0.436747	-4.37046	1.23987e-05	0.00114084
SDCBP2	1338.03	-1.35352	0.309851	-4.3683	1.25219e-05	0.00114475
SLC12A9	371.2	-1.54827	0.354878	-4.36282	1.28397e-05	0.00116194
ALDOC	2327.9	-1.32352	0.303404	-4.36224	1.2874e-05	0.00116194
S1PR1	580.456	0.985837	0.226904	4.34473	1.39447e-05	0.00123804
BEST4	1091.78	-2.22529	0.512229	-4.34433	1.39699e-05	0.00123804
SLC27A2	362.4	-2.09249	0.481676	-4.34419	1.39793e-05	0.00123804
LOC101752071	118.377	2.1534	0.495967	4.34181	1.41314e-05	0.00124374
ATP6V1G3	27.4154	-3.01648	0.6957	-4.33589	1.45169e-05	0.00126978
B3GNTL1	175.355	1.51194	0.349164	4.33016	1.49001e-05	0.00129531
MYL6	3911.33	-1.13096	0.261687	-4.32181	1.54756e-05	0.00133713
LOC121108859	17.9222	4.04683	0.936865	4.31954	1.56353e-05	0.00134274
CYP4A22	529.632	-1.53336	0.35564	-4.31156	1.6211e-05	0.00138379
AP3M2	685.709	0.924187	0.214418	4.31022	1.63092e-05	0.00138384
ATP5I	629.225	-1.15647	0.268455	-4.30787	1.64837e-05	0.00139032
GPR82	367.396	1.44958	0.336815	4.3038	1.67894e-05	0.00139944
BECN1	763.504	0.9221	0.214231	4.30424	1.67563e-05	0.00139944
LOC101752215	65.0253	1.89349	0.440325	4.30022	1.70632e-05	0.00140573
USPL1	2021.81	1.14145	0.265417	4.3006	1.70333e-05	0.00140573
HEPH	1318.97	-1.17303	0.272996	-4.29686	1.73232e-05	0.0014189
RNPC3	498.117	1.49049	0.347209	4.29277	1.76461e-05	0.00142229
NEURL1B	488.918	-1.07104	0.249514	-4.29252	1.76657e-05	0.00142229
LOC768829	92.9535	-2.35371	0.548257	-4.29307	1.76218e-05	0.00142229
CHMP1A	792.649	-1.31059	0.30547	-4.2904	1.78353e-05	0.00142783
H6PD	331.633	-1.29898	0.303331	-4.28237	1.84912e-05	0.00146467
SESN2	158.795	-2.27962	0.532342	-4.28224	1.85022e-05	0.00146467
BTN3A3L2	48.4249	2.22807	0.521484	4.27255	1.93248e-05	0.00152129
SRSF6	3122.97	0.899656	0.210628	4.2713	1.94334e-05	0.00152139
LOC107053900	52.5497	1.94332	0.455125	4.26986	1.95597e-05	0.00152286
CHGA	1954.79	-1.2784	0.299621	-4.26671	1.98374e-05	0.00153605
LPAR2	346.682	-1.36837	0.32151	-4.25606	2.0806e-05	0.00160229
SLC39A5	141.699	-3.08227	0.725593	-4.24794	2.15745e-05	0.00165249
VASP	222.731	-1.54124	0.363128	-4.24435	2.19223e-05	0.0016701
LOC112531945	79.5712	2.02853	0.47917	4.23342	2.30162e-05	0.00174406
BTN1	125.653	1.64696	0.389703	4.22619	2.37677e-05	0.00179143
ADM	192.016	-1.17594	0.27851	-4.22225	2.41874e-05	0.0017981
STAT4	1293.69	1.43102	0.33878	4.22404	2.39957e-05	0.0017981
RSRP1	2403.77	1.46609	0.347267	4.22179	2.4237e-05	0.0017981
PAPSS2	530.125	-1.1048	0.262013	-4.21659	2.48026e-05	0.00183049
RHOC	193.348	-1.23352	0.292697	-4.21431	2.50548e-05	0.00183951
RAI2	251.341	-1.29621	0.308071	-4.20751	2.582e-05	0.00186668
C10orf128	1189.83	0.862654	0.205008	4.2079	2.5775e-05	0.00186668
C8G	40.5843	-2.07396	0.492866	-4.20796	2.57691e-05	0.00186668
ATP8A2	239.286	-1.04777	0.249267	-4.20342	2.62912e-05	0.00188155
C1orf210	172.674	-1.82178	0.433347	-4.20398	2.62259e-05	0.00188155
KIF9	86.0192	1.45645	0.346921	4.19821	2.69029e-05	0.00191565
MT3	32.7097	-3.28786	0.784632	-4.19031	2.7857e-05	0.00197367
HIGD1C	2833.97	-1.06525	0.254335	-4.18837	2.80966e-05	0.00198074
P2RX7	2056.63	1.12269	0.268635	4.17923	2.92494e-05	0.0020518
IL9R	20.2247	2.67558	0.640397	4.178	2.94088e-05	0.00205282
CYP2C23a	2032.11	-1.99781	0.478538	-4.17483	2.9821e-05	0.00207139
CST3	3705.48	-0.694891	0.166556	-4.17213	3.01767e-05	0.00208587
TFCP2L1	2006.16	-1.36541	0.327555	-4.16849	3.06629e-05	0.002099
BF1	12103.4	-1.42045	0.340738	-4.16875	3.06272e-05	0.002099
CDH1	3384.96	-1.44682	0.347294	-4.16597	3.10025e-05	0.00211205
LOC100858256	17.9107	-3.61659	0.868594	-4.16373	3.13091e-05	0.00212273
VRK3	301.514	1.38323	0.333013	4.15367	3.27186e-05	0.00220234
PPDPF	170.948	-1.32823	0.319813	-4.15314	3.27942e-05	0.00220234
LOC121106512	62.823	2.05185	0.494387	4.15029	3.32047e-05	0.00221905
SLC2A11L5	74.8744	1.44126	0.347355	4.14925	3.33563e-05	0.00221905
TCTA	48.1996	-2.22835	0.537554	-4.14535	3.39299e-05	0.00224667
LOC112533513	32.0638	1.81263	0.43815	4.13702	3.51851e-05	0.00226624
FBXL2	197.197	1.04258	0.251872	4.13931	3.48352e-05	0.00226624
LOC119771270	129.928	1.55354	0.375452	4.13778	3.50684e-05	0.00226624
LUC7L	800.9	1.06074	0.256359	4.1377	3.50801e-05	0.00226624
RSAD1	33.14	2.48863	0.600869	4.14171	3.44727e-05	0.00226624
LOC107050595	94.2275	-1.76308	0.426141	-4.13731	3.51396e-05	0.00226624
LOC107053144	79.602	1.81269	0.438643	4.13249	3.58852e-05	0.00229051
HSPB8	69.7919	-2.25085	0.544572	-4.13324	3.57689e-05	0.00229051
PRELID3A	514.78	-1.33351	0.322843	-4.13051	3.61953e-05	0.00229995
TTC21B	243.434	1.14456	0.277209	4.12886	3.64563e-05	0.00230619
TBC1D24L	18.1258	-3.64087	0.885365	-4.11228	3.91769e-05	0.00246727
CEBPD	297.875	-1.55014	0.377093	-4.11076	3.94353e-05	0.00247256
MISP	812.35	-1.67525	0.40767	-4.10933	3.96817e-05	0.00247705
CCR4	139.987	1.11287	0.271047	4.10582	4.02889e-05	0.00250392
MALL	365.347	-1.54032	0.375354	-4.10364	4.06698e-05	0.00251656
EMP1	563.831	-1.17517	0.286559	-4.10096	4.11434e-05	0.00251936
LOC107053124	62.0831	2.03482	0.496563	4.09782	4.17067e-05	0.00251936
RAB39B	1397.88	1.00563	0.245262	4.10023	4.12745e-05	0.00251936
PLSCR1	1210.15	-0.897141	0.21894	-4.09766	4.17344e-05	0.00251936
FAM129B	681.375	-1.67137	0.407519	-4.10132	4.10798e-05	0.00251936
FAM104A	836.678	0.950377	0.231946	4.0974	4.1782e-05	0.00251936
EFNB1	1082.12	-1.26857	0.30971	-4.09599	4.20375e-05	0.00252403
CISD3	79.3402	-2.52033	0.615656	-4.09373	4.24489e-05	0.00252732
LOC121107759	60.6723	1.45623	0.355658	4.09446	4.23153e-05	0.00252732
INTS6	531.064	1.14343	0.279495	4.09107	4.29393e-05	0.00253984
MT4	641.147	-2.47789	0.605888	-4.08968	4.3197e-05	0.00253984
IFT140	190.587	1.22555	0.299638	4.0901	4.31189e-05	0.00253984
HCK	239.776	1.5667	0.383289	4.08752	4.36016e-05	0.00255304
LOC121110450	19.3593	3.17158	0.776349	4.08525	4.40288e-05	0.00256366
PTPRN	55.1792	-2.15913	0.528598	-4.08464	4.41449e-05	0.00256366
FOXD2	117.868	-2.14323	0.524989	-4.08242	4.45691e-05	0.00257773
PNISR	1112.09	1.4616	0.358197	4.08042	4.4954e-05	0.00257894
ARHGEF37	119.645	-1.98279	0.485903	-4.08062	4.49158e-05	0.00257894
ZNF821	709.648	1.11344	0.273067	4.07755	4.55132e-05	0.00260049
PHLDA2	457.316	-1.38774	0.341024	-4.06935	4.71454e-05	0.00266155
ADAM23	144.393	1.20395	0.29581	4.07001	4.7012e-05	0.00266155
TCN2	111.382	-1.54259	0.378962	-4.07058	4.6897e-05	0.00266155
JUND	797.885	-1.90797	0.469569	-4.06325	4.83952e-05	0.00272127
LOC107052984	327.258	1.58919	0.391456	4.0597	4.91355e-05	0.00274114
PRPF4B	2064.32	0.832739	0.205122	4.05972	4.91315e-05	0.00274114
DDX17	4737.38	1.2124	0.298981	4.0551	5.0113e-05	0.00277359
CNNM4	424.363	-1.54926	0.382136	-4.05421	5.03044e-05	0.00277359
J6367_mgp01	535.239	-1.60452	0.395653	-4.05537	5.00544e-05	0.00277359
MID1IP1	604.017	-1.53519	0.379264	-4.04781	5.16993e-05	0.00281856
DSG2	3497.73	-0.957884	0.236732	-4.04629	5.20367e-05	0.00281856
ERI2	111.153	1.5525	0.383717	4.04594	5.21144e-05	0.00281856
WBP2	470.531	-1.13159	0.279624	-4.04682	5.19172e-05	0.00281856
CDKN1A	135.182	-1.53845	0.380035	-4.04819	5.16162e-05	0.00281856
LOC101748259	793.916	1.04624	0.25866	4.04485	5.23566e-05	0.00282089
LOC107052651	101.927	1.498	0.370705	4.04096	5.32331e-05	0.00285725
CYSTM1	490.609	-1.43938	0.356717	-4.03508	5.45828e-05	0.00290766
LOC101751153	1337.61	-1.73657	0.430296	-4.03577	5.44242e-05	0.00290766
LOC100859272	153.495	-1.99506	0.494953	-4.0308	5.55871e-05	0.00295007
KIAA0753	715.911	1.45223	0.360362	4.02992	5.57956e-05	0.00295009
CYP3A4	2516.79	-2.14469	0.532493	-4.02765	5.63377e-05	0.00296768
BEND6	133.638	1.17017	0.291367	4.01615	5.91562e-05	0.00307743
LOC107053912	110.561	-2.49416	0.621099	-4.01573	5.9263e-05	0.00307743
LOC101748153	239.685	-1.81717	0.45241	-4.01665	5.90321e-05	0.00307743
ATP5G1	698.285	-0.983898	0.245018	-4.01562	5.929e-05	0.00307743
SLC25A12	653.53	0.948163	0.236416	4.01058	6.05704e-05	0.00313242
PRRT1B	154.04	-1.87965	0.469218	-4.00592	6.17766e-05	0.00318318
CMBL	137.884	-1.13371	0.283074	-4.00499	6.20211e-05	0.0031842
SGK1	1321.07	-0.981059	0.245053	-4.00346	6.24237e-05	0.0031933
RALGAPA1	799.077	1.10521	0.276277	4.00037	6.32438e-05	0.00321206
EDF1	3774.41	-1.08613	0.27145	-4.00121	6.30202e-05	0.00321206
MCRIP2	110.559	-1.75041	0.437695	-3.99915	6.35703e-05	0.00321711
LOC124417794	126.567	1.45198	0.363427	3.99524	6.46281e-05	0.00322458
C1QB	377.339	-1.33782	0.334827	-3.99555	6.45436e-05	0.00322458
C6orf132	159.244	-1.19533	0.299078	-3.99673	6.42241e-05	0.00322458
BSG	4430.87	-1.09522	0.274023	-3.99682	6.42001e-05	0.00322458
NDUFB9	973.908	-0.825732	0.206964	-3.98974	6.61458e-05	0.00328872
J6367_mgp06	3508.58	-1.54487	0.387918	-3.98248	6.82007e-05	0.00337904
LOC121107289	158.042	1.69013	0.424698	3.97961	6.90279e-05	0.0034081
LOC124417722	162.225	2.08656	0.525225	3.97269	7.10655e-05	0.00349652
ANKS4B	760.459	-1.66889	0.42055	-3.96835	7.23732e-05	0.00354854
SLC5A6	220.61	-1.64098	0.41398	-3.96392	7.3729e-05	0.00359017
J6367_mgp02	27677.4	-1.62121	0.408973	-3.96411	7.3671e-05	0.00359017
PEX11A	95.0139	-1.28771	0.32507	-3.96133	7.45348e-05	0.00361698
FAM105B	177.302	0.963674	0.243403	3.95917	7.52094e-05	0.00363726
HELB	844.607	1.12848	0.286018	3.9455	7.96326e-05	0.00381624
CHDSD	35.8024	-2.61124	0.66187	-3.94525	7.97182e-05	0.00381624
CLCNKB	18.0609	-4.25793	1.0791	-3.94584	7.95219e-05	0.00381624
LOC121108155	20.6978	-4.07772	1.03487	-3.94032	8.13734e-05	0.00388236
LOC415472	502.188	2.11401	0.537101	3.93597	8.28601e-05	0.00394002
POLQ	125.171	1.72131	0.437664	3.93295	8.39084e-05	0.00397653
YTHDC2	1377.76	1.10376	0.280873	3.92973	8.50398e-05	0.00401672
BAMBI	577.024	-1.4874	0.379037	-3.92414	8.70396e-05	0.00408995
TSPAN1	9776.79	-1.75707	0.447841	-3.92343	8.72962e-05	0.00408995
LOC101747302	126.878	1.63928	0.417866	3.92299	8.74562e-05	0.00408995
INCENPL	18.0635	2.64665	0.676721	3.91099	9.1918e-05	0.00426443
TMED3	202.74	-1.37364	0.35128	-3.91039	9.21462e-05	0.00426443
PPL	81.4669	-2.15856	0.55201	-3.91037	9.21555e-05	0.00426443
IFI27L2	1567.82	-1.33123	0.34049	-3.90975	9.2391e-05	0.00426443
TCTN3	1032.41	1.06482	0.272641	3.90556	9.40081e-05	0.00432499
CDH3	212.606	-1.31185	0.336087	-3.9033	9.48903e-05	0.00432571
HIGD2A	118.592	-2.55043	0.653555	-3.9024	9.52449e-05	0.00432571
SRXN1	183.309	-1.32905	0.340523	-3.90297	9.50202e-05	0.00432571
LOC425795	231.315	-1.46187	0.374475	-3.90379	9.46987e-05	0.00432571
DQX1	221.103	-1.47077	0.377054	-3.90069	9.59179e-05	0.00434235
HS3ST3B1L	126.349	-1.32881	0.34129	-3.8935	9.88063e-05	0.00445887
CALML4	413.637	-1.51515	0.390064	-3.88435	0.000102602	0.00460512
TMEM45A	402.491	-1.68241	0.43315	-3.88413	0.000102697	0.00460512
MON1A	257.589	-1.32549	0.341453	-3.88191	0.000103638	0.00463265
DBNDD2	180.298	-1.22958	0.316862	-3.88048	0.000104249	0.00464531
WNT5A	206.603	-1.03584	0.267298	-3.87521	0.000106531	0.00473211
CCDC18	191.311	0.976874	0.25232	3.87157	0.000108135	0.00478699
LOC107054225	108.714	1.49103	0.385275	3.87003	0.00010882	0.00478699
ZNF593	1017.36	-0.90241	0.233219	-3.86937	0.000109118	0.00478699
ID3	448.743	-1.65936	0.42884	-3.86941	0.000109097	0.00478699
DNAJC12	256.62	1.50171	0.388842	3.862	0.000112462	0.00487953
SLC16A9	1691.93	-1.58901	0.411344	-3.86296	0.000112022	0.00487953
UBALD1	468.204	-1.64409	0.425779	-3.86137	0.000112754	0.00487953
RPS27	2301.53	-0.864373	0.223877	-3.86093	0.000112955	0.00487953
AES	369.59	-1.25191	0.3241	-3.86274	0.000112121	0.00487953
MYORG	184.455	-1.20655	0.312562	-3.8602	0.000113293	0.00487953
CTSA	1748.02	-0.906981	0.235051	-3.85866	0.000114011	0.00489557
KCNJ15	1699.88	-1.50439	0.390067	-3.85675	0.000114902	0.0049099
CDHR1	4138.65	-1.25193	0.324632	-3.85647	0.000115038	0.0049099
SULT1E1	1236.64	-1.27839	0.332177	-3.84854	0.000118826	0.00505636
LOC101751658	10.6038	-4.0098	1.04253	-3.84621	0.000119959	0.00508926
MPP4	107.295	1.33386	0.347428	3.83923	0.000123422	0.00522056
PI3	63.6835	-2.64105	0.689201	-3.83205	0.000127082	0.00535937
LOC121108975	111.479	1.17461	0.306614	3.83092	0.000127665	0.00536801
C1orf116	372.596	-1.40327	0.366504	-3.82881	0.000128765	0.00539824
FAM65C	372.838	0.802254	0.209629	3.82701	0.000129709	0.00542176
CD63	2219.19	-1.02412	0.267733	-3.82517	0.000130682	0.00544635
LOC107053920	32.3372	2.48343	0.64942	3.82408	0.000131263	0.00545455
LOC112532976	30.3507	2.49764	0.653664	3.82098	0.000132922	0.00549128
C3orf18	124.826	1.16608	0.305159	3.82123	0.000132789	0.00549128
TMC3	20.798	-2.26667	0.593434	-3.81958	0.000133678	0.00550644
FZD8	64.2164	-2.03758	0.533744	-3.81752	0.000134802	0.00553403
PROKR1	82.7626	-1.48749	0.389763	-3.8164	0.000135411	0.00553403
PLA2G3	36.9032	-2.70167	0.707948	-3.81621	0.000135519	0.00553403
LOC107050964	121.575	-1.23796	0.324514	-3.8148	0.000136291	0.00554953
TRNP1	12.741	-3.96623	1.04005	-3.8135	0.000137011	0.00556287
FGFR4	346.852	-1.20283	0.315679	-3.81031	0.000138795	0.00561922
LOC107054541	16.7957	2.52071	0.661944	3.80804	0.00014007	0.00565467
UNKL	521.534	0.879312	0.23096	3.8072	0.000140547	0.00565781
SLC2A9	6257.75	-1.88862	0.496679	-3.80249	0.000143248	0.00575023
SMIM24	542.532	-2.20556	0.58016	-3.80163	0.000143746	0.0057539
COL9A1	12.2411	-4.64077	1.22115	-3.80032	0.000144508	0.00576809
SLC26A8	95.9757	1.50071	0.395075	3.79854	0.000145552	0.00579345
PTPA	666.552	-0.878286	0.231511	-3.79371	0.000148414	0.00589081
CD226	403.593	1.37109	0.361767	3.78998	0.00015066	0.00595744
LOC112532478	40.4829	1.85171	0.488639	3.78953	0.000150933	0.00595744
RMND5A	1135.68	0.931416	0.246114	3.78449	0.000154023	0.00599589
FZD5	1112.29	-1.54119	0.4072	-3.78484	0.000153806	0.00599589
HSD11B2	499.768	-1.98249	0.523787	-3.78493	0.000153754	0.00599589
REEP2	654.065	1.0854	0.286758	3.78509	0.000153652	0.00599589
PCGF3	852.504	0.830542	0.219452	3.78463	0.00015394	0.00599589
KALRN	355.062	-0.965937	0.255387	-3.78224	0.000155422	0.00602859
TMEM79	144.265	-1.2971	0.342988	-3.78178	0.000155714	0.00602859
VPS37D	14.5988	-3.68343	0.974978	-3.77797	0.000158114	0.00610485
LOC107053544	140.509	1.88489	0.499202	3.77581	0.000159488	0.00614115
EGLN3	550.909	-1.0311	0.273221	-3.77388	0.000160731	0.00617225
LOC121110829	37.8401	-3.34169	0.886501	-3.76952	0.000163559	0.0062523
MRPL17	407.995	-1.0789	0.286233	-3.76931	0.000163698	0.0062523
GSTM2	264.291	-1.95405	0.519075	-3.76449	0.000166892	0.00635714
MIR6597	30.6484	-2.29164	0.608908	-3.76353	0.000167529	0.00636429
TUBE1	277.469	1.11255	0.295951	3.75924	0.000170432	0.00644004
GRN	718.999	-1.65189	0.439362	-3.75975	0.000170086	0.00644004
TEX11	271.755	1.01226	0.269373	3.75784	0.000171385	0.00644172
AIFM3	49.4919	-2.25229	0.599266	-3.75842	0.000170993	0.00644172
RXFP1	53.8358	1.28882	0.343108	3.75631	0.000172436	0.00646407
DLL4	527.006	-1.04855	0.279489	-3.75165	0.000175673	0.00656803
JUP	1424.93	-1.0752	0.286705	-3.75021	0.000176685	0.0065885
SFSWAP	1073.89	1.10771	0.295443	3.74932	0.000177312	0.00659452
SMCO4	237.386	-1.05304	0.28123	-3.74443	0.000180802	0.00670671
LOC101749904	29.721	2.83702	0.758172	3.74193	0.000182615	0.00675627
AP2S1	1109.51	-0.951243	0.254283	-3.74088	0.000183378	0.00676685
SNAP91	453.466	1.24116	0.331855	3.74005	0.000183981	0.00677146
EXOSC9	406.504	0.777025	0.207939	3.73679	0.000186383	0.00684208
SALL1	348.578	1.08224	0.289917	3.73293	0.000189269	0.00693008
ATP13A2	893.444	1.64595	0.441698	3.72641	0.000194228	0.00709332
ZCCHC8	842.151	0.842628	0.226287	3.72371	0.000196315	0.00715112
SGPP2	87.588	-1.66069	0.446157	-3.7222	0.000197494	0.00717562
LOC769668	309.194	-2.01794	0.542261	-3.72134	0.000198171	0.00718181
FAM234A	865.835	-1.12344	0.30241	-3.71495	0.000203241	0.00734676
KHDC4	568.301	1.10632	0.298089	3.71139	0.000206127	0.00743212
SLC6A8	283.575	-1.82953	0.493377	-3.70817	0.000208764	0.0075077
RALGPS1	354.996	1.19882	0.323345	3.70754	0.000209283	0.0075077
LAMB3	409.583	-1.25243	0.338205	-3.70317	0.000212925	0.00761904
MBIP	182.141	1.08162	0.292175	3.70196	0.00021394	0.0076361
SYNGR2	534.479	-1.06042	0.286537	-3.70083	0.000214892	0.00765082
NAPB	166.803	1.17258	0.317052	3.69837	0.000216988	0.00766763
FAM162BL	886.533	-1.15277	0.311688	-3.69847	0.000216907	0.00766763
BSPRY	62.9868	-1.23854	0.334816	-3.69917	0.000216308	0.00766763
MFGE8	506.611	-1.30623	0.353315	-3.69708	0.000218095	0.00766852
PACSIN1	196.933	-1.54654	0.418267	-3.69749	0.000217745	0.00766852
VEZF1	816.678	0.823916	0.222931	3.69584	0.000219161	0.00768689
J6367_mgp10	39584.4	-1.37035	0.371018	-3.69349	0.000221199	0.00773925
TAPBP	2071	-1.14123	0.309134	-3.6917	0.000222762	0.00777473
LAMP5	178.614	1.21748	0.329906	3.69038	0.000223922	0.00779602
CCDC39	38.8746	1.95175	0.529242	3.68783	0.000226174	0.00785513
PTGFRN	892.125	-0.99829	0.270846	-3.68582	0.000227968	0.00787879
NR1I3	29.1451	-2.10102	0.570016	-3.6859	0.000227894	0.00787879
HIST1H4D	86.9143	-1.4483	0.393094	-3.68435	0.000229289	0.00790517
E2F5	278.808	0.941338	0.255638	3.68231	0.000231127	0.0079492
DNAJB2	205.066	-1.64693	0.447449	-3.68071	0.000232581	0.00796056
RETSAT	458.079	-1.16347	0.316082	-3.68093	0.000232387	0.00796056
E4F1	363.352	0.993656	0.270066	3.67931	0.000233868	0.00796613
MRPL49	80.8703	-1.44156	0.391753	-3.67976	0.000233457	0.00796613
ANXA7	683.126	-0.951862	0.259098	-3.67375	0.000239016	0.00812197
LOC107056277	56.6275	-2.71614	0.73975	-3.67169	0.000240949	0.00816806
LOC107049643	202.331	1.6311	0.444346	3.67079	0.000241802	0.0081774
CRIP1	5501.93	-0.803264	0.218867	-3.6701	0.000242452	0.00817985
HEXDC	132.54	1.02285	0.278963	3.66663	0.000245768	0.00827203
ADGRG4	1509.54	-1.43521	0.391856	-3.66261	0.000249663	0.0083072
PSEN1	655.278	-0.739948	0.201977	-3.66352	0.00024877	0.0083072
CKB	3116.05	-1.36279	0.372006	-3.66336	0.000248932	0.0083072
LOC417447	71.1535	-1.38923	0.379433	-3.66132	0.000250916	0.0083072
AGRN	660.753	-0.943717	0.257595	-3.66357	0.000248727	0.0083072
LOC112530512	16.874	2.64806	0.723054	3.66232	0.000249941	0.0083072
PLP2	218.44	-1.78419	0.487239	-3.66185	0.000250404	0.0083072
LOC121107689	131.818	-1.49955	0.409825	-3.659	0.000253206	0.00834402
TMBIM6	1597.79	-1.01388	0.277055	-3.6595	0.000252713	0.00834402
RIMBP2	99.1349	1.32221	0.361586	3.6567	0.000255486	0.00838058
LUC7L3	1870.04	0.959072	0.262279	3.65668	0.000255498	0.00838058
CERS5	1948.8	-0.787811	0.215532	-3.65519	0.000256989	0.00841001
CD151	992.781	-0.638221	0.174752	-3.65215	0.000260055	0.00847765
GALNS	461.962	-0.859606	0.235382	-3.65195	0.000260252	0.00847765
LOC107050492	1000.11	-1.14004	0.312378	-3.64956	0.000262692	0.0085375
J6367_mgp13	11239	-1.47275	0.403617	-3.64887	0.0002634	0.00854092
LOC121111688	151.962	1.13851	0.312383	3.64459	0.000267818	0.00866433
INVS	273.979	0.943341	0.259021	3.64195	0.000270584	0.00873389
MST1	341.255	-1.5074	0.414304	-3.6384	0.000274341	0.0087752
SLC16A5	1202.67	-1.82546	0.50153	-3.63978	0.000272876	0.0087752
CSAD	183.612	-1.68612	0.463336	-3.63908	0.000273612	0.0087752
KLF4	306.013	-1.19227	0.327664	-3.63871	0.000274007	0.0087752
VIPR1	667.531	-1.42966	0.393295	-3.63508	0.000277892	0.00886875
TRMT10B	229.788	0.853833	0.235063	3.63236	0.000280844	0.00894283
LOC121106981	55.0816	-2.9271	0.806036	-3.63148	0.000281799	0.00895313
GIMAP7L2	173.618	-1.30507	0.35989	-3.62631	0.000287502	0.00910928
ALDH1A1	10381.4	-1.52875	0.421625	-3.62586	0.000288	0.00910928
CHURC1	255.387	-1.11007	0.306272	-3.62446	0.000289565	0.0091384
LOC121111444	39.6412	1.57594	0.435205	3.62114	0.000293311	0.00923604
KIF21A	521.952	-1.01369	0.280004	-3.62026	0.000294309	0.00924691
KLHDC3	193.904	-1.36557	0.377303	-3.6193	0.000295402	0.00926074
LURAP1	294.386	-1.51325	0.418361	-3.61709	0.000297931	0.00931938
LRP12	3283.37	-0.855094	0.23658	-3.6144	0.000301043	0.009396
CLK4	1002.6	1.0716	0.296665	3.61215	0.000303668	0.0094571
SPINT1	4584.41	-1.10874	0.307062	-3.61082	0.000305234	0.00948437
MGST3	1034.09	-1.18256	0.327556	-3.61027	0.000305883	0.00948437
PDE9A	1148.79	-1.33248	0.369165	-3.60943	0.000306865	0.00949407
CPSF6	1718.47	1.08248	0.300039	3.60781	0.000308789	0.00953277
TAF1D	744.276	1.20177	0.333374	3.60486	0.000312325	0.00959625
SEC14L2	76.9051	-1.74381	0.483775	-3.60458	0.000312657	0.00959625
DMB1	272.322	-1.54072	0.427456	-3.6044	0.000312877	0.00959625
LOC418658	20.621	2.83568	0.787656	3.60015	0.000318035	0.00973338
LOC107050231	9.00546	4.86377	1.35126	3.59943	0.00031891	0.00973914
PRR15	516.163	-1.99826	0.555387	-3.59797	0.000320714	0.00975218
ATP5G2	334.008	-1.5431	0.428875	-3.59802	0.000320644	0.00975218
GPRC5C	175.387	-1.62432	0.451823	-3.59503	0.00032435	0.00984164
KIF20AL	231.48	1.00065	0.278435	3.59384	0.000325839	0.00984466
MOK	46.3724	1.72718	0.48053	3.59432	0.000325243	0.00984466
ACE2	7486.57	-1.65261	0.4602	-3.59107	0.000329324	0.00992878
SORD	438.505	-1.5892	0.442835	-3.5887	0.000332328	0.00997689
TMEM51	517.004	-1.27003	0.353876	-3.58892	0.000332047	0.00997689
LOC101750502	22.5383	2.1385	0.596274	3.58643	0.000335232	0.0100216
LOC107050649	259.924	-0.986124	0.27494	-3.58669	0.000334899	0.0100216
DAG1	591.617	-1.14725	0.319985	-3.58532	0.000336669	0.0100434
PDLIM1	2095.23	-0.867886	0.242228	-3.58293	0.000339755	0.0100718
DES	1750.21	-2.03858	0.568899	-3.58338	0.000339172	0.0100718
C17ORF80	121.47	1.10031	0.307043	3.58356	0.000338937	0.0100718
SCAMP2	1017.79	-0.940682	0.26279	-3.57959	0.00034413	0.0101802
IL18R1	511.629	1.19325	0.333483	3.57813	0.000346066	0.0102162
LOC124417627	78.6425	1.82653	0.51062	3.57707	0.000347465	0.0102361
MRPS18C	184.557	0.91352	0.255508	3.57531	0.000349817	0.0102764
TPH1	211.721	-1.41513	0.395893	-3.57452	0.00035087	0.0102764
CNPY2	368.608	-1.1293	0.315939	-3.57442	0.000351007	0.0102764
PKP3	164.825	-1.04755	0.293235	-3.57238	0.000353748	0.0103353
XKR6	117.187	1.12618	0.315794	3.56618	0.000362219	0.010561
IGFBP4	136.485	-1.81382	0.508837	-3.56463	0.000364368	0.0106018
SPICE1	312.369	1.04308	0.293053	3.55935	0.000371767	0.010795
NOS1AP	272.57	-1.15794	0.325395	-3.55855	0.000372904	0.0108058
ARGLU1	1594.08	0.909492	0.255744	3.55627	0.000376164	0.0108781
LOC121110876	189.462	1.26351	0.35544	3.55477	0.000378305	0.0109177
ATP5F1AZ	4842.53	-0.612589	0.172567	-3.54987	0.000385427	0.0111006
INPP4A	1547.46	1.19326	0.336354	3.54763	0.000388714	0.0111726
ELF3	1972.65	-1.06283	0.299682	-3.54652	0.00039035	0.0111969
HYAL2	59.4653	-1.40633	0.396941	-3.54291	0.000395736	0.0112684
ADGRD1	35.2628	-2.54964	0.719486	-3.5437	0.000394549	0.0112684
FYB1	2543.62	0.735561	0.207626	3.54272	0.000396025	0.0112684
AAED1	138.599	0.957949	0.270283	3.54424	0.000393747	0.0112684
FHIP1A	244.63	-1.10051	0.311009	-3.53852	0.000402369	0.0114086
PTPRF	1470.16	-1.14295	0.323012	-3.5384	0.000402563	0.0114086
ANO4	116.138	-1.4543	0.411263	-3.53618	0.000405954	0.0114818
LOC107052014	72.0678	1.92898	0.545882	3.53369	0.000409794	0.0115427
HAGHL	463.921	-0.991062	0.280476	-3.5335	0.000410099	0.0115427
PHTF1	229.829	1.0208	0.288917	3.53321	0.000410553	0.0115427
ENPP6	2583.13	-1.36047	0.385159	-3.53221	0.000412098	0.0115632
HSD11B1B	653.666	-1.75655	0.497752	-3.52897	0.000417183	0.0116828
CA13	38.475	1.49555	0.424175	3.52578	0.000422231	0.0118008
LOC100857820	283.568	-1.56635	0.444571	-3.52329	0.000426219	0.0118888
SDC1	1106.73	-0.91956	0.261108	-3.52177	0.000428678	0.011927
GCNT3	244.893	-1.71605	0.487319	-3.5214	0.000429272	0.011927
LOC121106646	76.5959	-1.756	0.498899	-3.51974	0.000431971	0.0119785
CEP290	367.569	1.05334	0.299348	3.51878	0.000433529	0.0119815
TST	1194.83	-1.11321	0.316435	-3.51796	0.000434883	0.0119815
LOC768772	57.5635	-2.01319	0.572343	-3.51746	0.000435693	0.0119815
B3GNT7	1391.02	-1.32725	0.377373	-3.51709	0.000436306	0.0119815
LOC119712953	577.542	1.10635	0.314525	3.51753	0.000435587	0.0119815
NDUFV1	581.215	-0.995975	0.283371	-3.51474	0.000440189	0.0120204
LOC121111322	23.7803	1.80914	0.514811	3.51418	0.000441115	0.0120204
GATA2	116.937	1.10177	0.313448	3.51501	0.00043973	0.0120204
TMEM8A	549.269	-1.32716	0.377626	-3.51447	0.000440628	0.0120204
TRIP13	110.107	1.39046	0.395875	3.51236	0.000444146	0.0120566
HYAL1	83.952	-1.60605	0.457231	-3.51255	0.000443833	0.0120566
TMUB1	221.207	-1.90549	0.54323	-3.50771	0.000451985	0.0122226
PUSL1	178.723	1.00624	0.28685	3.5079	0.000451667	0.0122226
HES4	206.651	-0.852007	0.243031	-3.50575	0.000455315	0.0122892
PLA2G10L	132.936	-1.5357	0.438177	-3.50476	0.000457027	0.0123119
EFCAB5	68.1864	1.7648	0.503696	3.5037	0.000458836	0.0123372
ACSS1A	1406.38	-1.47068	0.419828	-3.50305	0.000459965	0.0123441
RASSF7	96.816	-1.29819	0.370665	-3.50233	0.000461205	0.012354
CHSY1	1257.94	-0.74225	0.212148	-3.49874	0.000467465	0.0124981
PLEKHJ1	622.083	-1.0964	0.313438	-3.49799	0.000468773	0.0125094
BCAR1	305.699	-1.44104	0.412237	-3.49565	0.000472912	0.012549
GFRA3	807.696	-0.958123	0.274039	-3.49631	0.000471744	0.012549
ATP5B	3561.69	-0.864039	0.247151	-3.496	0.000472292	0.012549
LRRC58	469.048	-1.0587	0.303016	-3.49386	0.000476087	0.0126096
DNMBP	459.943	-0.850677	0.243641	-3.49153	0.000480271	0.0126967
TSKU	999.645	-0.808446	0.23183	-3.48723	0.000488055	0.0128785
EMID1	18.1243	-2.87424	0.824876	-3.48445	0.000493146	0.0129886
MMP15	1342.76	-1.02882	0.295462	-3.48208	0.000497544	0.0130802
AADAC	213.335	-2.20601	0.633725	-3.48103	0.000499499	0.0131072
PDE3A	1543.19	-1.31702	0.378471	-3.47986	0.000501684	0.0131402
SHROOM1	207.827	-1.8985	0.545848	-3.47808	0.000505023	0.0132033
LOC420992	549.117	1.12912	0.324896	3.47535	0.000510196	0.013314
MST1R	112.277	-1.66594	0.479651	-3.47324	0.000514215	0.0133696
FN3K	97.3973	1.02547	0.295213	3.47365	0.000513425	0.0133696
CEP89	297.189	0.893404	0.25733	3.47183	0.000516929	0.0134155
LOC112532097	56.5109	1.31812	0.379858	3.47004	0.000520388	0.013456
SFI1	256.588	1.04921	0.302322	3.47051	0.000519476	0.013456
RAB4A	256.172	0.758063	0.218647	3.46707	0.000526174	0.0135668
SPDL1	576.165	1.04581	0.301686	3.46654	0.000527206	0.0135668
NUP85	844.64	0.772805	0.222944	3.46637	0.000527545	0.0135668
TPM2	2537	-1.74788	0.50449	-3.46465	0.000530931	0.0136292
LOC107053511	56.521	1.87414	0.541407	3.46161	0.000536957	0.0137589
TUBGCP5	791.481	0.868855	0.251043	3.46098	0.000538214	0.0137662
RAB25	57.9531	-2.03038	0.587598	-3.45538	0.000549509	0.0140298
ZRANB2	940.35	0.785114	0.227288	3.45428	0.000551774	0.0140623
FOSL2	837.884	-0.827285	0.239707	-3.45123	0.000558029	0.0141707
OST4	503.426	-0.890967	0.258138	-3.45151	0.000557457	0.0141707
ERBB2	253.696	-1.27352	0.36916	-3.44977	0.000561063	0.0142223
GRB7	147.442	-1.56476	0.45372	-3.44875	0.000563197	0.0142509
MINPP1	76.8293	-1.13617	0.32975	-3.44555	0.000569892	0.014369
DCAF11	67.9155	-1.52393	0.442262	-3.44576	0.000569464	0.014369
EIF5A	632.07	-0.941737	0.273454	-3.44386	0.00057348	0.0144338
FMR1NB	48.1816	1.63323	0.474402	3.44272	0.000575899	0.0144433
TRPM8	36.3942	2.36749	0.687632	3.44295	0.000575399	0.0144433
LOC107053537	26.1235	1.72675	0.502011	3.43966	0.000582436	0.0145558
SERTM2	56.6783	1.4669	0.426417	3.44005	0.000581609	0.0145558
HRAS	853.686	-0.834808	0.242834	-3.43778	0.000586509	0.0145804
PIGBOS1	111.199	-2.18776	0.636357	-3.43794	0.000586157	0.0145804
SHC1	574.409	-0.886962	0.257982	-3.43808	0.000585864	0.0145804
SHH	206.709	-1.74088	0.506494	-3.43712	0.00058794	0.0145904
PITPNM3	333.39	1.18901	0.34608	3.43564	0.000591149	0.0146444
NEURL1	337.012	-1.15259	0.335745	-3.43293	0.000597106	0.0147404
RBP1	80.6337	2.02241	0.589114	3.43296	0.000597024	0.0147404
LRRC34	440.222	0.953364	0.277755	3.43239	0.000598282	0.0147437
XCL1	419.76	0.913342	0.266208	3.43093	0.000601515	0.0147977
LOC124417089	765.177	1.04831	0.305791	3.42818	0.000607638	0.0148709
LOC107049008	117.066	1.34968	0.393697	3.42821	0.000607573	0.0148709
CDC42EP4	266.61	-0.963686	0.281045	-3.42894	0.000605951	0.0148709
LOC107049447	75.0024	1.36496	0.398585	3.42451	0.000615905	0.0149698
LOC107054049	46.23	-2.0637	0.60244	-3.42558	0.000613496	0.0149698
LOC415780	100.424	1.079	0.315048	3.42489	0.000615044	0.0149698
HSD17B10	282.305	-1.34689	0.393207	-3.42539	0.000613925	0.0149698
KCTD9	599.036	0.67022	0.195831	3.42244	0.000620614	0.0150584
HSD17B7	229.576	-0.932135	0.272529	-3.42032	0.000625474	0.015148
C12orf10	86.6423	-1.64481	0.480953	-3.4199	0.000626444	0.015148
HLF	132.933	-1.40021	0.409515	-3.41919	0.000628068	0.0151614
MRPS6	466.174	-0.938792	0.274629	-3.4184	0.000629915	0.0151738
HRC8L	10.1904	2.7567	0.806514	3.41805	0.000630723	0.0151738
LOC121106673	52.7688	2.17132	0.635439	3.41704	0.000633051	0.0151853
CFAP45	9.49927	-3.86519	1.13126	-3.4167	0.000633852	0.0151853
LOC107050147	106.99	-1.34026	0.392294	-3.41646	0.000634419	0.0151853
EDRF1	559.47	0.94714	0.277322	3.41531	0.000637094	0.0152023
LOC107049545	633.246	-1.14052	0.333952	-3.41523	0.000637275	0.0152023
OSGIN1	1048.81	-1.40004	0.410043	-3.41437	0.000639289	0.0152247
LOC121108570	31.6763	1.58573	0.464498	3.41385	0.000640516	0.0152284
EPHX2	197.222	-1.37899	0.405007	-3.40485	0.00066201	0.0156868
SEC16B	41.8064	-1.53462	0.45066	-3.40528	0.000660967	0.0156868
TXN2	634.346	-0.679657	0.199741	-3.40269	0.000667252	0.0157846
ASMTL	278.913	0.931234	0.273783	3.40135	0.000670528	0.0158345
GDPGP1	88.6479	-1.41293	0.415454	-3.40092	0.000671599	0.0158345
KHK	15.1209	-2.26788	0.666991	-3.40016	0.000673456	0.0158406
PPARD	845.093	-0.90809	0.267093	-3.3999	0.000674094	0.0158406
LOC121113179	24.806	1.76168	0.518287	3.39904	0.000676218	0.0158585
ZFAND4	217.209	1.25108	0.368107	3.39869	0.000677091	0.0158585
CLDN15	15.2625	-4.01717	1.18248	-3.39724	0.000680691	0.0159165
SLC37A3	475.276	-1.03103	0.3036	-3.39603	0.000683712	0.0159435
LOC107051857	252.562	-0.951069	0.280066	-3.39588	0.000684096	0.0159435
MRPL54	104.826	-1.11489	0.328844	-3.39031	0.000698132	0.0162439
DUSP22	2133.86	-0.716828	0.211578	-3.38801	0.000704019	0.016354
DGUOK	149.749	-1.13865	0.336283	-3.38599	0.000709208	0.0164476
SLC22A18	245.141	-1.61057	0.475745	-3.38537	0.000710825	0.0164581
LOC421740	584.833	-1.11525	0.329919	-3.38038	0.000723844	0.0167323
LOC121111220	208.314	-1.3056	0.38666	-3.3766	0.00073387	0.0169364
ANXA13	807.074	-1.08176	0.320662	-3.3735	0.000742177	0.0171002
NAAA	741.723	0.804334	0.238541	3.37189	0.000746534	0.0171446
SASS6	724.353	1.06846	0.316944	3.37113	0.000748594	0.0171446
MVB12B	590.27	1.04434	0.309756	3.37149	0.000747624	0.0171446
TMEM35B	32.7285	-2.33262	0.692056	-3.37056	0.000750154	0.0171446
SPDEF	279.464	-1.00816	0.299105	-3.37057	0.000750126	0.0171446
RAD23A	514.86	-1.25213	0.371553	-3.36999	0.000751713	0.0171526
GTF2H1	1157.15	0.72426	0.215138	3.3665	0.0007613	0.017229
NEB	70.431	1.30852	0.388669	3.36667	0.000760812	0.017229
RGS5	3435.29	-1.73497	0.515252	-3.36722	0.000759299	0.017229
NICN1	87.008	-1.81666	0.539691	-3.36611	0.000762355	0.017229
REXO5	295.921	1.08493	0.322238	3.36687	0.000760276	0.017229
APOA1BP	189.491	-1.43124	0.42516	-3.36635	0.000761706	0.017229
SLC25A1	408.598	-0.982896	0.292144	-3.36442	0.000767044	0.0173073
LOC101748775	122.644	1.03764	0.308643	3.36195	0.000773931	0.017435
SATB1	497.825	0.852718	0.253685	3.36133	0.000775681	0.0174467
LOC101749404	22.0098	2.95899	0.880894	3.35908	0.000782038	0.017534
LOC121106657	31.4226	1.48166	0.44107	3.35925	0.000781536	0.017534
PEAK1	415.221	-0.782092	0.233043	-3.35599	0.000790805	0.0177025
MYO1D	729.468	-1.31198	0.391159	-3.35407	0.00079631	0.0177977
CD4	1176.04	0.683067	0.203715	3.35305	0.000799263	0.0178075
CHP1	2356.51	-0.950151	0.283366	-3.35309	0.000799153	0.0178075
MORN4	191.329	-1.10741	0.330332	-3.35242	0.000801071	0.0178197
GUCA2B	55834.1	-1.51155	0.451097	-3.35083	0.000805708	0.0178708
FKBP11	239.682	-1.34766	0.402196	-3.35076	0.00080589	0.0178708
SLC52A3	170.627	-1.09194	0.326063	-3.34887	0.000811411	0.0179371
SLC25A39	468.15	-1.32357	0.395218	-3.34898	0.000811111	0.0179371
MIEF2	75.2708	-1.1368	0.339512	-3.34834	0.00081297	0.0179436
ATP5J2	656.705	-0.818337	0.244579	-3.34591	0.000820137	0.0180736
A2ML1	43.1052	1.79702	0.537383	3.34402	0.000825726	0.0181517
UQCR10	441.553	-1.17579	0.351627	-3.34385	0.000826242	0.0181517
SEMA4B	283.069	-1.38235	0.413945	-3.33945	0.000839442	0.0184132
GSTA4	1149.81	-1.85663	0.556292	-3.33751	0.000845336	0.0185138
LOC422442	424.034	-1.17287	0.351598	-3.33583	0.00085046	0.0185973
PRDX6	1544.99	-1.08781	0.326297	-3.33379	0.000856701	0.0187049
ITPK1	3483.36	-0.999057	0.2998	-3.33241	0.000860961	0.0187689
PLAC8L1	1149.04	-1.23187	0.370213	-3.32746	0.000876415	0.0190181
LOC121111356	41.6406	-2.5884	0.77786	-3.3276	0.000875988	0.0190181
NDUFB7	25.418	-1.96056	0.589196	-3.32753	0.000876211	0.0190181
RPL37A	4962.25	-0.604799	0.181983	-3.32337	0.000889356	0.0192484
TNFRSF9	497.318	0.885513	0.26646	3.32325	0.000889747	0.0192484
SLC9A8	959.932	0.705343	0.212357	3.32149	0.000895376	0.0193407
ATF3	327.535	-0.994712	0.299664	-3.31942	0.000902048	0.0194074
IFT80	479.846	0.663697	0.199953	3.31926	0.000902575	0.0194074
DAZAP2	164.432	-2.01754	0.607691	-3.32001	0.000900144	0.0194074
HPS3	797.366	0.712688	0.214767	3.31842	0.000905271	0.0194359
TYSND1	54.071	-2.23291	0.672998	-3.31786	0.000907106	0.0194458
SLCO4C1	46.5984	2.26659	0.683898	3.31422	0.000918998	0.019671
BRI3	276.586	-1.14057	0.344358	-3.31215	0.000925812	0.0197275
RPL35	3090.98	-0.652791	0.197073	-3.31244	0.000924858	0.0197275
LOC121107305	126.629	1.12609	0.339927	3.31274	0.000923862	0.0197275
TRMT13	243.349	0.908564	0.27439	3.31122	0.000928916	0.0197598
BIN3	311.402	0.99758	0.301337	3.31051	0.000931245	0.0197598
TIA1	1363.6	0.837749	0.253078	3.31024	0.000932157	0.0197598
PRUNE1	121.979	-1.26931	0.383474	-3.31002	0.000932909	0.0197598
KIAA1644	38.7197	-1.52569	0.46117	-3.30831	0.000938623	0.0198512
LOC121107627	303.348	0.924106	0.279593	3.30519	0.000949125	0.0200434
CLIC4	2079.09	-0.782433	0.236876	-3.30313	0.000956116	0.020161
EPN3	223.878	-1.20672	0.365577	-3.30087	0.000963862	0.0202941
LOC107049580	73.2138	-1.14719	0.347747	-3.29893	0.000970537	0.0203784
NAGLU	89.645	-1.29916	0.393818	-3.29887	0.000970741	0.0203784
CDHR5	4067.41	-1.21709	0.369275	-3.29589	0.000981108	0.020534
CHIR-B4	18.2742	3.29523	0.999922	3.29549	0.000982501	0.020534
LOC107049826	85.0841	-1.36767	0.415004	-3.29556	0.00098227	0.020534
LOC107053085	25.2029	2.20177	0.668257	3.2948	0.000984929	0.0205544
SEMA3G	189.761	-1.19233	0.362212	-3.29179	0.000995504	0.0206534
ADAMTSL2	375.407	1.52611	0.463573	3.29206	0.000994567	0.0206534
SLC9A3R1	718.778	-0.873675	0.265339	-3.29268	0.000992373	0.0206534
C19orf60	54.3223	-1.5671	0.475977	-3.29239	0.000993405	0.0206534
GGA3	1057.41	0.882882	0.268272	3.291	0.000998318	0.0206815
CHCHD10	422.363	-0.959428	0.291722	-3.28884	0.001006	0.0207798
LOC107049124	464.271	-1.16029	0.352765	-3.28912	0.00100501	0.0207798
SUGP2	358.765	1.07601	0.327289	3.28766	0.00101023	0.020837
ARHGAP33L2	53.1066	1.59549	0.485783	3.28438	0.00102208	0.0210506
NDUFS6	175.701	-1.03535	0.315502	-3.2816	0.0010322	0.0212098
PSENEN	37.7694	-1.74824	0.532766	-3.28144	0.0010328	0.0212098
MFSD13A	859.789	-0.761568	0.232238	-3.27926	0.00104081	0.0213433
HFM1	15.4524	2.64846	0.807894	3.27822	0.00104464	0.02136
CLTB	1262.57	-0.703618	0.214626	-3.27834	0.0010442	0.02136
SLC22A13	2801.97	-2.93719	0.896341	-3.27687	0.00104965	0.0214316
ENTPD5	572.939	-1.31918	0.402925	-3.27402	0.00106031	0.0216181
SEC61B	770.114	-0.745636	0.227788	-3.27337	0.00106272	0.0216298
CHEK2	214.981	1.07426	0.328214	3.27305	0.00106394	0.0216298
CAMK2D	1823.26	0.713464	0.21809	3.27141	0.00107011	0.0217242
LMOD1	115.209	-2.47402	0.756532	-3.27021	0.00107467	0.0217854
AMN	29.2427	-2.59023	0.792782	-3.26727	0.00108589	0.0219816
DNAH17	81.1301	1.157	0.354223	3.2663	0.00108964	0.022026
FYTTD1L	81.1741	-1.64303	0.503356	-3.26416	0.00109789	0.0221296
GADD45GIP1	145.204	-1.29826	0.397702	-3.26441	0.00109693	0.0221296
CLRN3	941.792	-1.13929	0.349181	-3.26274	0.00110341	0.0222092
BCL11B	1480.97	0.627946	0.192512	3.26185	0.00110688	0.0222239
IL12RB2	87.8471	1.05357	0.323006	3.26175	0.00110727	0.0222239
ELOVL1	721.418	-0.608367	0.186693	-3.25865	0.00111943	0.022436
UAP1	250.246	-0.883959	0.271445	-3.2565	0.00112796	0.0225116
TSPOAP1	279.742	0.852207	0.261646	3.2571	0.00112558	0.0225116
ESPN	93.8579	-1.5952	0.489847	-3.25652	0.00112787	0.0225116
MILR1	175.891	1.31604	0.404193	3.25597	0.00113005	0.0225215
MFSD4B	1121.69	-1.06303	0.326681	-3.25404	0.00113776	0.0225922
GDPD2	120.124	-1.44809	0.445132	-3.25317	0.00114124	0.0225922
FAM175A	520.589	0.729858	0.224373	3.25288	0.00114244	0.0225922
URAH	26.5004	-2.29326	0.70485	-3.25354	0.00113978	0.0225922
LOC124417289	9.61877	2.89102	0.888405	3.25417	0.00113723	0.0225922
HSPB7	22.8188	-3.57111	1.09789	-3.25269	0.00114316	0.0225922
CYP1B1	26.9789	2.01188	0.61877	3.25142	0.00114832	0.0226624
YIF1B	302.64	-1.14444	0.35238	-3.24775	0.00116322	0.0229246
PPP1R1B	227.989	-1.42742	0.439571	-3.24731	0.00116501	0.0229281
INSIG2	2235.29	-0.655551	0.201908	-3.24678	0.00116719	0.0229391
MSTO1	91.2489	1.24789	0.384394	3.24637	0.00116888	0.0229404
RFLNB	580.425	-1.29543	0.399165	-3.24534	0.00117311	0.0229917
LOC124417667	27.2767	1.61586	0.498204	3.24337	0.00118123	0.023087
PLCD1	1094.7	-0.909253	0.280339	-3.24341	0.00118108	0.023087
TSPAN7	625.611	-1.25834	0.38808	-3.24246	0.00118501	0.0231203
TAF4B	138.368	1.00806	0.310994	3.24141	0.00118939	0.0231203
CALB1	8120.89	-1.69616	0.523248	-3.24159	0.00118863	0.0231203
LOC107053852	14.6037	2.19008	0.67566	3.24139	0.00118947	0.0231203
PPP1R3G	202.357	-1.28391	0.396243	-3.2402	0.00119447	0.0231858
CCDC15	149.403	1.10111	0.340033	3.23826	0.0012026	0.0233118
LOC101747773	407.12	1.45524	0.449501	3.23744	0.00120606	0.0233468
CDC23	467.533	0.798108	0.246717	3.23491	0.00121679	0.0235127
ATPIF1	216.558	-1.0868	0.335987	-3.23464	0.00121795	0.0235127
CNTRL	1986.37	1.17497	0.36342	3.2331	0.00122453	0.0235756
RBL1	991.207	1.13859	0.352139	3.23336	0.00122343	0.0235756
CYB5R2	1514.03	-1.42381	0.440639	-3.23125	0.00123251	0.0236725
PNPLA2	1341.42	-0.619399	0.191696	-3.23116	0.00123291	0.0236725
LOC100859837	155.251	-1.80266	0.558139	-3.22977	0.00123889	0.0237551
STARD3NL	423.895	0.828814	0.256693	3.22881	0.00124307	0.023771
LOC121108937	102.377	-1.6037	0.496669	-3.22891	0.00124263	0.023771
LOC121109967	23.2935	2.40235	0.744527	3.22668	0.00125237	0.0239165
SH3BGRL2	1635.22	-1.32385	0.410358	-3.22608	0.00125497	0.023934
P2RY4	47.506	-1.29738	0.402441	-3.22378	0.00126509	0.0240622
ZNF692	146.895	1.56674	0.485967	3.22395	0.00126434	0.0240622
GOLIM4	1646.8	-0.876115	0.271915	-3.22201	0.00127294	0.024179
KLHDC1	569.317	0.658011	0.204583	3.21635	0.0012983	0.0246278
SLC9A3	529.63	-1.77812	0.55302	-3.2153	0.0013031	0.0246762
BTN1A1	171.989	1.30805	0.406905	3.21464	0.00130608	0.0246762
RPS15	4939.93	-0.646414	0.201081	-3.2147	0.00130581	0.0246762
ARHGAP35	702.383	-0.895222	0.278764	-3.2114	0.00132091	0.0249232
TMEM71	289.412	0.972101	0.302751	3.21089	0.00132323	0.0249337
MCU	281.216	-1.02415	0.319172	-3.20877	0.00133305	0.0250854
FAM32A	662.523	-0.67768	0.211415	-3.20545	0.0013485	0.0253426
LOC421232	13.5914	2.20161	0.686957	3.20487	0.00135121	0.0253599
TMEM246	670.426	-1.27078	0.396679	-3.20355	0.00135742	0.0254427
KRT8	283.153	-1.2254	0.38256	-3.20317	0.00135926	0.0254434
LOC107056278	64.4917	-2.09387	0.653857	-3.20234	0.00136315	0.0254826
POT1	297.167	0.850703	0.26603	3.19777	0.00138496	0.0258438
ZDHHC5	544.593	-0.927591	0.290165	-3.19677	0.00138977	0.0258438
RPS6KB1	1755.87	0.596139	0.186472	3.19694	0.00138896	0.0258438
EDN2	293.451	-1.31094	0.410053	-3.19701	0.00138861	0.0258438
FAM84B	414.043	-1.02601	0.321246	-3.19385	0.00140387	0.0259698
RTKN2	354.405	0.948705	0.296964	3.19468	0.00139984	0.0259698
TMA7	364.072	-1.30079	0.407258	-3.19401	0.00140313	0.0259698
J6367_mgp08	20274.6	-1.32242	0.414023	-3.19407	0.0014028	0.0259698
HINT1	67.3201	-1.62407	0.508586	-3.1933	0.00140655	0.0259854
TBL2	378.62	-0.754227	0.236318	-3.19157	0.001415	0.0261076
RAB41	315.755	0.813055	0.254834	3.19054	0.00142009	0.0261179
LOC121110711	14.4708	-2.09875	0.657846	-3.19033	0.00142109	0.0261179
J6367_mgp03	12253.7	-1.16238	0.364305	-3.19068	0.00141941	0.0261179
OLFM4	5060.77	-0.768623	0.241015	-3.18911	0.00142711	0.0261945
FAM206A	132.293	0.928873	0.291431	3.18729	0.00143614	0.0263262
CCNL2	1815.88	0.821125	0.257732	3.18596	0.00144275	0.0264131
KDM6A	1810.62	0.74629	0.234355	3.18444	0.00145032	0.0264834
SLC7A11	224.763	0.892067	0.280102	3.1848	0.00144856	0.0264834
VAMP1	88.8545	1.15913	0.364167	3.18297	0.00145773	0.0265843
LOC124417709	15.6004	2.23788	0.704243	3.17771	0.00148445	0.0270069
SPIRE2	662.996	-1.52892	0.481148	-3.17766	0.00148471	0.0270069
IMPG2	89.7495	1.06819	0.336313	3.17619	0.00149226	0.0271093
HELQ	191.397	1.08511	0.342109	3.17183	0.00151482	0.0274489
LOC124417257	16.0729	2.08187	0.656353	3.17188	0.00151457	0.0274489
MMS22L	184.148	0.931398	0.293687	3.17139	0.0015171	0.027455
BCOR	572.536	0.797634	0.251656	3.16954	0.0015268	0.0275252
NR1D2	766.685	-0.75194	0.237198	-3.17009	0.0015239	0.0275252
VSIG10	421.137	-1.29113	0.407323	-3.16979	0.00152548	0.0275252
SOCS3	340.463	-1.11856	0.353234	-3.16663	0.00154216	0.0277667
EED	364.069	1.01067	0.319293	3.16532	0.00154911	0.0278565
LOC101748134	117.153	-1.01736	0.321551	-3.1639	0.0015567	0.0279575
LOC121110416	74.8463	-1.29086	0.408047	-3.1635	0.00155885	0.0279606
SH2D2A	159.111	1.05567	0.333787	3.1627	0.00156315	0.0280024
DNAJC5G	240.821	-1.54779	0.489742	-3.16042	0.0015754	0.0281861
SLC37A2	1843.34	-1.69692	0.53735	-3.15795	0.00158883	0.0283906
LOC121107106	22.3171	3.49058	1.10561	3.15715	0.00159318	0.0284325
SLC16A1	900.137	-0.761452	0.241367	-3.15475	0.00160634	0.0286312
MYO1A	1809.7	-1.34846	0.427704	-3.15279	0.00161717	0.028788
LOC769359	23.1104	1.60294	0.508542	3.15203	0.00162141	0.0288273
ANKRD9	53.1763	-1.12313	0.356452	-3.15085	0.00162796	0.0289074
KNTC1	581.348	1.09426	0.34771	3.14707	0.00164918	0.0292144
GGT2	870.388	-1.6081	0.51099	-3.14703	0.0016494	0.0292144
LOC107054776	12.4276	3.02476	0.961258	3.14667	0.00165143	0.0292144
TMEM158	16.8453	-3.95739	1.25799	-3.1458	0.00165634	0.0292589
NT5C3B	505.927	-0.815442	0.259242	-3.14549	0.00165807	0.0292589
KLHL2	635.413	0.775315	0.246599	3.14403	0.00166637	0.0293688
TOR1AIP2	378.982	-0.937382	0.298216	-3.1433	0.00167055	0.0293864
MRPL24	379.027	-0.656749	0.208947	-3.14313	0.00167152	0.0293864
C3H1ORF115	976.503	-1.42202	0.452671	-3.14141	0.00168137	0.029412
COX7A2	1031.8	-0.679526	0.216411	-3.13998	0.00168958	0.029412
PARD3B	888.901	-1.05086	0.334556	-3.14106	0.00168339	0.029412
NTAN1	519.302	0.759711	0.241803	3.14186	0.00167879	0.029412
PTGDS	122.903	-1.13625	0.361702	-3.14139	0.00168148	0.029412
SLC27A4	603.645	-1.14506	0.364443	-3.14195	0.00167826	0.029412
LOC100857714	644.776	1.09883	0.349918	3.14024	0.00168808	0.029412
ALDOB	1350.22	-1.67749	0.534135	-3.14057	0.0016862	0.029412
MTR	731.168	0.633171	0.201809	3.13748	0.00170408	0.0295917
GALE	427.143	-0.951738	0.303314	-3.13779	0.00170226	0.0295917
LOC100857858	96.673	-1.39128	0.443501	-3.13704	0.0017066	0.0295992
FASTKD3	219.604	0.791202	0.252304	3.13591	0.00171319	0.0296772
B2M	19395.2	-0.536027	0.170997	-3.13471	0.00172024	0.0297629
LRP5	830.212	-1.01391	0.32368	-3.13243	0.00173365	0.0298862
LOC101748001	73.2866	1.60066	0.511047	3.13211	0.00173554	0.0298862
MED15	582.346	0.959406	0.306215	3.13311	0.00172964	0.0298862
TINAGL1	157.528	-1.41426	0.451542	-3.13207	0.00173581	0.0298862
LOC124417576	43.0246	1.63775	0.523176	3.13039	0.00174574	0.0300207
WSB1	2338.17	0.707847	0.226149	3.13	0.00174808	0.0300246
LOC101748245	72.4967	2.17586	0.695299	3.12939	0.00175168	0.03005
GPD1L2	306.756	-1.09838	0.351086	-3.12851	0.00175697	0.0301043
C4BPG	1646.34	-0.798241	0.255239	-3.12742	0.00176346	0.0301425
PLPP2	493.678	-1.00669	0.321881	-3.12753	0.0017628	0.0301425
TRMT2A	345.305	0.785457	0.251207	3.12673	0.0017676	0.030177
FNBP4	1010.24	1.07996	0.345594	3.12493	0.0017785	0.0303266
LOC121113202	1071.83	0.573333	0.183526	3.12398	0.0017842	0.0303872
TMBIM1	1255.75	-1.08437	0.34732	-3.12212	0.00179553	0.0305211
RORA	896.124	0.655387	0.209926	3.12198	0.00179637	0.0305211
FOXP4	109.229	-1.20057	0.384695	-3.12083	0.00180343	0.0306042
RNF219	567.202	0.956275	0.306595	3.11902	0.00181455	0.0307562
TIMD4	666.91	0.640386	0.205591	3.11485	0.00184036	0.0311564
RGCCL	591.865	-0.811383	0.260643	-3.113	0.00185195	0.0313151
RDH16	57.0172	-1.99795	0.64189	-3.1126	0.00185449	0.0313207
ATP8B3	64.6257	1.62935	0.523647	3.11155	0.00186111	0.0313952
MYO1G	731.375	1.02565	0.329931	3.10869	0.00187917	0.0316497
ZCCHC6	786.759	0.852092	0.274121	3.10846	0.00188067	0.0316497
HESX1	74.7995	1.19554	0.384771	3.10715	0.001889	0.0317523
MAP10	37.4924	1.27394	0.41019	3.10574	0.00189804	0.0318287
CIB1	2376.99	-1.11769	0.359855	-3.10595	0.00189669	0.0318287
LOC121106891	81.6381	0.952465	0.30702	3.10229	0.00192029	0.0321257
COX8A	173.005	-1.58297	0.510205	-3.10261	0.00191821	0.0321257
CYCS	2097.58	-0.623377	0.201126	-3.09943	0.00193893	0.0322484
FRRS1L	451.769	0.674954	0.217705	3.10031	0.00193317	0.0322484
RHOB	522.591	-0.868694	0.280339	-3.09873	0.00194355	0.0322484
SNX21	46.1884	-2.04044	0.658046	-3.10075	0.00193032	0.0322484
JTB	458.098	-1.57233	0.50731	-3.09935	0.00193947	0.0322484
IKBKE	315.126	1.11428	0.359541	3.09918	0.00194059	0.0322484
BAK1	1216.74	-0.666205	0.214986	-3.09883	0.00194288	0.0322484
AARSD1	570.136	0.612106	0.197729	3.09568	0.0019636	0.0325429
ZYX	2269.42	0.631888	0.204154	3.09515	0.00196716	0.0325639
HOXA13	213.571	-1.10493	0.357123	-3.09398	0.00197488	0.0326155
ATAD2B	1097.65	0.882378	0.28518	3.09411	0.00197403	0.0326155
TRIB1	394.272	-0.796683	0.257547	-3.09336	0.00197907	0.0326188
MRNIP	65.431	1.12712	0.364379	3.09326	0.00197969	0.0326188
WDSUB1	602.362	0.634257	0.205095	3.09251	0.00198472	0.0326637
LRRC75A	129.247	-1.32434	0.428346	-3.09174	0.00198985	0.0327102
CLIC5	3582.94	-1.23615	0.400025	-3.09018	0.00200035	0.0328447
LOC101750112	464.338	-1.56356	0.506047	-3.08976	0.00200319	0.0328532
WDR20	692.942	0.623037	0.201991	3.08447	0.00203913	0.033404
MTURN	354.185	-1.13907	0.369362	-3.08387	0.00204324	0.0334146
FOXRED1	213.401	-1.66635	0.540376	-3.08369	0.00204449	0.0334146
J6367_mgt12	812.397	-1.24526	0.40387	-3.08333	0.00204698	0.0334168
HECTD2	137.911	1.02654	0.33334	3.07956	0.00207306	0.0337121
SLC51A	583.549	-1.58456	0.514434	-3.08021	0.00206858	0.0337121
PPARG	894.449	-0.990283	0.321589	-3.07934	0.00207459	0.0337121
UFC1	111.022	-0.951458	0.308916	-3.07999	0.00207006	0.0337121
TMCC3	1522.62	-0.894876	0.290641	-3.07897	0.00207715	0.033715
NDUFS5	377.184	-0.980541	0.31851	-3.07853	0.00208026	0.0337268
SMARCD1	514.266	0.869976	0.282628	3.07817	0.00208278	0.0337291
LOC425137	1121.44	-1.21479	0.39502	-3.07526	0.00210318	0.0340207
MB21D2	99.4323	-1.09161	0.355233	-3.07294	0.00211964	0.0341699
SRA1	126.837	-1.4048	0.457083	-3.07341	0.00211629	0.0341699
NADK2	815.815	0.859686	0.279749	3.07306	0.00211874	0.0341699
CEP250	328.239	0.993976	0.32361	3.07152	0.00212969	0.0342929
RESF1	1798.82	0.852583	0.277614	3.07111	0.00213268	0.034302
C26H6ORF222	330.526	-1.41438	0.460641	-3.07046	0.00213732	0.0343376
LOC124417133	25.5241	1.51743	0.494347	3.06956	0.00214374	0.0343756
THOC2	2635.82	0.703627	0.229236	3.06945	0.00214453	0.0343756
NFAT5	2356.11	0.715825	0.233319	3.068	0.00215493	0.0344644
FKBP1A	2308.19	-0.894405	0.291514	-3.06814	0.00215394	0.0344644
RMND1	562.674	0.801053	0.261225	3.06653	0.00216561	0.034596
CCL5	232.136	-1.08627	0.354474	-3.06445	0.00218072	0.0347982
WSB2	776.701	-0.798282	0.260562	-3.0637	0.00218621	0.0348466
CHMP5	1160.69	-0.855205	0.279266	-3.06233	0.0021962	0.0349665
PLET1	24424.9	-1.47453	0.481557	-3.06199	0.00219869	0.0349668
LOC107054478	22.5074	-1.82786	0.597475	-3.05932	0.00221843	0.0352411
LOC769329	212.919	0.940035	0.307532	3.05671	0.00223781	0.0355093
TRIM62	108.136	-0.945569	0.309432	-3.05582	0.00224444	0.0355747
EXOC3L4	902.113	-0.999729	0.327285	-3.05461	0.00225352	0.0356787
CDAN1	843.537	0.922699	0.302162	3.05365	0.00226072	0.0357528
CD47	5381.59	0.633458	0.20748	3.0531	0.00226491	0.0357651
ADCYAP1R1	33.0176	-2.16289	0.708601	-3.05233	0.00227069	0.0357651
VIPAS39	490.793	0.62742	0.205562	3.05221	0.0022716	0.0357651
CCDC124	241.559	-0.847819	0.277756	-3.05239	0.00227029	0.0357651
GPC5	102.843	1.18685	0.388977	3.05122	0.00227913	0.035826
CLGN	250.026	0.870544	0.285358	3.0507	0.00228305	0.035826
ALDH3A2	1362.76	-0.606169	0.198679	-3.051	0.00228079	0.035826
PREB	113.428	-1.2381	0.405966	-3.04976	0.00229027	0.0358847
LOC121112263	14.6437	3.34174	1.09582	3.04955	0.00229186	0.0358847
TP53INP2	467.818	-0.877853	0.287966	-3.04846	0.00230018	0.0359752
SCLT1	301.553	1.02716	0.337195	3.0462	0.00231753	0.0362066
LOC121107544	8.26511	2.89463	0.950819	3.04436	0.00233178	0.0362693
MAP7D2	739.155	-1.14254	0.375271	-3.04458	0.00233006	0.0362693
SULT1C3	1230.45	-1.29703	0.425933	-3.04515	0.00232567	0.0362693
IFI6	2031.89	-1.35464	0.444908	-3.04475	0.00232872	0.0362693
NLRP1L	466.554	0.788908	0.259198	3.04365	0.00233729	0.0363151
DHRS11	275.288	-1.33491	0.438697	-3.0429	0.00234312	0.0363659
POLR3K	61.9151	-1.55071	0.510081	-3.04013	0.00236475	0.0366614
LOC107053873	11.4667	-2.96019	0.97394	-3.0394	0.00237051	0.0366704
GBA2	895.007	-1.18626	0.390285	-3.03947	0.00236995	0.0366704
TOM1L1	510.011	-1.30059	0.427991	-3.03882	0.00237504	0.0367004
LOC101749503	286.841	1.21893	0.401295	3.03749	0.00238558	0.0367832
ITGB1BP1	319.402	0.921708	0.303412	3.03781	0.00238306	0.0367832
OAF	520.506	-0.86393	0.284543	-3.03621	0.00239575	0.0368998
EEF2KMT	156.12	0.912135	0.300539	3.035	0.00240539	0.037008
ABCB6	143.291	-1.39976	0.461592	-3.03246	0.00242568	0.0372797
NINL	104.155	0.922684	0.304454	3.03062	0.00244048	0.0374666
GOLPH3L	196.169	-1.08603	0.358703	-3.02765	0.0024646	0.0377958
GCOG8	158.128	-1.04312	0.344649	-3.02662	0.00247308	0.0378849
LOC429054	59.9685	1.49628	0.49443	3.02628	0.00247586	0.0378865
CDA	61.1864	-1.42693	0.471667	-3.0253	0.00248389	0.0379305
ASB8	174.789	-0.762696	0.252108	-3.02527	0.00248408	0.0379305
LOC107054341	18.3292	1.98209	0.655324	3.0246	0.00248966	0.0379747
RANBP9	733.044	0.660384	0.218448	3.02307	0.00250226	0.038044
LOC422426	654.257	0.714017	0.236188	3.02309	0.00250209	0.038044
THAP8	195.064	-1.13735	0.376171	-3.02349	0.00249876	0.038044
CWC15	746.628	-0.739361	0.244619	-3.0225	0.00250693	0.0380684
LOC107052326	116.627	1.02693	0.339793	3.02223	0.00250924	0.0380684
LOC112532705	23.3519	1.7509	0.579624	3.02075	0.00252149	0.0381725
PECAM1	1316.94	0.809037	0.267813	3.02091	0.0025202	0.0381725
PHYH	882.932	-1.07165	0.354934	-3.01931	0.00253355	0.0383141
FAM109B	612.657	-0.75922	0.251518	-3.01856	0.00253981	0.0383679
UCN3	17.1548	-2.56782	0.850939	-3.01763	0.00254756	0.038444
GK2	1078.43	-1.1406	0.378121	-3.01649	0.00255716	0.0385479
PLEKHN1	74.7823	-1.26183	0.418441	-3.01556	0.00256507	0.038626
RAB5B	365.572	-0.786794	0.261277	-3.01134	0.00260096	0.0391249
PKLR	4357.02	-0.688236	0.228605	-3.01059	0.0026074	0.0391802
DNAJB1	311.317	-0.912813	0.303248	-3.01012	0.00261143	0.0391991
NKTR	2226.68	0.726574	0.241413	3.00967	0.00261531	0.0392157
ATXN7L1	739.74	0.71769	0.238507	3.00909	0.00262028	0.0392488
TIMP3	2320.55	-0.768128	0.255394	-3.00762	0.00263299	0.039356
BTN3A3	321.056	-1.4429	0.479744	-3.00764	0.00263283	0.039356
LOC421195	6501.68	-1.33366	0.443522	-3.00698	0.00263855	0.0393975
TARDBP	1516.73	0.587938	0.195646	3.00512	0.00265477	0.039598
LOC420903	188.476	-1.45047	0.482825	-3.00414	0.00266333	0.0396839
HIST1H101	1114.01	-0.94684	0.315235	-3.0036	0.00266803	0.0397121
FAM131B	88.3585	1.16703	0.38861	3.00308	0.00267262	0.0397388
IMP3	142.928	-1.89833	0.632305	-3.00224	0.00267997	0.0398062
MUC13	23617.4	-1.27727	0.425854	-2.99931	0.00270596	0.0401082
PTPRU	501.842	-0.999764	0.333305	-2.99955	0.00270379	0.0401082
FSTL3	21.197	-1.92447	0.641762	-2.99873	0.00271107	0.040142
RPL35A	1955.15	-0.692118	0.231059	-2.99542	0.0027407	0.0404859
LASP1	2056.88	-0.732873	0.244684	-2.99518	0.00274287	0.0404859
LOC425238	15.112	2.2041	0.735837	2.99537	0.00274115	0.0404859
KIF1BP	1835.79	-0.780747	0.260724	-2.99453	0.00274864	0.0405288
B4GALT2	409.052	-0.745299	0.248937	-2.99392	0.00275418	0.0405683
SERPINB10B	47.1588	-1.69309	0.565754	-2.99262	0.00276592	0.0406156
CC2D2A	215.572	0.796212	0.266104	2.99211	0.00277055	0.0406156
CNPPD1	443.713	-0.81019	0.270786	-2.99199	0.00277163	0.0406156
ATP6V1G1	1040.03	-0.590114	0.197171	-2.9929	0.00276337	0.0406156
BCL2L1	401.679	-0.802474	0.268256	-2.99145	0.00277659	0.0406156
CNKSR1	120.027	-1.21156	0.405022	-2.99135	0.00277746	0.0406156
PTCD2	230.103	0.703285	0.235086	2.99161	0.00277511	0.0406156
TIAL1	1342.74	0.61997	0.207363	2.98979	0.00279174	0.0407824
SLC2A8	539.438	0.606683	0.202944	2.98941	0.00279516	0.0407903
DHX40	420.311	0.654629	0.219077	2.98812	0.00280696	0.0409204
HIST1H46	21.7926	-1.97141	0.659939	-2.98726	0.00281486	0.0409934
INF2	440.553	0.71129	0.23818	2.98635	0.0028233	0.041074
BAIAP2L2	144.835	-1.34578	0.450726	-2.98581	0.00282824	0.0411037
EPHA4	276.967	-0.907844	0.304184	-2.98453	0.00284019	0.041194
SHISA4	21.3214	-2.0842	0.698384	-2.98432	0.00284206	0.041194
J6367_mgp04	16789.5	-1.17777	0.394669	-2.9842	0.00284317	0.041194
PAXBP1	1240.86	0.677047	0.226908	2.98379	0.00284701	0.0412074
C5orf34	96.0596	0.986756	0.330761	2.98329	0.00285169	0.041233
CITED4	527.955	-0.838179	0.28108	-2.98199	0.0028638	0.041366
DPEP2	224.866	0.827426	0.277548	2.9812	0.00287121	0.0414308
ARPC5L	207.731	0.771608	0.258951	2.97975	0.00288486	0.0415854
CDC7	230.844	1.08199	0.363191	2.97911	0.00289083	0.0416292
TET1	1048.68	0.561254	0.188435	2.97851	0.00289658	0.0416564
CORO6	24.057	-3.79328	1.27364	-2.97829	0.0028986	0.0416564
RTEL1	328.228	0.70574	0.237098	2.97658	0.00291487	0.0418477
CYTH4	857.35	0.811764	0.2728	2.97568	0.00292341	0.0419279
ANKRD10	891.612	0.851206	0.28631	2.97302	0.00294883	0.0420416
AHSA2	796.237	0.716505	0.241015	2.97286	0.00295037	0.0420416
SHROOM3	580.497	-1.0142	0.340993	-2.97425	0.00293709	0.0420416
TNFSF8	767.959	0.880623	0.296189	2.97317	0.00294737	0.0420416
HID1	780.398	-0.834014	0.280483	-2.97349	0.00294436	0.0420416
PDIK1L	712.697	0.824114	0.277218	2.9728	0.00295101	0.0420416
TRAPPC13	529.776	0.760514	0.255834	2.97268	0.00295211	0.0420416
EZR	5444.65	-0.729816	0.245564	-2.972	0.00295866	0.042051
GTDC1	387.69	0.82686	0.278217	2.972	0.00295871	0.042051
NRF1	232.902	0.832239	0.280173	2.97045	0.00297366	0.0420686
GPRC5A	371.361	-1.5788	0.531305	-2.97154	0.00296306	0.0420686
GPR156	13.562	-2.19292	0.738276	-2.97033	0.00297478	0.0420686
LOC107052835	32.9016	1.4569	0.490476	2.97038	0.00297435	0.0420686
LRP2BP	31.1645	1.50895	0.507935	2.97076	0.00297067	0.0420686
C5H14orf4	233.316	-0.939184	0.316268	-2.96958	0.00298203	0.0420802
LOC121111143	31.1156	1.53682	0.517506	2.96967	0.00298123	0.0420802
ATP6V0A1	890.058	-0.688994	0.232037	-2.96933	0.00298451	0.0420802
CLSTN1	3215.99	-1.08702	0.366199	-2.96838	0.00299375	0.0421685
PPP1R14D	624.032	-1.20222	0.405229	-2.96677	0.0030095	0.0423482
GAL3ST2	2851.82	-1.38533	0.467098	-2.96582	0.00301881	0.042437
MYO1B	1230.42	0.619233	0.20893	2.96383	0.00303833	0.0426691
UACA	1026.37	-0.939343	0.317014	-2.96309	0.00304564	0.0427295
SRSF2	2799.11	0.698642	0.235929	2.96124	0.00306406	0.0429453
LOC121107517	127.191	-1.10636	0.373815	-2.95964	0.00308	0.0431261
LOC121107328	26.5923	-1.60655	0.542958	-2.95889	0.00308751	0.0431886
PHTF2	1404.33	0.989165	0.334422	2.95784	0.00309805	0.0432146
ACBD5	1203.53	-0.782373	0.26454	-2.95749	0.00310157	0.0432146
UNC79	86.2921	1.13943	0.385228	2.95782	0.00309823	0.0432146
GIPC1	187.16	-1.69181	0.572034	-2.95754	0.00310108	0.0432146
SLC9A9	342.612	0.653765	0.221078	2.95718	0.00310471	0.0432158
LOC124417436	73.5082	-1.38687	0.469178	-2.95595	0.00311709	0.0433033
ALDOA	73.191	-1.72855	0.584771	-2.95595	0.0031171	0.0433033
SLC1A2	226.687	1.06297	0.359723	2.95496	0.00312706	0.043399
ST8SIA4	1564.62	0.594849	0.201368	2.95404	0.00313641	0.0434862
LOC101749104	52.3818	1.96053	0.663868	2.9532	0.00314502	0.043563
TRBV6-5	2462.23	0.789107	0.267292	2.95223	0.00315491	0.0436573
SNX29	396.862	0.739119	0.250478	2.95083	0.00316924	0.0438128
CDC16	415.507	0.823288	0.279054	2.95028	0.00317481	0.0438345
LOC107054119	16.592	1.85476	0.628716	2.95007	0.003177	0.0438345
HOXB6	1241.91	0.915024	0.310293	2.9489	0.00318904	0.0439579
RPAP3	550.189	0.709423	0.24063	2.94819	0.00319638	0.0440162
LOC107052763	29.2427	-1.75744	0.596445	-2.94653	0.00321359	0.0441246
RTF1	2421.18	-0.720165	0.244399	-2.94667	0.00321215	0.0441246
CTDSP1	525.303	-1.22924	0.417123	-2.94696	0.00320913	0.0441246
MAP1LC3A	329.836	-0.934579	0.317329	-2.94514	0.00322808	0.0442806
EIF2AK1	520.663	0.837392	0.284374	2.94468	0.00323286	0.0443033
TTBK2	142.024	0.909386	0.308914	2.94382	0.00324191	0.0443844
LOC124417614	36.2509	1.31312	0.446117	2.94344	0.00324583	0.0443952
RXRA	388.234	-1.00611	0.341988	-2.94194	0.00326166	0.0445686
PIN4	221.875	-0.881522	0.299876	-2.93962	0.0032861	0.0447731
TRIM27.2	53.503	1.05826	0.359927	2.9402	0.00328	0.0447731
INSR	915.296	-0.904154	0.307569	-2.93968	0.00328554	0.0447731
KCNQ2	133.596	1.0823	0.368232	2.93919	0.00329074	0.0447933
FAM13A	401.041	-0.910669	0.309907	-2.93853	0.00329774	0.0448455
CERS2	808.841	-0.745822	0.253859	-2.93793	0.00330409	0.0448887
LOC420411	91.5395	1.13056	0.384955	2.93686	0.00331558	0.0450017
MPST	1013.44	-1.10565	0.376556	-2.93621	0.00332255	0.0450531
CRLF2	59.1652	1.43827	0.490005	2.93521	0.00333321	0.0450683
PGRMC1	1868.02	-0.95362	0.32486	-2.93548	0.00333033	0.0450683
LOC424588	794.786	-0.804602	0.274067	-2.93578	0.00332711	0.0450683
ASB14	33.3914	1.34709	0.459096	2.93421	0.00334396	0.0451706
DEPTOR	178.492	-1.24686	0.425104	-2.93307	0.00335625	0.0452934
CDC42EP1	238.211	-1.00969	0.344317	-2.93244	0.00336307	0.0453311
CHPF	133.712	-0.89298	0.30454	-2.93222	0.00336544	0.0453311
ATP1A1	19171	-1.1524	0.393289	-2.93015	0.00338799	0.0455482
FLRT3	318.512	-1.4552	0.496583	-2.93042	0.00338501	0.0455482
ECI1	308.726	-1.1628	0.397051	-2.92858	0.00340518	0.045736
BRCA1	727.693	1.13081	0.386177	2.92821	0.00340919	0.0457464
LOC422757	142.732	1.0163	0.347112	2.92789	0.00341271	0.0457503
RPL23A	4430.14	-0.582628	0.199039	-2.9272	0.00342029	0.0457653
NDUFA13	306.733	-1.47839	0.505012	-2.92745	0.00341757	0.0457653
FCRL4	31.0492	1.66732	0.569675	2.92679	0.00342479	0.0457824
LOC121107382	8.46139	-3.07146	1.0503	-2.92437	0.00345149	0.0460958
CYP4V2	272.209	-0.970259	0.331919	-2.92318	0.0034648	0.0462299
PHYHD1	50.6111	-1.15391	0.394803	-2.92274	0.00346964	0.0462509
KCNE1	958.758	-1.65379	0.565966	-2.92206	0.00347723	0.0463035
F2	403.035	-1.54627	0.529263	-2.92155	0.00348297	0.0463035
WWC1	462.316	-0.788779	0.26999	-2.92151	0.00348339	0.0463035
AQP11	165.623	-1.15288	0.395071	-2.91816	0.00352098	0.0466914
STARD5	951.727	-0.616508	0.211237	-2.91856	0.00351651	0.0466914
SVBP	403.977	-1.45304	0.497953	-2.91803	0.00352245	0.0466914
ATM	742.474	0.721183	0.247255	2.91676	0.00353689	0.0467248
LOC112532241	29.5328	1.46859	0.503566	2.91637	0.00354129	0.0467248
ABCA3	1923.67	-0.928011	0.318209	-2.91636	0.00354145	0.0467248
NIPSNAP1	137.925	-1.20428	0.41281	-2.91727	0.0035311	0.0467248
GTSF2	34.9787	1.26731	0.43455	2.91636	0.00354139	0.0467248
CORO1B	1084.4	-1.15395	0.395775	-2.91567	0.00354925	0.0467406
LOC112530592	28.5965	1.64649	0.56469	2.91575	0.00354837	0.0467406
GIMAP7L5	2706.72	-0.908663	0.311682	-2.91535	0.00355284	0.0467445
ATRAID	105.869	-1.87557	0.643508	-2.91459	0.00356151	0.046815
J6367_mgp12	6923.82	-1.19916	0.411688	-2.91279	0.00358214	0.0470426
PRAG1	200.228	-1.06719	0.366527	-2.91163	0.00359551	0.0471558
SLC2A5	198.464	-0.825393	0.283498	-2.91146	0.00359742	0.0471558
ZFYVE28	62.1025	-1.01265	0.347889	-2.91083	0.0036047	0.0472076
LOC420368	398.734	-1.00113	0.344018	-2.9101	0.00361318	0.0472749
MTLN	9.76434	-2.89587	0.995915	-2.90775	0.00364039	0.0475097
MYSM1	933.13	0.727389	0.250158	2.90772	0.0036407	0.0475097
FAM63A	344.215	-0.801991	0.275818	-2.90768	0.00364118	0.0475097
LOC121107375	13.0088	2.99646	1.03134	2.90541	0.00366768	0.0478115
SHF	240.933	-0.704442	0.242484	-2.9051	0.00367131	0.0478148
NDUFAF7	206.717	0.741373	0.255309	2.90382	0.00368636	0.047848
LOC107053374	20.6617	2.11024	0.726542	2.9045	0.00367837	0.047848
TSPAN15	642.833	-0.757664	0.260927	-2.90374	0.00368737	0.047848
MRPL34	330.258	-0.918842	0.316378	-2.90425	0.00368129	0.047848
LOC107050662	517.834	-0.861186	0.296632	-2.90321	0.0036936	0.047885
IPMK	3945.15	-0.707736	0.24399	-2.90068	0.00372354	0.048229
HEY2	20.6468	-1.84835	0.637332	-2.90013	0.00373003	0.0482399
CRY2	742.276	0.725696	0.250237	2.90004	0.00373119	0.0482399
HCFC2	1252.3	0.663065	0.228785	2.8982	0.00375314	0.0483136
LOC107054160	245.15	0.917741	0.316627	2.8985	0.00374957	0.0483136
IGSF6	370.383	0.804089	0.277478	2.89785	0.00375735	0.0483136
LOC107049469	1115.38	-1.05172	0.362909	-2.89802	0.00375524	0.0483136
PARP8	684.701	0.763307	0.263304	2.89896	0.00374409	0.0483136
C9orf72	368.043	0.699876	0.241418	2.89902	0.00374336	0.0483136
CDCP1	783.795	-0.762677	0.263234	-2.89733	0.00376352	0.0483491
NDUFB8	610.101	-0.613215	0.211822	-2.89496	0.00379208	0.0486719
CHRDL1	56.0431	-2.62409	0.906638	-2.8943	0.00380002	0.0486883
EPS8L2	3918.7	-1.09883	0.379654	-2.89428	0.00380023	0.0486883
CLK1	561.349	0.965674	0.333782	2.89313	0.00381429	0.0487992
LOC112533358	188.822	-1.62205	0.560679	-2.893	0.00381577	0.0487992
TOP3B	500.273	0.734027	0.25377	2.89248	0.00382208	0.0488357
SEC61G	372.648	-0.589533	0.203893	-2.89139	0.00383547	0.0489628
PCDH9	82.0848	-1.71345	0.592686	-2.89099	0.00384025	0.0489796
SLC35B1	966.077	-0.674759	0.233462	-2.89023	0.00384962	0.049055
LOC107054574	55.571	1.21635	0.420913	2.88978	0.00385506	0.0490801
LOC121110055	110.083	-1.98217	0.686281	-2.88827	0.00387367	0.0491845
PCNT	1053.97	0.725813	0.251259	2.8887	0.00386834	0.0491845
OGFOD1	172.753	0.730886	0.253041	2.88841	0.00387192	0.0491845
C2H5ORF22	435.001	0.594115	0.205756	2.88747	0.00388354	0.049239
LOC415478	29.4548	1.67759	0.581012	2.88736	0.00388491	0.049239
LOC124417785	13.0203	-2.22296	0.770298	-2.88584	0.00390371	0.0494331
KCND2	8.65476	-3.19332	1.10682	-2.88514	0.00391241	0.049499
PPP1R36	872.622	0.708678	0.245663	2.88476	0.00391712	0.0495144
CABLES1	221.99	-0.896804	0.310981	-2.88379	0.00392919	0.0495344
EPAS1	4239.63	-0.759448	0.2633	-2.88435	0.00392223	0.0495344
CXorf57	1044.45	0.658532	0.22835	2.88387	0.00392815	0.0495344
FETUB	124.882	-1.72715	0.59907	-2.88304	0.00393851	0.0496077
SLC9A7	871.199	0.554364	0.19238	2.8816	0.00395656	0.0496584
NHSL1	1751.34	-1.03826	0.360285	-2.88178	0.00395434	0.0496584
ACY1	331.784	-1.19442	0.414496	-2.88162	0.00395642	0.0496584
PRR14L	992.618	0.846076	0.29354	2.88232	0.00394761	0.0496584
ATP1B1	8220.11	-1.00666	0.349461	-2.88061	0.00396907	0.0497714
PLXDC1	18.4891	-1.75905	0.610726	-2.88026	0.00397346	0.0497825
HNF1B	235.565	-1.08181	0.375681	-2.87961	0.00398172	0.0498419
SYCP2	12.3863	2.32704	0.808425	2.87849	0.00399584	0.0499745

## Sheet: F3-SYNr.v.C
Table S8. Significantly (|log2foldchange| ≥ 0 and padj ≤ 0.05) up- and downregulated differentially expressed genes in F3 between synbiotic repeatedly in ovo injected group and control in cecal tonsils.
Gene ID	baseMean	log2FoldChange	lfcSE	stat	pvalue	padj
LOC101749404	79.5739	4.67698	0.460501	10.1563	3.10676e-24	4.82915e-20
FUK	274.348	1.9726	0.199557	9.88492	4.83958e-23	3.76132e-19
LOC121109571	212.093	2.18564	0.224439	9.73822	2.0716e-22	8.05025e-19
SRSF5	957.644	2.49069	0.255429	9.75104	1.82586e-22	8.05025e-19
BTN1	231.354	2.40225	0.279614	8.59132	8.59772e-18	2.67286e-14
ZNF362	569.985	1.73452	0.203442	8.52586	1.51685e-17	3.92966e-14
LOC101748080	403.668	2.06533	0.245027	8.429	3.48618e-17	7.74132e-14
LOC107053194	657.123	2.98291	0.356948	8.35671	6.44929e-17	1.2531e-13
LOC107051192	478.649	2.12534	0.264005	8.05036	8.25517e-16	1.42576e-12
LOC107054225	221.929	2.443	0.307833	7.93612	2.08608e-15	3.2426e-12
LOC121106652	292.763	3.10071	0.395502	7.83994	4.50767e-15	6.36975e-12
RSAD1	60.8121	3.19696	0.409713	7.80291	6.04954e-15	7.83617e-12
C3orf18	192.864	1.6592	0.221101	7.50425	6.17806e-14	6.85941e-11
SLC35C2	324.919	1.48146	0.197171	7.51356	5.75404e-14	6.85941e-11
LOC124417667	66.1426	2.83292	0.378962	7.47546	7.69341e-14	7.97243e-11
C17ORF80	186.905	1.58704	0.215139	7.37682	1.6212e-13	1.57499e-10
AKAP8	604.221	1.52077	0.20654	7.36306	1.79745e-13	1.6435e-10
MIR155HG	58.309	3.27991	0.44871	7.30964	2.6785e-13	2.25737e-10
LOC101750701	139.847	2.97686	0.407474	7.30565	2.75927e-13	2.25737e-10
ANKRD13B	82.8194	2.29588	0.316202	7.26079	3.84833e-13	2.99092e-10
NUMA1	1588.15	1.1071	0.155513	7.11899	1.08723e-12	8.04754e-10
SIRT2	534.143	1.33447	0.187877	7.10287	1.22191e-12	8.63332e-10
CAMK2B	106.837	2.52412	0.355954	7.09114	1.33009e-12	8.98912e-10
ARGLU1	2574.1	1.49682	0.213183	7.02126	2.19876e-12	1.31452e-09
LOC101750502	53.536	3.23785	0.460896	7.02511	2.13903e-12	1.31452e-09
LOC121108973	173.05	2.49678	0.355123	7.03076	2.05418e-12	1.31452e-09
WDR6	150.252	1.70292	0.243363	6.99744	2.60677e-12	1.50073e-09
OGT	7115.35	1.77073	0.254907	6.94656	3.74301e-12	1.94286e-09
LOC124417176	129.427	1.82958	0.26327	6.94942	3.66783e-12	1.94286e-09
TEX14	50.0357	2.78611	0.401359	6.94168	3.87472e-12	1.94286e-09
ATP13A2	1948.84	2.68181	0.386086	6.94613	3.75446e-12	1.94286e-09
TNS2	270.286	2.21233	0.320214	6.90892	4.88349e-12	2.37215e-09
LOC107054776	32.2573	4.25776	0.620267	6.8644	6.67698e-12	3.14506e-09
BIN3	484.846	1.50758	0.220363	6.84131	7.84704e-12	3.58748e-09
FCRL4	69.376	2.7523	0.404972	6.79627	1.07365e-11	4.76825e-09
LOC101747896	264.104	1.867	0.276537	6.75136	1.46467e-11	6.20514e-09
LOC121108129	316.369	2.2687	0.336097	6.75014	1.47703e-11	6.20514e-09
PNISR	2103.3	2.27538	0.337618	6.73952	1.58909e-11	6.34669e-09
GTSF2	66.4027	2.12244	0.314939	6.73922	1.59239e-11	6.34669e-09
NDST3	130.489	2.02374	0.303856	6.6602	2.73449e-11	1.06262e-08
ZFC3H1	1938.37	2.15287	0.331188	6.50044	8.00868e-11	3.03627e-08
TTC14	847.338	2.03268	0.314168	6.47005	9.79709e-11	3.62585e-08
LOC107049129	67.5759	2.73631	0.423179	6.46607	1.00584e-10	3.63599e-08
LOC415478	78.1209	3.05512	0.475036	6.43135	1.26475e-10	4.46803e-08
NXF1	656.748	1.47421	0.229947	6.4111	1.44477e-10	4.94242e-08
HRC8L	27.3165	4.01595	0.626589	6.40922	1.46263e-10	4.94242e-08
LOC107052306	297.952	2.32369	0.364641	6.37254	1.85928e-10	6.02098e-08
FNBP4	1817.15	1.85157	0.290504	6.37367	1.84562e-10	6.02098e-08
ABCC10	343.972	1.65453	0.260279	6.35674	2.06083e-10	6.40671e-08
LOC107051250	222.118	1.79959	0.283023	6.35847	2.03779e-10	6.40671e-08
SLC2A11L5	109.506	1.77824	0.281628	6.31416	2.71637e-10	8.27906e-08
LOC107053016	174.509	2.00342	0.318395	6.29226	3.12885e-10	9.35286e-08
LOC770794	52.6981	2.59706	0.412976	6.28866	3.20217e-10	9.39143e-08
LOC107054859	90.4907	2.35738	0.376158	6.267	3.68073e-10	1.04175e-07
EHBP1L1	693.32	1.537	0.245262	6.26677	3.68609e-10	1.04175e-07
OTOA	265.266	2.12253	0.338869	6.26356	3.7628e-10	1.04445e-07
HEXDC	193.132	1.40693	0.224968	6.2539	4.00326e-10	1.0917e-07
LOC101748371	487.381	1.99111	0.321051	6.20187	5.57968e-10	1.49535e-07
FGR	256.757	1.20692	0.195539	6.17227	6.73173e-10	1.71538e-07
PIAS3	129.34	1.69119	0.273947	6.1734	6.68374e-10	1.71538e-07
LOC121108907	71.8047	3.45274	0.559387	6.17236	6.72793e-10	1.71538e-07
LOC121107144	52.4686	2.36809	0.385981	6.13525	8.50239e-10	2.13163e-07
LOC425137	1298.35	-1.46045	0.238295	-6.12873	8.85854e-10	2.18567e-07
DNAJC12	324.267	1.58803	0.260087	6.10574	1.02323e-09	2.48517e-07
CREBZF	393.782	2.13369	0.350324	6.09063	1.12466e-09	2.6895e-07
NCKAP5L	143.337	1.85413	0.305163	6.07586	1.23322e-09	2.90442e-07
FRS3	626.735	1.44705	0.23829	6.07264	1.25825e-09	2.91913e-07
LOC107053182	163.208	1.83928	0.303706	6.05613	1.39439e-09	3.18742e-07
CCDC173	529.638	1.7865	0.295942	6.03664	1.57352e-09	3.52163e-07
C2	74.355	1.80761	0.299503	6.03538	1.58591e-09	3.52163e-07
LOC121108936	290.026	1.51707	0.252686	6.00379	1.92766e-09	4.22021e-07
AFMID	240.599	1.62707	0.27167	5.98915	2.1094e-09	4.55396e-07
RSRP1	4015.32	2.06197	0.344473	5.98585	2.15263e-09	4.57382e-07
LOC107049501	150.936	1.64128	0.274278	5.98398	2.17745e-09	4.57382e-07
LOC107052984	416.556	1.68251	0.282366	5.9586	2.54411e-09	5.27275e-07
CRY2	1148.4	1.25196	0.210223	5.95539	2.59451e-09	5.30646e-07
RAB41	461.647	1.21244	0.20376	5.95034	2.6759e-09	5.40184e-07
TYK2	594.517	1.34692	0.227554	5.91914	3.2362e-09	6.44918e-07
PHKA1	477.032	1.28291	0.218111	5.88193	4.05507e-09	7.89621e-07
LOC769329	311.48	1.34158	0.2281	5.88157	4.06393e-09	7.89621e-07
PLA2G10	308.964	2.52552	0.430182	5.87083	4.33611e-09	8.32105e-07
LOC107049913	174.159	1.48521	0.253259	5.86442	4.50702e-09	8.54355e-07
HOXA4	127.042	1.84414	0.314718	5.85966	4.63827e-09	8.58301e-07
LOC124417289	24.2082	4.01711	0.685323	5.86163	4.58346e-09	8.58301e-07
LOC121107060	26.52	3.65891	0.625058	5.85371	4.80721e-09	8.79097e-07
LOC121108798	531.478	1.86817	0.319331	5.85027	4.90762e-09	8.80715e-07
CCDC15	265.119	1.84698	0.315747	5.84954	4.92938e-09	8.80715e-07
MAP3K6	99.0978	2.21614	0.381434	5.81001	6.24704e-09	1.10345e-06
BCKDK	895.474	1.02757	0.177345	5.79418	6.86568e-09	1.1991e-06
ZMYM3	451.601	1.49904	0.259212	5.78309	7.33422e-09	1.2667e-06
LOC121107759	88.1755	1.79719	0.311268	5.77378	7.75111e-09	1.32399e-06
ARL6IP4	387.395	1.08768	0.188542	5.76891	7.97851e-09	1.32786e-06
POLG2	246.295	1.79604	0.31139	5.76783	8.03003e-09	1.32786e-06
LOC121108903	66.8452	2.12838	0.368837	5.77052	7.90295e-09	1.32786e-06
B3GALT5	1796.55	-1.97698	0.342921	-5.76511	8.16024e-09	1.33519e-06
LOC112531447	90.32	1.65355	0.288044	5.74061	9.43342e-09	1.52743e-06
AKAP17B	805.362	0.994913	0.17351	5.73402	9.80759e-09	1.57164e-06
LOC112533513	53.208	2.35866	0.411663	5.72958	1.00681e-08	1.59692e-06
EWSR1	957.759	1.25488	0.219172	5.72552	1.03119e-08	1.61907e-06
TRMT10B	316.246	1.12746	0.197244	5.71606	1.0902e-08	1.69461e-06
RNFT2	250.703	1.69378	0.296773	5.70732	1.14768e-08	1.76629e-06
ART1	294.124	1.82608	0.320066	5.70531	1.1613e-08	1.76973e-06
SCARF1	177.304	1.75472	0.307745	5.70187	1.18498e-08	1.78828e-06
DHX34	135.084	1.53817	0.270006	5.6968	1.22079e-08	1.82461e-06
RCC2	1531.55	1.18237	0.20767	5.6935	1.24459e-08	1.84247e-06
CD5	407.495	1.59546	0.28063	5.68529	1.3059e-08	1.915e-06
LOC112532540	51.3826	2.92595	0.516467	5.6653	1.46764e-08	2.13206e-06
TNFRSF25	334.883	2.13977	0.378239	5.65719	1.53875e-08	2.21465e-06
EEF2KMT	262.407	1.5892	0.282203	5.63139	1.78764e-08	2.54927e-06
CCDC84	141.611	1.31294	0.233404	5.6252	1.85289e-08	2.6183e-06
LOC101748987	988.997	1.5202	0.2707	5.61583	1.95624e-08	2.73943e-06
ANKRD34B	174.207	1.46951	0.262482	5.59852	2.16185e-08	3.00034e-06
LOC107052014	153.828	2.8979	0.518201	5.59224	2.24156e-08	3.08344e-06
PIGB	206.314	1.50045	0.270501	5.5469	2.90774e-08	3.96473e-06
LOC107050692	236.223	1.18696	0.214853	5.52452	3.30388e-08	4.4657e-06
RIMBP2	152.912	1.79097	0.324453	5.51998	3.39031e-08	4.50418e-06
SHB	664.743	-1.18739	0.215091	-5.52038	3.38267e-08	4.50418e-06
TTLL9	180.327	1.62185	0.294184	5.51305	3.52663e-08	4.64559e-06
LOC121108974	326.221	1.11647	0.202705	5.50785	3.63244e-08	4.74477e-06
VRK3	496.241	1.95622	0.355468	5.50323	3.72899e-08	4.83028e-06
TEX9	214.186	1.82031	0.331308	5.4943	3.92265e-08	5.03915e-06
PTK7	553.73	1.0104	0.183968	5.49227	3.96804e-08	5.05567e-06
TARBP1	574.365	1.31132	0.238909	5.48876	4.0476e-08	5.0805e-06
LOC101747532	26.3494	3.66216	0.667293	5.48808	4.06316e-08	5.0805e-06
LOC121111322	38.4552	2.33684	0.425878	5.48711	4.08558e-08	5.0805e-06
LOC121107791	156.683	1.53507	0.279869	5.48497	4.13541e-08	5.10166e-06
SLC51B	549.556	-1.58345	0.28933	-5.47284	4.4289e-08	5.37835e-06
ZNF821	955.545	1.32748	0.242533	5.47339	4.41498e-08	5.37835e-06
LUC7L3	2791.55	1.38701	0.253828	5.46437	4.64558e-08	5.59774e-06
FAM65C	503.157	1.03399	0.189331	5.46127	4.72728e-08	5.65237e-06
LOC101750578	88.0852	1.868	0.342269	5.45769	4.82357e-08	5.72348e-06
LOC101752215	100.681	2.32829	0.426947	5.45335	4.94308e-08	5.77709e-06
SLC25A12	936.844	1.29701	0.237834	5.45341	4.94125e-08	5.77709e-06
LOC121108654	22.2273	3.38746	0.621349	5.45177	4.98696e-08	5.78487e-06
LOC425238	26.8926	2.89525	0.53164	5.44589	5.15469e-08	5.93515e-06
BAHCC1	1144.49	1.80543	0.332645	5.42749	5.71513e-08	6.53206e-06
CACNB1	129.37	1.34462	0.247973	5.42244	5.87909e-08	6.67041e-06
LOC121106732	312.858	2.75704	0.509779	5.40831	6.36227e-08	7.16632e-06
RFX5	286.746	1.51483	0.2805	5.40048	6.64627e-08	7.43234e-06
LOC121110954	73.8276	3.34178	0.61984	5.39136	6.99283e-08	7.63447e-06
ELMOD3	139.362	1.50748	0.279652	5.39057	7.02348e-08	7.63447e-06
GRIN3B	66.3064	3.65933	0.678773	5.39109	7.00305e-08	7.63447e-06
AAED1	213.6	1.46094	0.270851	5.39386	6.89593e-08	7.63447e-06
LOC107051197	352.573	1.1108	0.207012	5.36589	8.05513e-08	8.69507e-06
VPS9D1	65.8949	1.80079	0.335721	5.36395	8.14232e-08	8.72857e-06
LOC101751794	349.899	1.62719	0.303829	5.35562	8.52652e-08	9.07782e-06
EIF3L	2737.12	-0.877798	0.16446	-5.33746	9.42567e-08	9.96685e-06
KHDC4	852.441	1.53275	0.287262	5.33571	9.51722e-08	9.99566e-06
LOC121113179	40.2433	2.3138	0.433993	5.33143	9.74424e-08	1.01654e-05
A2ML1	85.1316	2.65906	0.498986	5.32893	9.87951e-08	1.02378e-05
CELSR2	155.758	1.47043	0.276308	5.32169	1.02808e-07	1.05831e-05
MSL1	960.24	1.0233	0.192383	5.31908	1.04294e-07	1.06654e-05
DFFB	232.924	1.26904	0.238787	5.31452	1.06939e-07	1.08644e-05
DDX17	7226.63	1.66155	0.313129	5.30627	1.11893e-07	1.12227e-05
CGTL	37.2565	2.48813	0.468997	5.30522	1.12535e-07	1.12227e-05
LOC121110508	104.787	2.511	0.473322	5.30507	1.12632e-07	1.12227e-05
INCENPL	28.8791	3.12178	0.591597	5.27687	1.31412e-07	1.30106e-05
CABP2	60.1048	2.1249	0.402786	5.2755	1.32392e-07	1.30247e-05
LOC112532097	82.1685	1.66456	0.315758	5.27164	1.35207e-07	1.3218e-05
GGA3	1499.38	1.21506	0.230602	5.26909	1.371e-07	1.33193e-05
ZFP91	1147.32	1.04509	0.198686	5.26001	1.4405e-07	1.38444e-05
RNF214	344.901	1.30098	0.247348	5.2597	1.44287e-07	1.38444e-05
LOC107052552	168.047	1.82008	0.346413	5.25406	1.48782e-07	1.41882e-05
TRMT12	96.7919	1.39397	0.265437	5.25161	1.50777e-07	1.42907e-05
LOC101749531	181.293	1.63299	0.311279	5.24606	1.55384e-07	1.46381e-05
MIOX	40.2385	2.36842	0.451619	5.24429	1.56884e-07	1.46904e-05
LOC121107375	22.5531	3.57603	0.684095	5.22738	1.71924e-07	1.60024e-05
LOC121106913	331.113	1.20859	0.231974	5.21001	1.88827e-07	1.7471e-05
ZNF692	256.768	2.23509	0.429219	5.20733	1.91572e-07	1.76201e-05
LOC107053852	56	4.06018	0.781108	5.19798	2.01468e-07	1.84213e-05
CDHR3	70.1854	2.05118	0.394948	5.19355	2.06323e-07	1.87549e-05
AHDC1	222.251	1.42653	0.274914	5.18899	2.11441e-07	1.91083e-05
LOC112533354	347.831	2.81985	0.544546	5.17836	2.23851e-07	1.99973e-05
MIR3064	106.797	2.60228	0.502505	5.17862	2.23537e-07	1.99973e-05
LOC121111245	34.4069	3.29977	0.640946	5.14828	2.62888e-07	2.33504e-05
LOC107053124	68.5088	1.88391	0.3669	5.13466	2.82661e-07	2.49641e-05
CCDC189	117.426	1.37358	0.267872	5.12776	2.93217e-07	2.57501e-05
LUC7L	1078.23	1.27537	0.249425	5.11324	3.16676e-07	2.7654e-05
SLC28A3	32.0271	-2.22376	0.435998	-5.1004	3.38943e-07	2.94331e-05
ZBTB7A	571.062	0.982989	0.192793	5.09867	3.4205e-07	2.95379e-05
PHTF1	281.551	1.04923	0.205984	5.09375	3.51043e-07	3.0147e-05
LOC107054541	26.9684	2.99865	0.589265	5.0888	3.6033e-07	3.07745e-05
AGR2	3918.11	-1.2777	0.251424	-5.08185	3.73769e-07	3.17479e-05
PNPLA6	301.244	1.20782	0.237766	5.07985	3.7773e-07	3.191e-05
FAM167B	41.0973	2.26995	0.447707	5.07016	3.9749e-07	3.33978e-05
RBM3	3953.17	0.99732	0.196894	5.06527	4.07832e-07	3.40824e-05
LOC107053900	71.9113	2.16517	0.42768	5.0626	4.13586e-07	3.43785e-05
NBEAL2	1749.63	1.13002	0.223279	5.06102	4.17011e-07	3.44788e-05
CCDC39	47.7182	2.00708	0.398694	5.03412	4.80037e-07	3.94798e-05
TRMT61B	314.249	1.63023	0.324203	5.02844	4.94499e-07	4.04552e-05
SERPINB6	2381.93	-0.795226	0.15842	-5.01972	5.17473e-07	4.21131e-05
SHPK	384.959	1.48715	0.296946	5.00815	5.49556e-07	4.44911e-05
AvBD1	209.608	2.81779	0.563391	5.00149	5.68904e-07	4.58188e-05
TXNRD1	3048.79	-1.31383	0.262814	-4.99909	5.76003e-07	4.61515e-05
NOXO1	1409.77	-3.45543	0.691431	-4.99751	5.80754e-07	4.62935e-05
FN3K	129.641	1.20702	0.242128	4.98504	6.19483e-07	4.88794e-05
SMARCC2	588.181	0.958125	0.192181	4.98554	6.17882e-07	4.88794e-05
LYGL	1905.59	-2.35125	0.472305	-4.97824	6.41656e-07	5.03732e-05
VILL	360.678	-2.01983	0.406373	-4.97039	6.68179e-07	5.21919e-05
TRPM8	69.4376	3.14562	0.634704	4.95605	7.19415e-07	5.59129e-05
LOC112533164	34.6171	2.8885	0.583151	4.95327	7.29778e-07	5.64362e-05
LOC107050995	301.382	0.915823	0.185101	4.9477	7.50939e-07	5.77851e-05
KIF9	115.534	1.65862	0.335467	4.94421	7.64516e-07	5.85401e-05
POLE4	196.028	1.17535	0.23843	4.92953	8.24257e-07	6.28052e-05
ZFP511	212.969	1.25126	0.254466	4.91719	8.77975e-07	6.62487e-05
NEK8	237.254	1.00853	0.205091	4.91746	8.76725e-07	6.62487e-05
PYROXD2	26.771	2.80147	0.571163	4.90486	9.34943e-07	7.02065e-05
LOC121106536	14.8881	3.98714	0.814673	4.89416	9.87258e-07	7.37785e-05
LOC107052842	214.617	1.6452	0.336702	4.88622	1.02792e-06	7.64494e-05
VWA5B1	37.8534	3.46516	0.709343	4.88503	1.03411e-06	7.65436e-05
LIPE	87.3984	2.01764	0.413124	4.88386	1.04028e-06	7.66354e-05
LOC107054352	56.8055	3.25835	0.667474	4.88161	1.05224e-06	7.71513e-05
LOC107054254	93.0715	2.05914	0.42241	4.87473	1.08955e-06	7.91399e-05
POLR3G	85.9448	2.28152	0.468017	4.87486	1.08887e-06	7.91399e-05
RNPC3	714.755	1.80678	0.371245	4.8668	1.13421e-06	8.20007e-05
STKLD1	99.2641	1.36327	0.280445	4.86109	1.1674e-06	8.40095e-05
RALGPS1	493.245	1.47478	0.303973	4.85167	1.22427e-06	8.76961e-05
PEX6	345.506	1.07984	0.222787	4.84697	1.25363e-06	8.92367e-05
LOC770165	117.477	1.66487	0.343527	4.84639	1.25726e-06	8.92367e-05
CCDC130	195.781	1.43004	0.295231	4.84379	1.27383e-06	9.00019e-05
LOC112530592	51.7568	2.33601	0.482941	4.83705	1.31782e-06	9.26888e-05
ITGA2B	18.424	3.79324	0.784796	4.83341	1.34215e-06	9.39746e-05
PLCD3	52.263	2.0401	0.422935	4.82367	1.40937e-06	9.82391e-05
LOC107053920	55.2266	3.04801	0.63542	4.79684	1.61189e-06	0.000111655
LOC101747310	247.861	-1.55742	0.324712	-4.7963	1.6162e-06	0.000111655
TMEM231	581.592	1.30854	0.2732	4.78968	1.67051e-06	0.000114473
TTC19	301.361	1.08877	0.227322	4.78953	1.67173e-06	0.000114473
ARHGAP27	741.924	1.01481	0.212059	4.78552	1.70549e-06	0.000116273
LOC121113415	41.5008	2.28809	0.479371	4.77312	1.81394e-06	0.000123126
LOC107050724	600.004	1.2295	0.258351	4.75902	1.94538e-06	0.000131474
HFM1	26.5066	3.19858	0.672303	4.75765	1.95856e-06	0.000131791
FCN2	96.1126	1.59784	0.336123	4.75375	1.99676e-06	0.000133783
PCASP2	1150.61	2.33966	0.492661	4.74902	2.04409e-06	0.000136262
LOC101748084	180.271	1.62985	0.343249	4.7483	2.05129e-06	0.000136262
LOC112532705	39.7495	2.36461	0.49826	4.74573	2.07761e-06	0.000137423
LOC124417576	74.0589	2.26707	0.478844	4.73446	2.19636e-06	0.000144662
TANC1	1571.32	1.37269	0.290847	4.71962	2.36289e-06	0.000154183
LOC416924	315.604	1.49715	0.317264	4.71895	2.37067e-06	0.000154183
NR2F1	53.0105	1.74441	0.36962	4.71945	2.36479e-06	0.000154183
CDK5	305.177	1.25056	0.265102	4.71725	2.39049e-06	0.000154824
LOC430422	63.8682	1.76843	0.375555	4.70884	2.49134e-06	0.000160587
HESX1	110.788	1.59862	0.339545	4.70812	2.50013e-06	0.000160587
CSF1	138.934	1.21063	0.257227	4.70646	2.52053e-06	0.000161231
LOC121111143	53.796	2.1682	0.461059	4.70265	2.56809e-06	0.000162932
B3GNTL1	223.849	1.61316	0.34299	4.70323	2.5608e-06	0.000162932
OZFL	30.6221	2.0945	0.44579	4.69841	2.62193e-06	0.000165672
SLC25A28	505.24	1.03335	0.22036	4.68935	2.74069e-06	0.000172475
LOC124417133	39.6079	1.98488	0.42403	4.68099	2.85491e-06	0.000178938
SCNN1A	531.575	-1.80759	0.386294	-4.67931	2.87848e-06	0.000179691
CROCC	95.4085	2.47318	0.528785	4.67709	2.90971e-06	0.000180914
LOC112533573	97.5084	1.58282	0.338575	4.67495	2.94025e-06	0.000182084
R3HCC1L	116.754	1.38922	0.297958	4.66246	3.12452e-06	0.00018983
MPP4	163.343	1.77744	0.381178	4.66302	3.11607e-06	0.00018983
GSE1	440.78	0.806653	0.172928	4.66468	3.09097e-06	0.00018983
SLC8B1	448.095	1.34252	0.287755	4.6655	3.07865e-06	0.00018983
LOC101747302	167.716	1.78458	0.382765	4.66234	3.12638e-06	0.00018983
LOC107049447	107.717	1.70121	0.364994	4.66091	3.14807e-06	0.000190403
LOC121107289	224.509	1.97446	0.424	4.65675	3.21237e-06	0.000193539
LOC100858311	32.5964	2.52459	0.542268	4.65561	3.23029e-06	0.000193868
AP3M2	877.014	1.03628	0.22297	4.64763	3.35775e-06	0.000200742
LOC107053412	112.593	1.98425	0.427219	4.64458	3.40777e-06	0.000202951
FAM151BL	92.0336	1.33264	0.287084	4.642	3.45061e-06	0.000204719
SLC26A8	138.622	1.83083	0.394505	4.64083	3.47005e-06	0.000205089
MVB12B	910.632	1.53006	0.329938	4.63742	3.52787e-06	0.000206933
NEMP1	198.038	1.13386	0.244482	4.6378	3.52136e-06	0.000206933
ANGPTL1	51.7374	-1.97183	0.425363	-4.63564	3.55837e-06	0.000207937
LOC121109967	35.941	2.80186	0.605495	4.62739	3.70295e-06	0.000215095
TSPOAP1	418.299	1.29666	0.280232	4.62708	3.70854e-06	0.000215095
VAMP1	135.653	1.62207	0.351682	4.61232	3.98202e-06	0.000229246
HNRNPD	1143.63	0.887789	0.192462	4.61279	3.97303e-06	0.000229246
GATD3AL2	8947.67	-2.75417	0.599201	-4.5964	4.29846e-06	0.000246551
CCDC73	87.2482	1.45962	0.318557	4.58198	4.60585e-06	0.000262247
EFCAB5	91.9236	1.95119	0.42584	4.58199	4.60568e-06	0.000262247
LOC124417089	1197.47	1.56155	0.341133	4.57753	4.70493e-06	0.000266268
LOC107050235	63.6698	1.46825	0.32077	4.57727	4.71073e-06	0.000266268
COL7A1	59.6381	1.6528	0.361256	4.57516	4.75863e-06	0.000268001
GSTA3	1391.89	-1.73115	0.378491	-4.57382	4.78916e-06	0.000268746
MRPS26	616.97	-0.729661	0.160115	-4.5571	5.18654e-06	0.000289998
FLT3	263.833	1.14665	0.25212	4.54804	5.41488e-06	0.000301681
SKIV2L	252.675	0.937604	0.206361	4.54352	5.53227e-06	0.00030712
LOC101748867	152.967	2.52618	0.556125	4.54246	5.56014e-06	0.000307569
LOC121108877	81.5917	1.39875	0.308013	4.54119	5.59369e-06	0.000308327
RIMS1	305.689	-1.1953	0.263454	-4.53704	5.70502e-06	0.000313353
RIPK1	1932.83	-0.72635	0.160123	-4.5362	5.72769e-06	0.00031349
DDEFL1	86.4853	1.8429	0.406335	4.53542	5.74882e-06	0.000313543
TPD52	1654.97	-0.728724	0.160737	-4.53365	5.79722e-06	0.000315077
MOK	64.851	2.00916	0.44331	4.53219	5.83757e-06	0.000316164
SIRT7	241.357	1.05604	0.233427	4.52408	6.06588e-06	0.000327389
PACSL	163.085	1.0495	0.232298	4.51791	6.2454e-06	0.000335912
LOC101752086	23.9318	2.38085	0.527562	4.51292	6.39408e-06	0.000342723
UNC79	141.707	1.73909	0.3855	4.51126	6.44422e-06	0.000343107
DDX5	15018.6	0.936316	0.207552	4.51123	6.4454e-06	0.000343107
EML3	478.986	1.31831	0.292353	4.50931	6.50375e-06	0.000345031
NAPB	234.128	1.45918	0.324103	4.5022	6.7254e-06	0.000355577
TRIM65	146.292	1.02625	0.228042	4.50026	6.78716e-06	0.000357626
PURG	648.683	1.2819	0.285049	4.49713	6.88772e-06	0.000361698
CCDC61	205.558	0.934973	0.208112	4.49265	7.03435e-06	0.000368155
LOC415662	767.767	-1.79746	0.400403	-4.48913	7.15158e-06	0.000373034
C16orf59	78.9451	1.63013	0.363755	4.48139	7.41592e-06	0.000385529
INPPL1	1188.85	1.46287	0.326574	4.47945	7.48342e-06	0.000387741
ANXA2	3953.08	-1.04049	0.232467	-4.47587	7.60993e-06	0.000392986
SIPA1	401.863	1.56879	0.351034	4.46905	7.85688e-06	0.000404395
ZMAT5	298.954	0.996833	0.223361	4.46288	8.08659e-06	0.00041348
LOC107055331	7.88391	6.33151	1.41853	4.46343	8.06594e-06	0.00041348
NRF1	330.679	1.16621	0.261441	4.46072	8.16865e-06	0.000414116
OGG1	82.0314	1.45222	0.325577	4.46045	8.17895e-06	0.000414116
CHD5	399.452	1.1292	0.253145	4.46069	8.16981e-06	0.000414116
SRSF6	3941.8	0.98234	0.220425	4.45656	8.32847e-06	0.000420317
C8orf37	127.787	1.35095	0.303394	4.45278	8.47651e-06	0.000425028
HK3	20.7931	3.02722	0.679767	4.45332	8.45516e-06	0.000425028
SMYD5	206.946	0.894457	0.201609	4.4366	9.13921e-06	0.000456784
LOC112532301	455.137	-2.85465	0.643636	-4.43519	9.19893e-06	0.000458295
LOC101751380	19.2259	3.01347	0.680549	4.42801	9.51073e-06	0.000472316
DNMT1	840.815	1.20165	0.271685	4.42293	9.73691e-06	0.000482008
NINL	139.806	1.14223	0.258629	4.41647	1.00324e-05	0.000495058
NT5DC4	19.6016	3.68403	0.834679	4.41371	1.01612e-05	0.000499827
LOC101747860	118.212	1.37016	0.311031	4.40523	1.05672e-05	0.000518159
MIR1732	30.0807	1.98985	0.451787	4.40441	1.06074e-05	0.000518324
HMCN1	536.521	1.78358	0.405009	4.4038	1.06372e-05	0.000518324
S1PR1	729.277	1.05912	0.241066	4.39348	1.11553e-05	0.000541867
PUSL1	262.313	1.38726	0.316536	4.38262	1.1726e-05	0.000567818
XNDC1N	60.9865	1.83573	0.419046	4.38075	1.18272e-05	0.000570937
LOC100858295	466.065	1.44506	0.330231	4.3759	1.2093e-05	0.000581961
CARMIL3	26.2459	2.36018	0.54123	4.36076	1.29613e-05	0.000619907
OGFOD2	133.991	1.19594	0.274243	4.36088	1.29541e-05	0.000619907
HOXA2	51.646	1.46279	0.335683	4.35767	1.31456e-05	0.000626794
LOC107053544	226.654	2.38945	0.548591	4.35562	1.32691e-05	0.00063075
LOC769359	31.7635	1.83919	0.422441	4.35371	1.33851e-05	0.000634322
STAT6	1022.04	0.772455	0.177518	4.35141	1.35265e-05	0.000638757
LOC107050620	206.202	1.04778	0.240822	4.35085	1.35609e-05	0.000638757
ARF4	2706.5	-0.663578	0.152635	-4.34748	1.37712e-05	0.000645642
FCHSD1	94.8818	1.35119	0.310819	4.34718	1.37901e-05	0.000645642
PAF1	496.497	0.931434	0.214579	4.34075	1.41998e-05	0.00066283
HECTD2	172.744	1.10805	0.255571	4.33559	1.45369e-05	0.000672503
KANSL1	710.634	0.750878	0.173156	4.33642	1.44823e-05	0.000672503
KCNH4	38.8913	2.1586	0.497856	4.33579	1.4524e-05	0.000672503
SCN3B	209.131	1.55672	0.359175	4.33414	1.4633e-05	0.000674943
LOC124417723	24.0971	2.28116	0.526642	4.33152	1.48084e-05	0.000681013
NT5C1B	964.608	-1.02143	0.23585	-4.33082	1.48554e-05	0.000681157
RXFP1	65.0685	1.28101	0.296161	4.32537	1.52273e-05	0.000696156
LOC101748353	603.487	0.90901	0.210341	4.3216	1.54898e-05	0.000706082
LOC107053293	30.5508	1.86148	0.430931	4.31967	1.56265e-05	0.000709831
MFSD1	912.218	0.792542	0.183495	4.31915	1.56634e-05	0.000709831
CHST12	86.9973	1.27819	0.296223	4.31494	1.59644e-05	0.000721367
LOC107052840	83.0527	1.38351	0.320742	4.31348	1.60703e-05	0.000724047
INSRR	124.086	2.25884	0.523749	4.31282	1.61184e-05	0.000724119
RPS6KB1	2218.87	0.689047	0.159897	4.30932	1.63761e-05	0.000733573
UBA7	271.753	1.01813	0.237141	4.29337	1.75978e-05	0.000783781
BTN1A1	243.305	1.60771	0.374446	4.29356	1.75827e-05	0.000783781
DNLZ	226.545	0.886027	0.206447	4.2918	1.77231e-05	0.000787109
LOC124417550	15.3923	3.72353	0.867771	4.29091	1.77942e-05	0.000788014
EXOC4	926.277	-0.661523	0.154212	-4.28971	1.78906e-05	0.000790033
LOC107054398	14.5047	3.03275	0.707369	4.28737	1.80797e-05	0.000796123
ZNF467	308.167	0.842922	0.196931	4.28028	1.86656e-05	0.000819598
UTP11	500.101	-0.707788	0.16552	-4.27615	1.90155e-05	0.000830274
NKPD1	38.0567	2.02747	0.474104	4.27642	1.89923e-05	0.000830274
ERN2	784.934	1.05903	0.247846	4.27295	1.92906e-05	0.000835247
PIGV	206.408	1.82074	0.42609	4.27313	1.92746e-05	0.000835247
LOC121107700	27.4517	2.40285	0.562256	4.27358	1.92362e-05	0.000835247
LOC107051263	132.053	1.41686	0.331645	4.27221	1.93548e-05	0.000835699
SRSF4	369.009	0.985103	0.230745	4.26922	1.96158e-05	0.000844622
MBOAT2	617.78	-0.716467	0.16805	-4.26341	2.01333e-05	0.000864507
LOC422993	2191.9	-1.96692	0.461964	-4.25774	2.06501e-05	0.000884259
MAPT	322.111	1.22483	0.287937	4.25382	2.10155e-05	0.00089743
ABCC5	2704.09	1.31333	0.308995	4.25032	2.13461e-05	0.000907082
MVB12A	656.912	0.908876	0.213843	4.2502	2.13582e-05	0.000907082
ZDHHC16	248.161	0.843535	0.19869	4.24547	2.18131e-05	0.000921368
SLC45A1	1128.5	1.10206	0.259549	4.24608	2.17542e-05	0.000921368
WSB1	3094.59	0.902016	0.212533	4.24411	2.19462e-05	0.000924477
SLC4A1	35.5012	2.15063	0.506829	4.24331	2.20251e-05	0.00092529
CNGA2	107.676	1.91359	0.451058	4.24245	2.21093e-05	0.000926327
LOC107049953	187.207	1.03206	0.243372	4.24066	2.22867e-05	0.000931247
MAP3K12	24.0937	2.52301	0.595129	4.23944	2.24075e-05	0.000933787
LOC107052651	129.94	1.57799	0.372827	4.2325	2.3111e-05	0.000958377
CYB561D2	225.42	1.00318	0.237024	4.2324	2.31209e-05	0.000958377
MTMR9LP	443.822	0.97235	0.229875	4.2299	2.33794e-05	0.000966513
LOC107055489	167.984	1.00144	0.236811	4.22885	2.34886e-05	0.000968453
LOC121108975	134.114	1.16915	0.276631	4.22639	2.37468e-05	0.000976508
DNAH17	103.211	1.25441	0.296944	4.2244	2.39574e-05	0.000982571
LOC100857637	26.3657	2.10572	0.499238	4.21787	2.46623e-05	0.00100882
TAC3	86.6198	1.53638	0.364454	4.21556	2.49163e-05	0.00101653
MEAF6	1005.43	0.940752	0.223342	4.21215	2.52949e-05	0.00102928
TCTN3	1427.22	1.33158	0.316226	4.21086	2.544e-05	0.00103248
PDIK1L	1010.24	1.15631	0.274809	4.20769	2.57998e-05	0.00104436
LOC107054251	41.787	1.80451	0.429028	4.20604	2.59884e-05	0.00104777
SLC12A3	8.53716	6.44534	1.53271	4.20519	2.60864e-05	0.00104777
IKBKE	444.433	1.41849	0.337309	4.20531	2.60723e-05	0.00104777
LOC107050073	12.2817	3.70371	0.881166	4.20319	2.63181e-05	0.00105235
CEP250	455.106	1.26471	0.300905	4.20304	2.63358e-05	0.00105235
LOC101749423	86.0533	1.61675	0.384842	4.20107	2.65654e-05	0.0010588
ADAMTSL2	600.147	2.03771	0.485152	4.20014	2.66755e-05	0.00106047
PLEKHM1	393.188	0.901258	0.214609	4.19953	2.67468e-05	0.00106059
SFI1	349.7	1.29063	0.307384	4.19876	2.68385e-05	0.00106152
LOC107055388	430.797	1.59769	0.380706	4.19665	2.70893e-05	0.00106872
LOC124417336	125.464	2.17945	0.519563	4.19477	2.73143e-05	0.00107487
SH2D2A	231.945	1.43634	0.342504	4.19364	2.74513e-05	0.00107753
DNAAF9	888.442	0.943981	0.225317	4.18957	2.79481e-05	0.00109427
ZNF335	914.54	0.667599	0.159481	4.18607	2.83821e-05	0.00110847
RBP1	114.094	2.31369	0.553183	4.18251	2.8831e-05	0.00112318
ASL	367.016	-1.48375	0.354966	-4.17998	2.91536e-05	0.00113291
LOC107050992	99.0431	1.23667	0.295911	4.17919	2.92555e-05	0.00113403
DYM	616.565	-0.67902	0.162556	-4.17713	2.95205e-05	0.00114146
RUFY4	170.717	1.219	0.291921	4.17578	2.96966e-05	0.00114259
ERI2	165.602	1.93397	0.463134	4.17583	2.96895e-05	0.00114259
DENND6B	431.194	0.698121	0.167245	4.17424	2.98981e-05	0.00114374
LOC121109142	12.5847	3.74312	0.896951	4.17316	3.00402e-05	0.00114374
LOC107053085	43.1469	2.7575	0.660836	4.17275	3.00944e-05	0.00114374
PIEZO1	402.989	1.36892	0.32805	4.1729	3.00743e-05	0.00114374
ARCN1	2702.72	-0.635006	0.152106	-4.17476	2.98296e-05	0.00114374
WDR55	160.158	0.912597	0.218904	4.16894	3.06019e-05	0.00116018
LYG2	514.466	-1.98163	0.475682	-4.16588	3.10151e-05	0.0011724
LOC107050420	282.754	1.46201	0.350987	4.16544	3.1075e-05	0.0011724
ALKBH3	195.648	1.0149	0.243689	4.16475	3.11693e-05	0.00117311
LOC107050463	558.164	1.02504	0.246279	4.16213	3.15292e-05	0.00118379
LOC112532804	40.9837	2.39454	0.575418	4.1614	3.16308e-05	0.00118475
LOC112530512	24.1532	2.91716	0.701603	4.15784	3.21268e-05	0.00120043
LOC107054097	135.279	1.72116	0.414128	4.15612	3.237e-05	0.00120373
SLC35B1	1078.12	-1.01827	0.245006	-4.15612	3.23693e-05	0.00120373
MEIKIN	22.9714	2.35537	0.5668	4.15555	3.24499e-05	0.00120382
HOXB5	162.54	1.78496	0.430344	4.14775	3.35754e-05	0.00124261
TBC1D31	416.038	0.867266	0.209154	4.14653	3.37548e-05	0.00124528
LOC121108972	27.4605	1.84039	0.443878	4.14617	3.38078e-05	0.00124528
CLTA	1505.88	-0.62356	0.150512	-4.14293	3.42893e-05	0.00126003
E2F5	367.847	1.11535	0.269414	4.13992	3.47423e-05	0.00127367
LOC425562	208.294	1.40514	0.339578	4.1379	3.50498e-05	0.00128192
MYD88	2466.97	-0.613617	0.148324	-4.13701	3.51856e-05	0.00128386
LOC107057170	37.0549	2.04005	0.493357	4.13504	3.54891e-05	0.0012919
LOC124417627	125.387	2.31746	0.561208	4.12941	3.637e-05	0.00132088
NDUFAF7	264.198	0.84293	0.204491	4.12208	3.75466e-05	0.00136043
REEP2	940.289	1.42973	0.347047	4.1197	3.79373e-05	0.00137139
COPA	3239.4	-0.643563	0.156343	-4.11635	3.84922e-05	0.0013823
ZNF687	359.653	0.833406	0.202466	4.11627	3.85058e-05	0.0013823
SH3GL1	909.3	0.994587	0.241621	4.11631	3.84989e-05	0.0013823
LOC107053511	71.0014	1.91018	0.46421	4.1149	3.8735e-05	0.00138732
PNN	1594.05	1.08483	0.264189	4.10626	4.02123e-05	0.00143692
FAIM	411.108	0.760806	0.185441	4.10269	4.0838e-05	0.00145593
ZNF541	25.7025	1.94427	0.474021	4.10164	4.10224e-05	0.00145916
MICAL1	2596.99	0.96196	0.234566	4.10102	4.11328e-05	0.00145974
MSH4	597.828	2.0038	0.488926	4.09836	4.16088e-05	0.00147328
RAX2	75.7258	2.31272	0.564914	4.09393	4.24121e-05	0.0014983
DOCK3	85.5456	1.57662	0.385302	4.0919	4.27859e-05	0.00150808
SETD9	165.748	0.908575	0.222331	4.08659	4.37757e-05	0.00153948
LOC121110450	21.5439	3.0431	0.745269	4.08322	4.44168e-05	0.00155241
MED9	602.846	-0.659923	0.161596	-4.08378	4.43091e-05	0.00155241
KANSL2	285.542	0.996382	0.244027	4.08308	4.44431e-05	0.00155241
SRR	56.9414	1.35604	0.332167	4.08241	4.45705e-05	0.00155337
CUL9	704.582	1.05281	0.257945	4.08153	4.47405e-05	0.00155581
LOC425117	396.12	1.02882	0.252121	4.08068	4.4905e-05	0.00155804
TOX2	488.469	0.881015	0.215949	4.07973	4.50872e-05	0.00156088
FUS	661.494	1.04591	0.256567	4.07656	4.57077e-05	0.00157885
LOC428714	1521.96	-2.71761	0.667332	-4.07234	4.65424e-05	0.00160411
LOC121110876	223.694	1.21042	0.297557	4.06786	4.74472e-05	0.00163168
GATA2	153.752	1.27503	0.313781	4.06345	4.83522e-05	0.00165584
IFT140	234.463	1.25071	0.30781	4.06324	4.83971e-05	0.00165584
LOC107051524	78.8772	2.3668	0.582541	4.06289	4.84693e-05	0.00165584
MTCH1	190.012	1.0715	0.263971	4.05915	4.92514e-05	0.00167887
NME2	3228.13	-0.670752	0.165299	-4.0578	4.95362e-05	0.0016812
MAST3	473.864	1.14645	0.282515	4.05802	4.94906e-05	0.0016812
LOC121106891	103.004	1.04689	0.258064	4.05671	4.97693e-05	0.00168177
SLC9A8	1272.31	0.901956	0.222336	4.05673	4.97636e-05	0.00168177
LOC107053144	100.655	1.89594	0.467494	4.05553	5.00198e-05	0.00168292
FBXL18	364.766	0.936791	0.230983	4.05566	4.99923e-05	0.00168292
PDE1B	26.0882	2.94738	0.727769	4.04988	5.12445e-05	0.0017204
MRM1	215.909	1.0258	0.253486	4.04675	5.19327e-05	0.00173975
LOC107051703	40.9209	1.61378	0.398903	4.04555	5.22e-05	0.00174494
CCDC142	66.3414	1.4035	0.347115	4.04332	5.26993e-05	0.00175785
ESYT3	95.4312	-1.70606	0.422481	-4.03818	5.38668e-05	0.00179294
TUBE1	349.625	1.19207	0.295263	4.03732	5.40659e-05	0.00179573
TMEM80	184.52	0.856368	0.212716	4.02588	5.67633e-05	0.00187989
LOC121108151	83.8776	1.15184	0.286133	4.02555	5.68419e-05	0.00187989
THAP6	430.619	1.088	0.270321	4.02484	5.70145e-05	0.0018816
ARID3B	407.656	1.1132	0.276623	4.02426	5.71558e-05	0.00188227
LOC107051537	348.813	1.01601	0.252607	4.02208	5.76861e-05	0.00189571
ADAMTSL2L	130.126	1.52456	0.37924	4.02003	5.81905e-05	0.00190826
LOC107049644	43.2495	1.60371	0.399684	4.01245	6.00922e-05	0.00196647
L3MBTL1	209.404	1.65327	0.412329	4.00958	6.08256e-05	0.00198212
TTI2	280.731	0.866561	0.216109	4.00982	6.07638e-05	0.00198212
LOC121106512	85.5696	2.2566	0.56296	4.00846	6.11159e-05	0.00198742
LOC112531945	103.215	2.16531	0.540559	4.00569	6.18373e-05	0.00200668
FAM104A	1023.08	0.963949	0.240707	4.00465	6.21089e-05	0.00201129
NPHP4	91.9765	1.03771	0.259197	4.00356	6.23957e-05	0.00201638
RPS12	6752.38	-0.681974	0.170435	-4.00137	6.29761e-05	0.00203091
SLC25A13	1047.62	-0.837476	0.209516	-3.9972	6.40965e-05	0.0020567
EEF1A1	83504	-0.795112	0.198975	-3.99605	6.44085e-05	0.0020567
C1QA	756.543	-0.76155	0.190581	-3.99594	6.44372e-05	0.0020567
GNLY	4932.76	-0.845338	0.211506	-3.99677	6.42139e-05	0.0020567
TESPA1	255.636	1.22368	0.306197	3.99636	6.43229e-05	0.0020567
BBS10	42.5001	1.56733	0.392642	3.99175	6.55876e-05	0.00208913
LOC107053464	14.4521	2.69203	0.674651	3.99026	6.60023e-05	0.00209804
TIA1	1799.41	1.01849	0.255345	3.98867	6.64446e-05	0.00210779
PSME1	4379.96	-0.713183	0.178967	-3.985	6.74811e-05	0.00213631
ATN1	328.807	0.694185	0.174263	3.98355	6.78927e-05	0.00214497
PRF1	157.729	-0.963372	0.242024	-3.98048	6.87752e-05	0.00216844
LOC101749138	638.339	0.775473	0.194947	3.97787	6.95346e-05	0.00218795
EVI5L	444.908	1.04248	0.262114	3.97721	6.97291e-05	0.00218963
DECR1	1188.09	-0.755142	0.189983	-3.97479	7.04428e-05	0.00220759
ARF1	8852.65	-0.69353	0.174613	-3.97181	7.13283e-05	0.00223084
DYSF	262.697	1.36948	0.34551	3.96365	7.38119e-05	0.00230159
CHMP4B	2721.99	-0.603985	0.15239	-3.96341	7.38866e-05	0.00230159
OLA1	970.419	-0.764527	0.19311	-3.95903	7.52543e-05	0.00233951
TGM3	69.6883	1.9565	0.494495	3.95655	7.60386e-05	0.00235917
LOC429518	308.014	1.32019	0.334203	3.95026	7.80678e-05	0.0024173
VEZF1	1000.01	0.840294	0.212792	3.9489	7.85118e-05	0.00242622
XKR6	149.389	1.21978	0.309063	3.94671	7.92314e-05	0.00243876
LOC119771270	186.071	1.86564	0.472682	3.94692	7.9164e-05	0.00243876
DCDC2B	87.1375	1.1115	0.281692	3.94579	7.95386e-05	0.00244337
PLCG1	914.276	0.833008	0.211225	3.94369	8.02369e-05	0.00245997
J6367_mgp07	82257.1	-1.29438	0.328381	-3.94171	8.09035e-05	0.00247552
VMP1	1987.67	0.612358	0.15538	3.94104	8.11287e-05	0.00247753
LOC124417069	809.572	0.996242	0.252841	3.94019	8.14164e-05	0.00248144
ABI3	804.033	1.36463	0.346467	3.9387	8.19246e-05	0.00249205
SAFB2	983.165	1.07137	0.272238	3.93541	8.30552e-05	0.0025215
CCNL2	2453.87	1.05406	0.268062	3.93215	8.41883e-05	0.00255092
MSTO1	117.624	1.3755	0.350011	3.92987	8.499e-05	0.0025702
CUTC	359.915	1.10685	0.281714	3.92896	8.53124e-05	0.00257494
LOC121108919	31.0298	1.90887	0.486171	3.92634	8.62493e-05	0.00259818
PAOX	175.776	1.04879	0.267166	3.9256	8.65153e-05	0.00260115
UPP1	305.463	-1.21775	0.310536	-3.92145	8.8019e-05	0.00263616
LOC121111512	352.799	0.791844	0.201904	3.92189	8.78577e-05	0.00263616
RPL19	12232	-0.663823	0.169314	-3.92066	8.8305e-05	0.00263964
PERPB	464.491	-1.35761	0.346489	-3.91819	8.92151e-05	0.00265663
NOXRED1	41.3389	1.62007	0.413461	3.91833	8.91663e-05	0.00265663
TRA2A	4300.18	1.25816	0.321151	3.91766	8.94145e-05	0.00265747
LIPML5	124.177	1.18485	0.302598	3.91561	9.01774e-05	0.00267212
ERAP1	3818.03	-0.570477	0.145701	-3.91541	9.02512e-05	0.00267212
LOC420411	124.995	1.36542	0.349259	3.90948	9.24935e-05	0.00273331
J6367_mgp11	272454	-1.42355	0.36418	-3.90892	9.2711e-05	0.00273454
WRAP53	69.9191	1.4464	0.370227	3.9068	9.3527e-05	0.00275338
AKAIN1	17.0435	2.33026	0.597209	3.90192	9.54336e-05	0.0028042
ERO1A	616.535	-0.72207	0.185214	-3.89856	9.67662e-05	0.00283799
LOC121109618	30.602	3.64847	0.93705	3.89357	9.87785e-05	0.00289155
NEB	99.3144	1.58619	0.408015	3.88757	0.000101253	0.0029584
DPEP2	280.707	0.899337	0.231391	3.88665	0.000101637	0.00296405
TRIM3	651.502	1.07544	0.276743	3.88608	0.000101876	0.00296548
TMEM186	393.165	0.801853	0.206581	3.88153	0.000103799	0.00301581
SALL1	441.469	1.17464	0.302996	3.87676	0.000105859	0.0030699
CCDC17	21.8681	2.11941	0.547262	3.87276	0.00010761	0.00311489
LOC769223	16.4326	2.50224	0.646343	3.87138	0.00010822	0.0031267
HCK	287.737	1.55391	0.401776	3.8676	0.000109913	0.00316975
PRDM11	859.823	0.803329	0.207897	3.86407	0.000111515	0.00320745
TTC21B	276.945	1.00216	0.259372	3.86381	0.000111634	0.00320745
THNSL1	203.045	2.04162	0.528512	3.86296	0.000112024	0.00321272
EXOSC9	511.897	0.852333	0.220672	3.86244	0.00011226	0.00321358
ACBD4	204.111	1.09736	0.284167	3.86167	0.000112616	0.00321784
RIOK3	1002.78	-0.626865	0.162536	-3.85678	0.00011489	0.00327678
LOC107050229	309.195	0.910281	0.236084	3.85575	0.000115377	0.00328464
LOC101749058	6.20905	5.98691	1.55448	3.8514	0.000117442	0.00333734
EIF3D	2448.92	-0.643762	0.167284	-3.84832	0.00011893	0.00336119
SEC14L5	224.282	0.847645	0.220252	3.84852	0.000118832	0.00336119
F2RL2	59.5483	-1.90111	0.494002	-3.84839	0.000118898	0.00336119
KLHDC1	729.174	0.780967	0.203057	3.84605	0.000120039	0.00338636
PDIA3	8232.63	-0.799082	0.207876	-3.84403	0.000121029	0.00340811
C4H4orf54	15.9818	2.58585	0.672846	3.84316	0.000121462	0.00340959
ATP8B3	95.014	1.97832	0.514781	3.84304	0.00012152	0.00340959
CDCP2	83.6259	1.96445	0.511758	3.83863	0.000123723	0.00345386
LOC101751351	14.414	3.95923	1.03144	3.83855	0.000123765	0.00345386
ZNF740	393.034	0.784252	0.204303	3.83867	0.000123702	0.00345386
RAB39B	1727.62	1.04174	0.272028	3.82954	0.000128382	0.00357628
HOXB6	1856.32	1.34815	0.352174	3.82808	0.000129146	0.00359113
LOC112533381	12.7605	2.64106	0.690334	3.82577	0.000130364	0.00361854
LOC107052067	38.1999	2.26231	0.59173	3.82321	0.000131726	0.00364534
LOC107054459	63.2687	1.73178	0.452981	3.82307	0.000131799	0.00364534
ZP1	31.0806	2.12866	0.556938	3.82208	0.000132329	0.00365349
BEND6	162.561	1.16955	0.306286	3.81851	0.000134262	0.00369608
SLC13A2	1699.22	-4.58613	1.20108	-3.81835	0.000134347	0.00369608
LOC124417169	42.6597	1.67309	0.438406	3.8163	0.00013547	0.00372039
RASSF1	142.951	1.1162	0.292526	3.81573	0.000135782	0.00372239
LOC101748630	105.13	1.28553	0.337567	3.80822	0.000139969	0.0038269
GPS2	181.874	0.952974	0.250255	3.80802	0.000140087	0.0038269
DSTN	16471.4	-0.669792	0.175921	-3.80735	0.000140467	0.00383055
TAX1BP3	2613.29	-0.64515	0.169711	-3.80146	0.000143848	0.00390221
GPATCH8	1177.1	0.987823	0.259808	3.80212	0.000143462	0.00390221
CCS	317.63	0.819738	0.215623	3.80171	0.0001437	0.00390221
CRTC1	1011.97	0.806766	0.212267	3.80071	0.000144281	0.00390716
LIPH	34.1682	1.62685	0.428095	3.80021	0.000144573	0.00390826
ALDOC	3016.04	-1.0285	0.270775	-3.79837	0.000145649	0.00392667
LOC121107357	47.0069	2.27344	0.598559	3.79818	0.00014576	0.00392667
FES	248.717	1.01547	0.268178	3.78657	0.000152739	0.00410756
LOC112533493	56.5848	1.68204	0.444366	3.78525	0.000153552	0.00412231
LOC107054982	696.191	0.935478	0.24737	3.7817	0.000155764	0.00417447
PLEK2	578.861	-1.02482	0.271131	-3.77979	0.000156959	0.00419926
SLC23A1	172.405	2.1723	0.575191	3.77666	0.000158946	0.00424512
NDUFB6	470.867	-0.680338	0.18021	-3.77525	0.00015985	0.00426194
FKBPL	42.2506	1.44593	0.383101	3.77429	0.000160463	0.00427096
CPSF7	156.639	1.00141	0.265421	3.77292	0.000161347	0.00428713
ACVR2B	65.8012	1.22409	0.324581	3.77128	0.000162411	0.00429505
IL9R	21.6754	2.44317	0.647799	3.77149	0.000162276	0.00429505
CORO7	767.034	1.10861	0.293995	3.77086	0.000162688	0.00429505
PABPC4	291.164	0.810419	0.214922	3.77076	0.00016275	0.00429505
WDR90	228.541	1.3732	0.364285	3.76957	0.000163529	0.00430829
ATP5F1AZ	5651.34	-0.76853	0.203985	-3.76758	0.00016484	0.00433549
C23H1ORF109	124.225	1.39154	0.369462	3.76639	0.000165622	0.00434869
SARAF	2567.57	-0.591567	0.157142	-3.76453	0.000166862	0.00437386
DNMT3B	143.075	1.68066	0.446635	3.76294	0.000167926	0.00439436
COL16A1	93.6221	1.52287	0.404842	3.76163	0.000168808	0.00441001
VAT1	1366.2	-0.666416	0.177217	-3.76044	0.000169613	0.00442361
PGD	1892.77	-0.849567	0.22595	-3.75998	0.000169925	0.00442432
RGS9	905.89	1.25891	0.334868	3.75944	0.000170294	0.00442651
TNNT3	109.451	2.15236	0.572883	3.75707	0.000171912	0.00446109
EXTL1	70.1279	1.25644	0.334799	3.75282	0.00017486	0.00453003
SLC25A24	2332.58	-0.876597	0.233828	-3.74889	0.000177617	0.00459382
CD74	65815.6	-0.722878	0.192937	-3.7467	0.000179178	0.00462405
MDH2	2969.75	-0.735524	0.196349	-3.746	0.000179679	0.00462405
LOC107051217	12.7342	3.4695	0.926101	3.74636	0.000179421	0.00462405
MAN2A2	211.162	1.03036	0.275243	3.74347	0.000181495	0.00465537
AKNA	418.009	1.30761	0.349291	3.7436	0.000181404	0.00465537
LOC107056274	110.806	1.22336	0.326873	3.74261	0.000182117	0.00466364
AGR3	82.6217	1.06123	0.283617	3.74178	0.000182723	0.00467146
LOC107050762	381.713	0.943567	0.252219	3.74107	0.000183241	0.00467701
IRF5	434.623	2.08724	0.558168	3.73944	0.000184429	0.00469287
IL12RB1	90.1799	1.15413	0.30864	3.73939	0.000184466	0.00469287
BECN1	872.2	0.785523	0.210192	3.73717	0.0001861	0.00472669
BCOR	729.138	0.898854	0.240763	3.73335	0.000188948	0.00479119
OIT3	195.341	0.936082	0.250772	3.7328	0.000189359	0.00479382
LAMP5	304.281	1.88281	0.504574	3.73148	0.000190356	0.00481121
PABPC1L	66.7432	1.47839	0.39635	3.73002	0.000191467	0.00483144
BTBD17	10.0606	3.73974	1.00284	3.72913	0.000192142	0.0048406
LOC112531190	324.187	-1.55163	0.41631	-3.7271	0.000193696	0.00487185
SNED1	128.448	1.52817	0.410146	3.72592	0.000194604	0.0048868
CACNA1S	13.2523	2.38477	0.64055	3.723	0.000196868	0.00493566
CDH17	7861.24	-1.07531	0.288924	-3.72178	0.000197825	0.00495167
LOC107049643	236.093	1.54956	0.416476	3.72063	0.000198724	0.00496618
SMARCD1	640.402	0.925568	0.24886	3.71924	0.000199826	0.00498571
FBXL2	222.144	0.879438	0.23651	3.7184	0.000200491	0.00499356
LOC121111444	45.8183	1.49958	0.403391	3.71743	0.000201259	0.00499356
PSMD1	2065.8	-0.743611	0.200043	-3.71726	0.000201394	0.00499356
HAPLN2	40.6049	1.35521	0.364576	3.71722	0.000201426	0.00499356
RADIL	48.5148	1.35593	0.365022	3.71465	0.000203484	0.00502856
LOC107052326	143.246	1.06702	0.287218	3.71501	0.000203194	0.00502856
CATSPER4	563.613	0.695593	0.187406	3.71168	0.000205885	0.00507981
DIO2	480.566	-0.921818	0.24842	-3.71073	0.000206665	0.00509096
AvBD6	33.5609	2.97345	0.801881	3.70809	0.000208828	0.00513611
TMEM218	67.2484	1.16284	0.31364	3.70757	0.000209261	0.00513863
CLK4	1274.41	1.16708	0.314846	3.70681	0.000209885	0.00514582
SEC13	1640.05	-0.562297	0.151802	-3.70415	0.000212103	0.00519201
AP4M1	206.709	0.930429	0.251512	3.69934	0.000216164	0.00528311
DEFB4A	306.162	2.58571	0.699222	3.69798	0.000217323	0.00530309
GFI1	211.364	0.775701	0.209971	3.69433	0.00022047	0.00536782
LOC121107376	126.77	1.10834	0.30003	3.6941	0.000220666	0.00536782
LOC112533565	51.7418	1.55138	0.420416	3.69012	0.000224151	0.00543947
TM9SF4	1206.5	-0.839067	0.227394	-3.68993	0.000224312	0.00543947
LOC112531339	8.93487	3.52568	0.956246	3.687	0.000226912	0.00549397
PDE2A	79.4391	1.70799	0.463622	3.68402	0.000229584	0.0055328
TEX11	325.495	0.980273	0.266056	3.68446	0.000229184	0.0055328
ZRANB2	1198.17	0.890607	0.241733	3.68426	0.000229364	0.0055328
LOC121106564	38.3079	2.78519	0.756161	3.68333	0.000230205	0.00553918
ATP6V1A	1825.11	-0.556721	0.151272	-3.68026	0.000232999	0.00559774
LOC426097	1590.15	0.806567	0.219289	3.6781	0.00023498	0.00563662
LOC112530514	22.2809	3.42119	0.932299	3.66962	0.000242907	0.00581779
PAN3	2411.35	0.774944	0.211208	3.6691	0.000243407	0.00582079
LOC107053129	10.0961	4.1661	1.1359	3.66766	0.000244781	0.00584467
ATP8B2	545.129	0.619206	0.169098	3.66182	0.000250432	0.00597042
LITAF	1210.45	-0.657562	0.179609	-3.66107	0.000251161	0.00597231
LOC121106543	58.2224	1.41097	0.38541	3.66095	0.00025128	0.00597231
SYCP2	15.109	2.36497	0.646272	3.6594	0.000252804	0.00599937
SRSF7	669.315	1.07089	0.292771	3.65777	0.000254418	0.00602846
CTU2	150.394	0.814757	0.222782	3.6572	0.000254987	0.00603275
MICALL1	482.853	0.708601	0.194056	3.65153	0.000260679	0.00615805
GUCY1B3	389.266	0.680496	0.18645	3.64975	0.000262492	0.00619146
MLLT6	974.194	0.814975	0.223706	3.64307	0.000269409	0.006345
PRPF6	1857.83	-0.596559	0.163795	-3.64211	0.000270416	0.00635908
LOC101747556	101.323	1.0474	0.287739	3.64012	0.000272511	0.00639866
LOC107055072	12.1914	3.69935	1.01667	3.6387	0.000274013	0.00642422
ACOD1L	1200.65	-2.362	0.649639	-3.63587	0.000277047	0.00647669
HIC1	747.625	0.688857	0.189463	3.63583	0.000277084	0.00647669
LOC101749377	860.926	0.841122	0.231474	3.63376	0.000279323	0.00651922
CELSR3	67.8971	1.21976	0.335853	3.63183	0.000281423	0.00655838
LSM14B	588.39	0.658958	0.181714	3.62634	0.000287467	0.0066892
CNPY3	911.668	-0.811042	0.223679	-3.62591	0.000287945	0.0066903
LDHA	10492.6	-0.866525	0.239048	-3.62489	0.000289081	0.00670668
GRK2	583.378	0.769639	0.212404	3.62347	0.000290681	0.00673376
CSMD2	56.6521	1.25867	0.347466	3.62242	0.000291862	0.00675106
ELAPOR1	154.498	1.02701	0.283555	3.62189	0.000292462	0.00675488
MALL	437.151	-1.61519	0.446016	-3.62137	0.000293052	0.00675846
TCIRG1	386.252	0.971176	0.268401	3.61837	0.000296461	0.00682695
PHB	836.53	-0.630484	0.174268	-3.6179	0.000297001	0.00682927
C17orf58	67.0278	2.36856	0.654907	3.61663	0.000298458	0.00685263
PNAT3	2270.54	-1.58084	0.437238	-3.61551	0.000299753	0.00685376
LOC121107129	28.0126	2.14206	0.592464	3.61551	0.000299759	0.00685376
YTHDC2	1715.23	1.15407	0.319205	3.61545	0.00029983	0.00685376
PLEKHD1	102.819	1.38248	0.382797	3.61153	0.000304391	0.00694779
LOC124417794	142.506	1.27998	0.354729	3.60832	0.000308182	0.00702401
PPEF1	27.0607	2.29762	0.636881	3.60761	0.000309031	0.00703306
WSCD2	61.5102	1.266	0.351157	3.60523	0.000311873	0.00708736
ERP44	2306.66	-0.591935	0.164299	-3.60278	0.000314826	0.0071433
SLC4A5	50.7917	1.56989	0.435786	3.60243	0.000315254	0.0071433
HELB	1054.98	1.18539	0.329419	3.59843	0.000320146	0.00720549
CDKN1B	1435.52	0.562027	0.156171	3.59879	0.000319696	0.00720549
TAF1D	943.509	1.28898	0.358105	3.59944	0.000318903	0.00720549
TEPSIN	160.101	0.911769	0.25339	3.59829	0.000320316	0.00720549
SRSF1	2792.11	0.636123	0.176772	3.59854	0.000320006	0.00720549
LOC415472	644.129	2.20874	0.613977	3.59744	0.000321365	0.00720822
LRRC47	632.921	0.626715	0.174201	3.59766	0.00032109	0.00720822
PATL2	246.853	1.73492	0.482529	3.59548	0.000323795	0.00723722
RAB44	565.119	0.920299	0.255937	3.5958	0.000323398	0.00723722
LOC107049895	103.897	0.950878	0.26448	3.59527	0.000324055	0.00723722
LOC107053912	133.17	-2.60281	0.724096	-3.59456	0.000324937	0.00724651
ENDOV	172.857	1.02202	0.284453	3.59294	0.000326973	0.00728146
GPC5	147.192	1.51606	0.422073	3.59193	0.000328237	0.00728303
LOC419602	61.754	1.40051	0.389924	3.59176	0.000328448	0.00728303
APLP2	7202.25	-0.778028	0.216602	-3.59197	0.000328191	0.00728303
LOC124418027	30.1522	1.48225	0.412762	3.59104	0.000329364	0.00729292
HARS2	94.7462	1.23583	0.344293	3.58945	0.000331371	0.00732692
ZKSCAN7	64.0162	1.22903	0.342647	3.58686	0.000334681	0.00738961
LOC101752071	147.731	2.19967	0.614077	3.58207	0.000340887	0.00751595
KMT2E	4312.14	0.771968	0.215642	3.57985	0.000343786	0.00755842
TLE3	559.051	0.605226	0.169062	3.5799	0.000343725	0.00755842
LOC112530995	363.416	1.07919	0.301662	3.57746	0.000346947	0.00761716
IGF2BP2	606.165	0.771044	0.215641	3.5756	0.000349432	0.00765844
NFAT5	3081.98	0.883043	0.247002	3.57505	0.000350164	0.00765844
BRD4	1871.77	0.535906	0.149906	3.57494	0.000350306	0.00765844
NCKIPSD	391.626	1.17422	0.328492	3.57457	0.000350799	0.00765846
LOC112532590	46.954	1.65158	0.462262	3.57282	0.000353157	0.00769912
PPP1R7	953.871	-0.569881	0.159682	-3.56886	0.000358545	0.00780563
HSD17B12	905.658	-0.58912	0.165109	-3.56808	0.00035961	0.00781788
MTG1	200.966	0.96034	0.26922	3.56712	0.000360922	0.00783544
USP43	51.1618	1.33481	0.374354	3.56564	0.000362969	0.00785822
LOC107049543	127.765	1.15548	0.324061	3.56563	0.000362983	0.00785822
ANGPT1L	6776.09	-1.86947	0.524526	-3.56411	0.000365098	0.00789303
INTS6	617.614	1.05004	0.294664	3.56352	0.000365912	0.00789964
LOC420374	706.266	0.772248	0.216757	3.56273	0.000367016	0.00791044
LRP2BP	36.1163	1.46455	0.411151	3.56207	0.000367939	0.00791044
REXO5	386.868	1.23415	0.346457	3.56221	0.000367744	0.00791044
OLFM4	6062.83	-0.82711	0.232305	-3.56044	0.000370231	0.00794873
LOC107053430	9.00828	3.18877	0.896236	3.55796	0.000373753	0.0079693
LOC124417992	10.0958	3.40279	0.956039	3.55926	0.000371896	0.0079693
FAM193B	339.227	0.777979	0.218617	3.55864	0.000372779	0.0079693
KMT2D	1293.19	0.759493	0.213416	3.55874	0.000372632	0.0079693
SARS2	134.522	0.927087	0.26055	3.55819	0.000373415	0.0079693
ZNF185	75.9091	1.54241	0.433602	3.55719	0.000374842	0.00798157
LOC107049647	24.8868	1.86092	0.523236	3.55655	0.000375758	0.00799012
LOC121108967	132.948	1.35482	0.381452	3.55176	0.000382668	0.00812594
PARP6	175.872	0.857113	0.241372	3.55101	0.000383753	0.00813788
LOC100858505	52.3967	1.79849	0.506536	3.55057	0.000384402	0.00814052
RAB5C	1727.11	-0.780962	0.219981	-3.55014	0.000385022	0.00814257
LOC107052902	28.5678	1.81941	0.512565	3.54961	0.000385805	0.00814804
SLCO4C1	63.612	2.47411	0.6974	3.54762	0.000388735	0.00819878
RAP1GAP1	51.1084	2.56934	0.724329	3.5472	0.000389348	0.00820058
CRYGN	100.048	1.26259	0.356059	3.546	0.000391124	0.00822579
CITED2	104.41	0.996232	0.281031	3.54492	0.000392727	0.00822579
RPS6KB2	194.861	1.23264	0.347751	3.54461	0.000393191	0.00822579
ANKRD1	29.5267	2.09306	0.590472	3.54473	0.000393022	0.00822579
LOC112532950	21.5681	1.74103	0.491113	3.54506	0.000392523	0.00822579
GPRC5A	430.653	-1.87158	0.528307	-3.5426	0.000396209	0.00826753
GMEB1	182.461	0.773752	0.218415	3.54257	0.00039625	0.00826753
LOC121110917	4.86594	5.63475	1.59206	3.53928	0.000401224	0.00834889
ANKLE1	65.9833	1.36838	0.386624	3.53931	0.00040117	0.00834889
J6367_mgp02	35772.4	-1.29507	0.365956	-3.53887	0.000401844	0.00835061
LOC112532336	19.1186	2.31725	0.655278	3.53628	0.000405803	0.00842163
KIFAP3	404.774	-0.704076	0.199133	-3.5357	0.000406689	0.00842876
OPRL1	57.4228	1.81831	0.514674	3.53294	0.000410971	0.00850616
SEC23IP	1211.4	-0.537527	0.152286	-3.52973	0.00041599	0.00859861
ZC3H11A	2552.88	0.789294	0.223747	3.52761	0.000419322	0.00865597
NTSR1	27.805	4.44282	1.25985	3.52646	0.000421152	0.00868221
RPS4Y1	12441.4	-0.730854	0.207409	-3.52374	0.000425503	0.00874871
RNF128	687.009	-1.33533	0.378922	-3.52402	0.000425045	0.00874871
MMAB	114.249	0.849645	0.241168	3.52303	0.000426635	0.00876039
LOC420860	1095.02	-0.903258	0.256481	-3.52174	0.000428724	0.00879167
AKIP1	75.3514	1.13036	0.321182	3.51937	0.000432577	0.008859
LOC101749378	1518.81	1.1466	0.325954	3.51769	0.000435325	0.00890353
RTN4IP1	160.16	0.751941	0.213949	3.51458	0.000440444	0.0089808
KCTD20	1306.09	-0.513437	0.146097	-3.51435	0.000440836	0.0089808
LOC107049485	131.343	1.09262	0.310896	3.51444	0.000440683	0.0089808
LOC101748689	46.3419	3.0183	0.859272	3.51262	0.000443715	0.00902763
TROJANZ	62.2943	1.24599	0.354821	3.5116	0.00044542	0.00905046
CHRNA5	82.6691	1.71373	0.48809	3.5111	0.000446257	0.00905564
TFAP4	178.561	0.906936	0.258361	3.51035	0.000447517	0.00906936
PLEKHG3	366.14	0.73808	0.210348	3.50885	0.000450042	0.00910867
LOC112530242	50.6881	1.61003	0.459526	3.50368	0.00045888	0.00927547
LOC101748451	452.11	0.648761	0.185235	3.50236	0.000461151	0.00930925
ACO2	2370.17	-0.856381	0.244611	-3.50099	0.00046354	0.00933324
LOC101750892	7230.27	-2.22661	0.635969	-3.50113	0.000463289	0.00933324
TMC6	420.203	0.973209	0.278079	3.49976	0.000465684	0.00936428
LOC119712953	745.314	1.23056	0.351843	3.49747	0.000469702	0.00943288
LOC121113301	5.00114	5.67472	1.6248	3.49257	0.000478396	0.00958769
LOC112532706	6.52419	5.05896	1.44858	3.49235	0.000478783	0.00958769
LOC121111123	11.222	3.03696	0.869668	3.49209	0.000479261	0.00958769
KIZ	144.13	0.916411	0.262532	3.49067	0.000481818	0.00962534
LOC107057310	629.352	-0.591086	0.169348	-3.49035	0.000482382	0.00962534
LOC107049847	230.763	0.96836	0.277696	3.48712	0.000488258	0.0097301
J6367_mgp05	686.871	-1.48289	0.425572	-3.48447	0.000493119	0.0098144
OPN4-1	11.9707	4.44878	1.27741	3.48267	0.000496442	0.0098679
RPS17	5988.91	-0.622703	0.178865	-3.48141	0.000498787	0.00990185
FAM3C	3774.42	-1.12033	0.321911	-3.48026	0.000500926	0.00991897
RDH5	91.4698	1.33191	0.382704	3.48026	0.000500923	0.00991897
PDLIM7	278.711	0.909636	0.261569	3.47761	0.000505905	0.0100048
PTPRVP	63.08	1.18173	0.340087	3.47481	0.000511223	0.0100971
LOC124418405	2681.74	0.829006	0.238708	3.47289	0.000514895	0.0101568
LOC101747780	314.898	0.63119	0.18178	3.47228	0.000516057	0.0101668
TSEN54	460.916	0.694866	0.200175	3.47129	0.000517961	0.0101914
LOC101749758	18.1435	2.14657	0.618843	3.46868	0.000523016	0.0102778
LOC107051961	32.0111	1.62886	0.46964	3.46831	0.000523743	0.0102791
VCP	2576.26	-0.69243	0.199672	-3.46784	0.00052465	0.0102839
LOC124418013	16.2832	2.1547	0.621713	3.46575	0.000528749	0.0103512
ATP6V1G3	35.537	-2.30036	0.664281	-3.46293	0.000534328	0.0104473
HOXA3	149.63	1.22188	0.353005	3.46138	0.000537421	0.0104946
AvBD7	170.054	1.934	0.559125	3.45897	0.000542243	0.0105614
PKLR	5267.57	-0.711113	0.205581	-3.45904	0.000542099	0.0105614
LYRM1	390.436	0.703028	0.203266	3.45865	0.000542884	0.0105614
PRELID3A	638.961	-1.21747	0.352069	-3.45805	0.000544094	0.0105717
SFSWAP	1333.54	1.15247	0.333449	3.45621	0.000547837	0.0106312
ANGPTL6	11150.4	-1.84918	0.535153	-3.45542	0.000549439	0.0106379
NELFE	303.488	0.814436	0.235702	3.45536	0.000549551	0.0106379
SPG20	627.007	-0.745681	0.215989	-3.4524	0.00055563	0.0107422
ST6GALNAC2	124.632	1.87177	0.542222	3.45204	0.00055636	0.0107429
COX4I1	4045.65	-0.781417	0.226532	-3.44948	0.000561667	0.010832
CATH1	44.7178	2.37067	0.687473	3.44838	0.000563962	0.0108627
LOC107053537	33.8557	1.84413	0.53514	3.44606	0.000568819	0.0109292
SRC	244.815	0.742938	0.215581	3.44622	0.000568492	0.0109292
APBB1	199.194	1.01447	0.294484	3.44493	0.000571217	0.0109617
MPP3	136.044	1.45488	0.422405	3.44427	0.000572597	0.0109747
NUCB2	5550.67	-0.686317	0.199418	-3.44159	0.000578297	0.0110703
LOC112532338	51.1442	1.32573	0.38561	3.438	0.000586028	0.0112045
LOC121108860	7.53874	3.7184	1.08168	3.43763	0.00058683	0.011206
VPS4B	2439.93	-0.693112	0.201651	-3.43718	0.000587807	0.0112109
ERICH3	63.3368	1.49371	0.434636	3.43671	0.000588836	0.0112168
HYAL3	95.6408	1.21624	0.353953	3.43618	0.000589987	0.0112249
SEMA6C	74.8176	1.59462	0.464207	3.43516	0.000592209	0.0112534
CC2D2A	258.907	0.778135	0.226588	3.43413	0.000594452	0.0112822
ING4	430.103	0.612797	0.178508	3.43288	0.000597202	0.0113072
MIR196B	21.7518	2.01278	0.586326	3.43287	0.000597219	0.0113072
DSC1	71.5022	-1.36054	0.396384	-3.43238	0.000598319	0.0113142
MYO1G	981.136	1.23408	0.359586	3.43196	0.000599243	0.0113179
LOC107049008	145.553	1.39278	0.406269	3.42821	0.000607569	0.0114555
UBE4A	1633.24	-0.557758	0.162706	-3.42802	0.000608	0.0114555
PACRGL	52.6883	1.1822	0.344911	3.42754	0.00060908	0.0114619
EIF6	2038.41	-0.664032	0.193925	-3.42417	0.00061669	0.0115911
PTP4A2	1329.84	-0.539684	0.157695	-3.42232	0.000620893	0.0116502
POLD1	146.098	1.39309	0.407084	3.42213	0.000621336	0.0116502
LOC107050163	379.338	0.773099	0.225981	3.42108	0.000623729	0.011681
SLC10A2	1018.12	-1.20304	0.351716	-3.42047	0.000625121	0.0116842
RPN1	6068.64	-0.721698	0.211001	-3.42035	0.0006254	0.0116842
RPS10	7431.62	-0.687709	0.201111	-3.41955	0.000627253	0.0117047
MRPL12	727.897	-0.791406	0.231829	-3.41375	0.000640747	0.0119422
AMY2A	69.6604	2.36889	0.694039	3.41319	0.000642069	0.0119525
ATP6V1G1	1285.63	-0.535115	0.156851	-3.41162	0.000645781	0.0120072
USPL1	2476.79	1.15771	0.339393	3.41112	0.000646972	0.0120122
BAP1	759.43	0.645068	0.189158	3.41021	0.000649139	0.0120122
BRI3BP	884.161	-0.577714	0.169388	-3.4106	0.000648206	0.0120122
SAFB	1049.47	0.940232	0.275701	3.41033	0.000648834	0.0120122
BG8	181.159	1.51656	0.444783	3.40966	0.000650439	0.0120219
LOC112533383	19.4493	1.9819	0.581378	3.40898	0.000652071	0.0120378
HOXB3	43.25	1.80873	0.530882	3.40703	0.000656736	0.0121095
LOC121111139	8.18545	3.04998	0.895527	3.40579	0.000659736	0.0121504
J6367_mgt12	941.646	-1.50416	0.442187	-3.40164	0.000669833	0.0123218
VIPAS39	596.283	0.625267	0.183853	3.4009	0.000671633	0.0123403
ATP5G1	863.965	-0.909544	0.267726	-3.3973	0.000680552	0.0124894
ARNTL2	605.689	0.592512	0.174584	3.39385	0.000689181	0.0126031
DNM3	77.0606	1.18035	0.34777	3.39406	0.000688639	0.0126031
LOC107054729	13.1219	3.01086	0.887152	3.39385	0.000689174	0.0126031
AP2M1	3575.56	-0.616573	0.181695	-3.39344	0.000690198	0.0126069
SURF4	3201.63	-0.624514	0.184058	-3.39303	0.000691229	0.0126109
LOC121113211	85.6376	0.984805	0.290299	3.39239	0.000692867	0.0126259
TUBD1	155.093	0.85929	0.253356	3.39163	0.00069479	0.0126462
AP3M1	1613.72	-0.508281	0.149884	-3.39115	0.000695992	0.0126532
DNAH11	18.4008	2.33792	0.689559	3.39045	0.000697775	0.0126708
LOC124417848	25.2813	1.67937	0.495604	3.38854	0.000702653	0.0127445
ILF2	975.755	0.642907	0.189784	3.38757	0.000705135	0.0127746
DERL3	650.032	0.984671	0.290805	3.38602	0.000709147	0.0128323
KRT7	8893.23	-1.34017	0.395925	-3.38491	0.000712023	0.0128694
FAM214B	224.381	0.658663	0.194626	3.38425	0.000713719	0.0128851
PAFAH2	160.283	0.857025	0.253276	3.38376	0.000715011	0.0128934
TOP3A	331.772	0.970888	0.28706	3.38217	0.00071915	0.012953
TRMT2B	99.5406	0.986762	0.291799	3.38165	0.000720516	0.0129626
EIF3K	1660.13	-0.624336	0.184823	-3.37803	0.00073008	0.0131195
CPSF6	2187.37	1.17984	0.349501	3.37578	0.000736064	0.0132118
RMND5A	1317.66	0.82775	0.245309	3.37432	0.000739987	0.0132668
ZCCHC8	1023.5	0.841418	0.249541	3.37186	0.000746611	0.0133702
LOC112531784	6.17375	5.97876	1.77346	3.37125	0.000748289	0.0133848
TRMT2A	430.218	0.839499	0.249158	3.36934	0.00075348	0.0134537
DPF2	218.004	0.727913	0.216049	3.3692	0.00075387	0.0134537
LOC101750987	7.3457	4.31631	1.28164	3.36781	0.000757682	0.0134907
YWHAB	6628.93	-0.573504	0.170284	-3.36792	0.000757376	0.0134907
CLK1	760.37	1.19592	0.355186	3.36702	0.00075984	0.0135137
TRPV1	28.5117	1.55079	0.460692	3.36621	0.000762085	0.0135381
MEI1	43.2444	1.61385	0.479508	3.36565	0.000763648	0.0135428
FGFBP1	317.914	-1.96061	0.582618	-3.36517	0.000764965	0.0135428
LOC771030	20.7373	2.53208	0.752418	3.36526	0.000764716	0.0135428
ZRANB1	689.048	-0.829173	0.246787	-3.35987	0.000779796	0.0137897
LOC124417692	25.1718	1.77419	0.528222	3.3588	0.000782831	0.0138276
SAP18	2113.86	-0.63017	0.187651	-3.3582	0.000784515	0.0138417
FAM131B	127.942	1.52969	0.455592	3.3576	0.000786232	0.0138531
LOC107053516	18.2595	2.25052	0.670327	3.35735	0.000786946	0.0138531
ARHGEF7L	888.843	1.44259	0.430005	3.35481	0.000794187	0.0139648
WIZ	693.096	0.591203	0.176343	3.35258	0.000800627	0.0140621
LOC124416951	35.3037	1.37007	0.40878	3.35162	0.000803413	0.0140951
ANXA11	3232.52	-0.538071	0.160648	-3.34938	0.000809921	0.014193
LOC416755	199.957	-1.10236	0.329154	-3.34908	0.000810818	0.014193
LOC770450	106.791	-2.07705	0.620348	-3.3482	0.000813395	0.0142211
LOC100858386	154.418	0.947755	0.283089	3.3479	0.000814258	0.0142211
GINM1	1517.79	-0.610703	0.182469	-3.34689	0.000817241	0.0142462
NPR2	93.2913	1.13543	0.33926	3.34679	0.000817525	0.0142462
ARHGAP33L1	44.6501	1.65455	0.494445	3.34629	0.000819021	0.0142563
LOC421232	16.9704	2.22002	0.6637	3.34491	0.000823096	0.0143032
GDPD1	918.178	-0.604093	0.180609	-3.34475	0.000823554	0.0143032
FAM83H	388.117	-1.15786	0.346337	-3.34315	0.000828316	0.0143698
LOC107052000	75.6645	1.43626	0.429664	3.34277	0.00082948	0.0143739
GRK6	404.301	0.788647	0.235998	3.34176	0.000832503	0.0144103
ITGAD	574.729	0.717723	0.214958	3.33889	0.000841125	0.0145433
RAD51D	176.539	0.845055	0.25314	3.3383	0.000842938	0.0145585
SEC61A1	4420.39	-0.792041	0.23729	-3.33785	0.000844282	0.0145655
AIFM1	998.812	-0.543426	0.162825	-3.33749	0.000845374	0.0145682
MACF1	2718.43	1.12144	0.33612	3.33643	0.000848611	0.0146078
CA13	43.5942	1.3686	0.410319	3.33545	0.00085162	0.0146433
LOC121111505	11.347	3.05753	0.917042	3.33412	0.000855711	0.0146974
POLG	312.235	0.703213	0.210989	3.33294	0.000859337	0.0147272
LOC112531163	28.7815	1.93503	0.580532	3.33319	0.000858552	0.0147272
LOC101749926	30.9173	1.95899	0.587909	3.33213	0.000861831	0.0147398
PGAM1	2936.76	-0.561483	0.168515	-3.33194	0.000862413	0.0147398
NTNG2	68.8437	1.14359	0.343238	3.33178	0.000862921	0.0147398
LOC112532465	41.1824	1.44489	0.433747	3.33119	0.000864752	0.0147549
PYCRL	83.0851	-0.955885	0.287031	-3.33026	0.000867661	0.0147883
GAPDH	14843.8	-0.749968	0.225481	-3.32608	0.000880764	0.0149952
COX6C	1695.13	-0.627756	0.188763	-3.32564	0.000882171	0.0150027
STARD3NL	530.834	0.893238	0.268715	3.32411	0.000887023	0.0150197
AIPL1	8.61051	3.88001	1.16716	3.3243	0.000886396	0.0150197
RTKN2	456.524	1.06999	0.321886	3.32413	0.000886955	0.0150197
ITGB6	819.789	-0.847932	0.255086	-3.3241	0.000887036	0.0150197
LOC101749472	6.03224	5.94309	1.78806	3.32377	0.000888086	0.0150211
USP44	1052.62	0.681095	0.205067	3.32133	0.000895904	0.0151369
HOXD9	153.79	0.724467	0.218227	3.31978	0.000900885	0.0152035
TMEM98	517.665	-1.33078	0.400898	-3.3195	0.000901803	0.0152035
GPRC6A	23.9316	-2.67543	0.80613	-3.31885	0.000903882	0.0152056
UHRF1BP1	526.289	0.95735	0.288444	3.31902	0.000903351	0.0152056
RAP1GAP3	49.0659	1.14896	0.346254	3.31825	0.000905829	0.0152172
ATP6AP2	1647.05	-0.51821	0.15618	-3.31804	0.00090653	0.0152172
INSIG2	2697.56	-0.685539	0.206636	-3.31762	0.00090789	0.0152236
BCORL1	223.149	0.879972	0.265282	3.31711	0.000909527	0.0152346
GNS	8485.33	-0.599557	0.18079	-3.31631	0.000912147	0.015262
LOC121107786	11.2542	2.39999	0.723983	3.31498	0.000916506	0.0153185
LOC112531056	508.979	1.63263	0.492931	3.31208	0.00092605	0.0154614
ZMYND10	19.3477	2.07185	0.625605	3.31175	0.000927153	0.0154632
MUC2	9252.2	-1.15402	0.348585	-3.31059	0.000930985	0.0155104
LOC121106793	18.7542	2.48769	0.751915	3.30848	0.000938055	0.0156115
SIK3	384.91	0.790422	0.238991	3.30733	0.000941886	0.0156585
PLB1	741.587	-2.11115	0.638473	-3.30657	0.000944467	0.0156846
IL12RB2	106.801	1.05056	0.317864	3.30507	0.000949521	0.0157517
LOC107050103	1175.81	1.00814	0.305119	3.30408	0.000952879	0.0157906
ZCCHC6	989.029	0.924633	0.279892	3.30353	0.000954752	0.0158047
DTNB	461.223	0.991957	0.300362	3.30254	0.000958132	0.0158438
KCTD7	398.623	-0.717501	0.217314	-3.30168	0.000961063	0.0158754
GPN2	303.746	0.839317	0.254247	3.30119	0.00096277	0.0158867
LOC107053787	15.0739	2.35367	0.713592	3.29834	0.000972586	0.0160317
ANKRD13C	1580.38	-0.463371	0.140512	-3.29773	0.000974707	0.0160496
P2RX7	2337.89	0.978006	0.2967	3.29628	0.000979739	0.0160984
VWA5A1	23.6218	1.54655	0.469175	3.29631	0.000979628	0.0160984
GOLGA7	2142.54	-0.550124	0.166929	-3.29556	0.000982252	0.0161056
SLC41A1	612.537	0.891889	0.270611	3.29583	0.000981314	0.0161056
MPPE1	427.556	0.916421	0.278107	3.29521	0.000983493	0.016109
LOC417551	87.0454	1.11308	0.338149	3.29169	0.000995884	0.0162948
TOMM22	1220.11	-0.612478	0.186136	-3.29049	0.00100014	0.0163471
VCPKMT	221.921	0.68825	0.209182	3.29019	0.0010012	0.0163473
TXN	4996.76	-1.08792	0.330904	-3.28772	0.00101002	0.016474
LOC776173	441.009	1.00975	0.307213	3.28679	0.00101338	0.0165114
MRPS11	570.15	-0.664218	0.202136	-3.28599	0.00101623	0.0165406
P4HB	9267.49	-0.944268	0.287443	-3.28506	0.00101961	0.016561
LOC100857714	820.516	1.19501	0.363759	3.28516	0.00101923	0.016561
ZBTB40	138.436	1.13248	0.344854	3.28395	0.00102363	0.0166089
LOC112530071	51.2105	2.34764	0.715018	3.28332	0.00102591	0.0166285
JAK3	948.468	1.26275	0.384752	3.28199	0.00103077	0.0166899
LOC107054748	20.6028	2.23076	0.680168	3.27973	0.00103908	0.0167906
LOC100858152	63.0457	1.14988	0.350603	3.27971	0.00103915	0.0167906
DDOST	2199.13	-0.564754	0.17222	-3.27925	0.00104082	0.0168
ATP5J	1210.47	-0.637568	0.194446	-3.2789	0.00104213	0.0168038
PSMC3	1938.59	-0.575655	0.175714	-3.27609	0.00105256	0.0169543
GPX2	384.063	-1.31949	0.402835	-3.27552	0.00105469	0.0169711
NUP85	1018.08	0.753198	0.230177	3.27225	0.00106694	0.0171504
ERAL1	189.143	0.740593	0.226364	3.27169	0.00106907	0.017167
MTMR11	345.565	1.3561	0.41467	3.2703	0.00107432	0.0172334
SSH2	620.056	0.758452	0.23208	3.26806	0.00108288	0.0173528
LOC121106916	371.478	0.834206	0.255551	3.26434	0.00109719	0.0175491
CLK2	286.922	1.03337	0.316567	3.26429	0.00109738	0.0175491
LOC107053571	5.1867	4.71721	1.4456	3.26315	0.0011018	0.0176016
ANKRD2	11.2935	2.83165	0.868111	3.26185	0.00110689	0.0176648
LOC107055472	206.304	1.0581	0.32446	3.26109	0.00110983	0.0176936
TRPM5	1337.88	-1.49076	0.457222	-3.26047	0.00111227	0.0177142
LOC100859020	196.653	0.981954	0.301237	3.25974	0.00111514	0.0177418
LOC100857335	19.1209	2.13565	0.655231	3.25939	0.00111653	0.0177457
GPR62	74.6642	1.51759	0.466028	3.25644	0.00112819	0.0179128
CRLF2	65.2354	1.26393	0.388238	3.25555	0.00113173	0.0179507
HK1	1571.94	-0.711783	0.218665	-3.25513	0.0011334	0.0179587
PRPF4B	2505.35	0.829478	0.254959	3.25338	0.00114041	0.0180514
PEPD	2803.82	-1.28724	0.395763	-3.25255	0.00114373	0.0180583
ARAP3	171.448	0.95545	0.293724	3.25289	0.00114238	0.0180583
KIAA0753	833.448	1.36766	0.420506	3.2524	0.00114433	0.0180583
PITPNM3	416.57	1.24549	0.383084	3.25123	0.00114908	0.0181086
POLA2	231.043	1.34551	0.413872	3.25104	0.00114984	0.0181086
LOC121106921	22.5893	-1.96778	0.605387	-3.25045	0.00115223	0.0181278
CEP295	636.729	0.95162	0.292813	3.24992	0.00115436	0.018143
SLC35E1	1082.17	-0.518854	0.159771	-3.24749	0.00116427	0.0182802
PPEF2	143.059	1.3807	0.425279	3.24657	0.00116806	0.0183212
RBM7	463.352	-0.560663	0.172727	-3.24594	0.00117062	0.0183429
LMAN2	1351.69	-0.603039	0.185829	-3.24513	0.00117399	0.0183771
GLB1	1010.02	-0.769917	0.237498	-3.24178	0.00118785	0.0185753
GAL3ST2	3421.97	-1.46573	0.452378	-3.24006	0.00119504	0.018669
LOC121106943	54.9538	2.45792	0.758755	3.23941	0.00119776	0.0186928
LOC124417763	138.973	-1.24821	0.385443	-3.23839	0.00120208	0.0187226
KRT24	17.6542	2.46379	0.760748	3.23864	0.00120102	0.0187226
MPC1L	1841.15	-0.6182	0.19106	-3.23563	0.00121374	0.0188288
GAA2	239.277	0.815348	0.251942	3.23626	0.00121109	0.0188288
C1QC	457.246	-0.722399	0.22323	-3.23613	0.00121164	0.0188288
BICRA	170.678	0.732266	0.22631	3.23568	0.00121352	0.0188288
LOC101751955	29.0213	1.51347	0.467882	3.23472	0.00121762	0.01887
E4F1	432	0.941633	0.291404	3.23136	0.00123201	0.0190741
RASAL1	271.001	2.02243	0.626034	3.23055	0.00123552	0.0191094
DYNLRB1	901.109	-0.690223	0.213772	-3.22879	0.00124317	0.0192086
LOC107052100	91.5314	1.01734	0.31514	3.22822	0.00124564	0.0192276
NDUFB8	710.395	-0.781612	0.242266	-3.22626	0.00125419	0.0193404
LOC107053028	32.4973	1.30593	0.404948	3.22493	0.00126003	0.0194113
LOC121107114	27.1376	1.51716	0.470501	3.22457	0.00126162	0.0194165
DLD	1815.94	-0.568485	0.176332	-3.22395	0.00126435	0.0194392
RFT1	402.003	0.944402	0.292993	3.22329	0.00126728	0.019465
LOC121110379	8.61649	3.44556	1.06907	3.22294	0.0012688	0.0194691
SELENOF	2135.9	-0.595025	0.184641	-3.22261	0.00127028	0.0194727
ADAMTS10	219.331	0.798876	0.24794	3.22205	0.00127276	0.0194915
ROGDI	187.057	0.751786	0.23343	3.22061	0.0012792	0.0195707
AWAT1	16.3805	2.05023	0.636967	3.21873	0.00128759	0.0196603
NARS	2432	-0.549515	0.170709	-3.21901	0.00128634	0.0196603
LOC121108934	81.2001	1.15699	0.359495	3.21838	0.00128915	0.019665
LOC112530794	17.5711	2.13808	0.664702	3.2166	0.00129718	0.019768
LOC121111000	23.6996	1.67361	0.520427	3.21584	0.00130065	0.0198015
CMC4	179.655	0.696711	0.216679	3.21541	0.0013026	0.0198117
BTN3A3L2	77.3711	2.71271	0.844531	3.21209	0.00131772	0.0199752
PIGU	390.279	-0.578751	0.180188	-3.21192	0.00131849	0.0199752
LOC121108128	107.679	2.28178	0.710326	3.2123	0.00131678	0.0199752
LOC121108864	35.5624	2.39251	0.744884	3.21193	0.00131849	0.0199752
MGAT5B	561.213	1.41721	0.441471	3.2102	0.00132644	0.0200668
IPO4	330.912	0.739149	0.230261	3.21005	0.00132712	0.0200668
LOC107051715	535.748	1.32612	0.413158	3.20971	0.00132868	0.0200709
G3BP1	3285.29	-0.545408	0.169964	-3.20897	0.00133213	0.0201035
CD69L	813.525	1.01104	0.315261	3.20699	0.00134133	0.0202227
CLTC	6005.99	-0.658448	0.205474	-3.20453	0.00135283	0.0203764
MRPS15	832.557	-0.601454	0.187722	-3.20396	0.00135552	0.0203971
LOC121107423	9.00196	2.88385	0.900431	3.20274	0.00136126	0.0204637
VTI1A	393.637	-0.580687	0.181394	-3.20125	0.00136831	0.0205498
NDUFB1	1184.06	-0.654009	0.204439	-3.19904	0.00137887	0.0206684
LOC121106583	38.1307	1.86424	0.582745	3.19907	0.00137873	0.0206684
LOC121110157	11.2273	2.43718	0.761959	3.19856	0.00138114	0.0206826
SOCS1L	181.73	0.699962	0.218885	3.19785	0.00138456	0.0206939
PHLDA2	634.715	-0.798058	0.249558	-3.19789	0.00138438	0.0206939
TMEM30A	2744.71	-0.652722	0.204166	-3.19702	0.00138855	0.0207335
INTS5	418.019	-0.840766	0.263123	-3.19533	0.00139669	0.0208351
MIR142	15.3843	2.68115	0.839366	3.19426	0.00140189	0.0208927
C16orf96	12.9696	2.53688	0.7943	3.19386	0.00140385	0.0209017
COX6A1	1484.49	-0.721834	0.226061	-3.19309	0.00140759	0.0209375
LOC422609	54.461	1.43317	0.448938	3.19235	0.00141122	0.0209713
NOL7	432.348	0.636812	0.199536	3.19146	0.00141557	0.0210159
BAIAP2	137.509	0.761155	0.238572	3.19046	0.00142047	0.0210685
CDK19	2109.38	-0.701529	0.219907	-3.19011	0.00142218	0.0210737
USF3	868.561	0.889765	0.278977	3.18938	0.00142578	0.0210869
LOC112531940	94.2357	1.91092	0.599141	3.18943	0.00142554	0.0210869
BTBD9	2063.14	-0.556701	0.174653	-3.18748	0.00143519	0.021206
LOC100859274	10.2404	2.63076	0.825655	3.18627	0.00144122	0.0212747
RASAL3	336.772	0.885734	0.278021	3.18585	0.00144329	0.0212851
PCF11	2261.99	1.00444	0.315473	3.18391	0.001453	0.0213877
DOK5	106.041	1.4534	0.45648	3.18392	0.00145294	0.0213877
POLQ	154.972	1.75446	0.55146	3.18148	0.00146523	0.0214864
PNLDC1	28.814	3.13846	0.986372	3.18182	0.00146353	0.0214864
LOC422177	224.689	0.900144	0.282921	3.18161	0.0014646	0.0214864
LOC107054724	46.8926	2.10565	0.661767	3.18187	0.00146329	0.0214864
METTL10	40.5595	1.86487	0.586352	3.18047	0.00147038	0.0215212
SRRM4	16.854	1.80859	0.56865	3.18049	0.00147025	0.0215212
LOC101747364	17.4593	2.05579	0.646516	3.1798	0.00147375	0.0215503
MOCOS	188.884	-1.08703	0.342029	-3.17817	0.00148206	0.0216515
LOC107052451	28.3755	1.58313	0.498374	3.17659	0.00149019	0.0217497
UCKL1	335.852	0.756716	0.238357	3.17471	0.00149987	0.0218705
LOC107049516	13.2032	2.24063	0.705924	3.17404	0.00150334	0.0219006
NDUFA1	384.024	-0.704725	0.222058	-3.1736	0.00150559	0.0219129
LOC112532494	9.65945	3.04531	0.959659	3.17332	0.00150706	0.0219137
TM9SF2	6395.64	-0.60056	0.189307	-3.17241	0.00151179	0.0219414
BAG3	801.978	-1.07731	0.339566	-3.17263	0.00151067	0.0219414
LOC121107619	14.3076	1.90071	0.599419	3.17091	0.0015196	0.0220342
LOC121107465	16.9042	1.8258	0.575885	3.17042	0.00152219	0.0220512
ZNF395	101.035	1.25357	0.395496	3.16962	0.00152636	0.0220705
LOC121106940	9.95051	3.0277	0.95521	3.16967	0.00152611	0.0220705
NDUFB9	1253.96	-0.610559	0.192662	-3.16907	0.00152928	0.0220717
PCBP4	35.844	2.02054	0.637557	3.16919	0.00152865	0.0220717
RRP9	259.196	0.795362	0.251115	3.16732	0.00153849	0.0221839
SEC22B	1348.5	-0.576386	0.182027	-3.16649	0.00154291	0.0222271
FHOD1	429.85	0.973455	0.307522	3.16548	0.00154825	0.0222833
LECT2	657.145	1.99936	0.631834	3.16438	0.00155412	0.0223472
LOC101747773	554.125	1.67252	0.528634	3.16385	0.00155697	0.0223674
RNF139	1094.74	-0.514416	0.162616	-3.16339	0.00155945	0.0223824
ILK	778.17	0.619613	0.195978	3.16165	0.0015688	0.0224459
TSG101	1222.27	-0.677812	0.214397	-3.16149	0.00156966	0.0224459
LOC124417317	7.49216	3.73121	1.1802	3.16151	0.00156954	0.0224459
ARHGAP23	18.3514	1.7128	0.541706	3.16187	0.0015676	0.0224459
LOC107057581	5.09472	5.69941	1.80336	3.16044	0.00157532	0.0225062
LOC124417242	263.658	0.844802	0.267336	3.16007	0.00157732	0.0225141
C12orf40	19.722	1.73741	0.549981	3.15904	0.00158287	0.0225726
ABHD18	828.432	0.752204	0.238255	3.15713	0.00159328	0.0227002
LOC101748511	18.5011	2.5915	0.821089	3.15617	0.00159855	0.0227544
RELT	24.1294	1.90795	0.604636	3.15554	0.00160203	0.0227832
TMEM252	818.629	-1.61659	0.512367	-3.15514	0.00160423	0.0227936
YWHAG	1769.55	-0.713693	0.2263	-3.15375	0.00161187	0.0228812
LOC101748122	128.737	1.23253	0.390975	3.15245	0.00161905	0.0229412
LOC107050231	6.01807	3.98894	1.26531	3.15253	0.0016186	0.0229412
LOC107049666	509.862	0.926221	0.294267	3.14755	0.00164643	0.0233079
LOC107052037	6.9023	3.58157	1.13949	3.14312	0.00167156	0.0236421
CERS4	681.717	-1.45583	0.463324	-3.14216	0.00167709	0.0236988
LOC101748580	6.49425	-5.26776	1.67712	-3.14095	0.00168399	0.0237747
LOC121109066	131.224	1.67235	0.532685	3.13946	0.00169257	0.0238742
ITM2A	12180.3	-0.567642	0.180824	-3.13919	0.00169417	0.0238751
RBX1	579.049	-0.578866	0.184472	-3.13795	0.00170131	0.0239323
SSR3	1755.26	-0.662085	0.210975	-3.13822	0.00169979	0.0239323
LOC112533001	67.513	1.54403	0.492459	3.13534	0.00171653	0.0241246
DDX3X	8529.98	0.656881	0.209555	3.13465	0.00172062	0.0241564
LOC107052850	106.311	0.814314	0.259797	3.13443	0.0017219	0.0241564
PCNX2	335.238	1.17833	0.376047	3.13345	0.00172762	0.0242147
HS2ST1	582.647	-0.630244	0.201181	-3.13272	0.00173195	0.0242536
LOC771612	165.897	1.0495	0.33519	3.13105	0.00174181	0.0243696
RNF25	320.728	0.606831	0.193928	3.12916	0.00175307	0.0245052
DMBT1	325.313	-0.733545	0.234508	-3.12802	0.00175987	0.0245781
FMR1NB	51.4293	1.39528	0.446181	3.12716	0.00176504	0.0246282
LOC425607	277.326	0.675486	0.216074	3.12619	0.0017709	0.0246877
HNRNPDL	5413.97	0.693721	0.221967	3.12533	0.00177603	0.0247372
APBA3	229.169	0.722195	0.231135	3.12456	0.00178071	0.0247801
RIT1	1437.34	0.792953	0.25381	3.1242	0.0017829	0.0247884
CDAN1	1072.13	1.01845	0.326131	3.12283	0.00179121	0.0248817
LOC770352	9.29085	3.6031	1.15524	3.11893	0.00181509	0.0251909
XPO1P	51.1572	1.41693	0.454686	3.11628	0.00183147	0.0253956
FASN	3036.88	-0.500215	0.160543	-3.11578	0.00183461	0.0254163
TTPA	71.0894	-0.877099	0.281562	-3.11512	0.00183872	0.0254236
CIAPIN1	1203.33	-0.593531	0.190561	-3.11464	0.00184168	0.0254236
RPL26L1	2951.49	-0.664986	0.213491	-3.11482	0.0018406	0.0254236
ATF7	211.158	0.752894	0.241724	3.11468	0.00184145	0.0254236
SCLY	165.08	0.770402	0.247404	3.11395	0.00184603	0.0254611
USP48	952.743	0.727938	0.233809	3.11339	0.00184954	0.0254869
SZT2	649.398	0.912782	0.2933	3.11211	0.00185755	0.0255746
TAX1BP1	2090.59	-0.476583	0.153243	-3.10999	0.00187096	0.0257364
CD320	202.551	0.953211	0.306591	3.10906	0.00187681	0.0257941
LOC112531738	10.2731	2.27362	0.731418	3.10851	0.00188035	0.0258199
LOC107052357	18.8846	1.8345	0.590275	3.10787	0.0018844	0.0258527
APEH	395.7	0.788632	0.253872	3.10641	0.00189371	0.0259575
DBF4B	52.0666	1.5634	0.503529	3.10489	0.0019035	0.0260688
RTN1	72.3448	-1.34288	0.432789	-3.10285	0.00191667	0.0262029
SMG6	377.596	0.587968	0.189489	3.10291	0.0019163	0.0262029
SDF4	2225.62	-0.677449	0.218414	-3.10167	0.00192433	0.0262845
LOC121113190	20.1634	2.10269	0.678124	3.10074	0.00193037	0.0263434
DGKZ	1173.36	0.824375	0.265952	3.09971	0.00193711	0.0263434
NTRK3	50.4601	1.30724	0.421709	3.09985	0.00193618	0.0263434
TLCD2	53.1938	1.90063	0.613156	3.09975	0.00193683	0.0263434
PDCD1LG2	1009.3	-0.802836	0.258966	-3.10016	0.00193416	0.0263434
LDB1	577.137	0.49723	0.160456	3.09886	0.00194264	0.0263955
ZNF646	91.6421	1.35305	0.436858	3.09723	0.00195339	0.0265183
ANKRD31	42.7288	1.57077	0.507253	3.09662	0.00195737	0.0265492
LOC121107025	22.1502	1.48401	0.479481	3.09504	0.00196786	0.0266683
TMEM229B	1101.41	0.795964	0.25727	3.09389	0.00197552	0.0267487
LOC124416956	18.8521	1.86379	0.602888	3.09144	0.00199188	0.0269385
PRSS57	6.7782	3.57432	1.15626	3.09127	0.001993	0.0269385
PTCHD3	4092.08	-1.12507	0.364093	-3.09007	0.00200107	0.027024
LOC107053374	22.4248	1.92032	0.621577	3.08943	0.00200539	0.0270588
DCAF13	1507.06	-0.57656	0.1868	-3.08651	0.00202519	0.0272551
ACP1	1017.75	-0.564346	0.182841	-3.08653	0.00202506	0.0272551
MRRFP1	298.644	0.620604	0.201049	3.08683	0.00202302	0.0272551
LOC422075	174.42	0.825683	0.2676	3.08551	0.00203204	0.0272842
PANX3	61.373	1.4825	0.480487	3.08542	0.00203262	0.0272842
RBMS2	220.918	0.702961	0.227826	3.08552	0.002032	0.0272842
GPI	2999.87	-0.730469	0.236778	-3.08504	0.00203528	0.0272963
LOC121106614	24.8901	1.67365	0.543012	3.08215	0.00205511	0.0275319
ZP2	7.81042	3.28728	1.06662	3.08196	0.00205639	0.0275319
LOC107052525	5.69769	4.85541	1.57569	3.08144	0.00206	0.0275564
PIAS4	234.218	0.6121	0.198664	3.08109	0.00206245	0.0275655
LOC124417232	24.7487	1.62618	0.528227	3.07857	0.00207999	0.0277761
LOC100859246	5.15141	4.70812	1.52957	3.07808	0.00208342	0.0277981
KCNK7	2388.07	-0.656511	0.213313	-3.0777	0.00208608	0.0278096
AKR1A1	2956.98	-0.854086	0.277579	-3.07691	0.00209156	0.0278588
DOK4	92.6816	0.999587	0.324898	3.07662	0.00209359	0.027862
GCLM	545.213	-0.570196	0.18542	-3.07515	0.00210394	0.0279758
XPA	1276.62	0.70212	0.228499	3.07274	0.00212101	0.0281786
PCGF1	119.984	0.98975	0.322151	3.07231	0.00212407	0.0281952
ARHGAP33L6	110.644	1.84471	0.600562	3.07164	0.00212884	0.0282344
CHEK2	263.612	1.09122	0.355406	3.07036	0.00213801	0.0283136
LOC107049973	16.9442	2.1451	0.698662	3.0703	0.00213845	0.0283136
SPICE1	350.804	0.87462	0.285083	3.06794	0.00215537	0.028489
ZDHHC21	2618.77	-1.15609	0.376822	-3.06801	0.00215491	0.028489
UQCR11	516.279	-0.680888	0.222072	-3.06607	0.00216896	0.0286442
LOC121107650	21.1417	1.77659	0.579669	3.06483	0.00217796	0.0286832
LOC101750112	568.241	-1.54604	0.504422	-3.06497	0.00217692	0.0286832
PGK2	4447.34	-0.4906	0.160084	-3.06464	0.00217929	0.0286832
TOR1A	698.011	-0.591098	0.192874	-3.06468	0.00217899	0.0286832
SOD2	1117.05	-0.474625	0.154898	-3.06411	0.00218317	0.0287053
SLC39A9	2020.92	-0.712097	0.232415	-3.06391	0.00218466	0.0287053
SPATA20	333.441	0.622496	0.203189	3.06363	0.00218671	0.028708
LAMA5	367.481	0.945881	0.308912	3.06197	0.00219884	0.0288428
TRAPPC9	749.422	-0.657134	0.214654	-3.06136	0.00220333	0.0288774
EMP1	694.979	-1.11128	0.363168	-3.05997	0.00221356	0.0288897
LOC112531990	11.2815	2.09368	0.684156	3.06024	0.00221158	0.0288897
CD6	251.533	0.784128	0.256234	3.0602	0.00221188	0.0288897
LOC415758	261.835	0.719642	0.235168	3.06012	0.0022125	0.0288897
KCNT1	31.0443	1.74732	0.570919	3.06055	0.00220932	0.0288897
LOC107054119	20.7885	1.94277	0.634957	3.05969	0.00221566	0.0288928
GPT2	885.625	-1.09183	0.356917	-3.05906	0.00222031	0.0289292
LOC121111678	23.6483	1.67522	0.547814	3.058	0.00222818	0.0290075
CYCS	2529.86	-0.652344	0.213483	-3.05572	0.00224522	0.0291851
PDZD7	9.77618	2.76975	0.90643	3.05567	0.00224559	0.0291851
LOC101747295	8.14026	3.06209	1.00228	3.05512	0.00224972	0.0292144
RFLNB	735.911	-1.09786	0.359523	-3.05366	0.00226067	0.0293321
LOC107055194	13.9584	1.8705	0.612676	3.05299	0.0022657	0.0293728
CALM1	10618.4	-0.495188	0.162214	-3.05269	0.00226801	0.0293783
LOC124417205	22.0899	1.53758	0.503785	3.05205	0.00227281	0.0294159
LOC124417952	94.4418	1.73439	0.568677	3.04987	0.00228938	0.0296058
DALRD3	505.852	0.698305	0.228985	3.04957	0.00229169	0.0296109
ACIN1	1011.01	0.573886	0.188216	3.04908	0.00229542	0.0296345
ZBTB37	1069.74	0.918361	0.301283	3.04817	0.00230243	0.0297004
LAMP1	7524.57	-0.791552	0.259715	-3.04777	0.00230549	0.0297152
LOC121109083	17.2317	2.3415	0.768605	3.04644	0.00231572	0.0298224
LOC121109989	53.7907	1.26664	0.416152	3.0437	0.00233686	0.0300665
SPP2	19.6811	1.93133	0.634629	3.04324	0.00234048	0.0300665
SRRM1	2728.45	0.724141	0.237939	3.04338	0.00233936	0.0300665
LOC107054798	17.8875	2.13024	0.700117	3.04269	0.00234472	0.0300961
TBX1	21.7263	1.70551	0.560591	3.04235	0.00234742	0.0301059
LOC107053729	12.7138	2.60194	0.8556	3.04107	0.00235737	0.0302085
LOC101749173	84.8498	1.06589	0.350666	3.03963	0.00236873	0.0303291
ENY2	334.793	-0.574355	0.189019	-3.03862	0.00237666	0.0304057
RPL8	13174.5	-0.629557	0.207212	-3.03822	0.0023798	0.0304207
MEP1A	3770.48	-2.1255	0.699696	-3.03775	0.00238355	0.0304436
CTSS	5490.83	-0.484586	0.159658	-3.03514	0.0024042	0.0306822
FTSJ1	88.0542	0.783956	0.25835	3.03447	0.00240958	0.0307256
ACTG1	388.717	-0.596751	0.196747	-3.03309	0.00242062	0.0308158
IGBP1L	255.65	1.12635	0.371335	3.03325	0.00241936	0.0308158
GSAP	500.64	1.06334	0.350915	3.0302	0.00244394	0.0309487
LPCAT3	1045.86	-1.09542	0.361514	-3.03008	0.00244489	0.0309487
PPP1CB	4339.58	-0.552018	0.18218	-3.03007	0.002445	0.0309487
LOC423893	6.35715	5.01734	1.6552	3.03127	0.00243529	0.0309487
ZZEF1	3832.95	-0.911115	0.30059	-3.03108	0.00243677	0.0309487
RPH3AL	262.994	1.06004	0.349763	3.03073	0.00243966	0.0309487
ACHE	241.665	2.3428	0.772943	3.03101	0.00243739	0.0309487
LOC107050638	102.759	1.31012	0.432521	3.02903	0.00245342	0.0310301
ACPP	92.9749	1.57014	0.518464	3.02844	0.00245818	0.0310402
ARID3A	855.779	0.912649	0.30136	3.02844	0.00245821	0.0310402
RHOA	11950.2	-0.542073	0.179155	-3.02573	0.00248034	0.0312942
LOC124417103	26.3769	1.69348	0.560253	3.02272	0.00250518	0.0313602
SULT4A1	120.776	0.893815	0.295672	3.02299	0.00250287	0.0313602
LOC101748569	126.609	0.82311	0.272285	3.02297	0.00250305	0.0313602
CD82	4833.48	-0.498608	0.164915	-3.02342	0.00249937	0.0313602
LOC124418037	25.6179	1.49943	0.49577	3.02445	0.00249089	0.0313602
LOC107054293	20.4461	1.44647	0.478432	3.02335	0.00249992	0.0313602
MPRIP	891.917	0.810962	0.268114	3.02469	0.00248884	0.0313602
CFAP70	30.9622	1.77989	0.588685	3.02351	0.00249862	0.0313602
LOC124417358	10.6356	2.33255	0.771753	3.0224	0.00250777	0.0313602
CHTOP	2014.04	0.599506	0.198341	3.0226	0.00250612	0.0313602
DAPK3	438.677	0.539618	0.178518	3.02277	0.00250471	0.0313602
DCAF4L2	269.518	0.774073	0.256183	3.02156	0.00251479	0.0313975
RBM14	392.353	0.62819	0.207891	3.02173	0.00251337	0.0313975
CCNL1	1504.32	0.875553	0.289795	3.02128	0.00251706	0.0314007
RPL35	3790.43	-0.623035	0.206321	-3.01974	0.0025299	0.0315355
EREG	116.672	-1.48714	0.492855	-3.0174	0.00254952	0.0317546
PIANP	75.7339	1.02217	0.338918	3.01597	0.00256157	0.0318536
ARSH	102.829	0.734159	0.243418	3.01604	0.00256103	0.0318536
TMEM243	296.819	0.777243	0.257994	3.01264	0.00258984	0.0320635
ZDHHC3	1218.1	-0.537488	0.178446	-3.01204	0.00259495	0.0320635
B3GNT7	1585.12	-1.68793	0.560318	-3.01244	0.00259153	0.0320635
TERB1	33.2528	1.36172	0.452066	3.01221	0.00259351	0.0320635
LOC107052204	24.7498	1.66867	0.553746	3.01342	0.0025832	0.0320635
PHF19	353.035	0.978355	0.324704	3.01307	0.00258618	0.0320635
KBP	176.766	1.2562	0.416969	3.0127	0.00258933	0.0320635
KRT40	7336.24	-1.24031	0.411624	-3.01321	0.00258498	0.0320635
ZSWIM8	646.082	0.813093	0.269988	3.01159	0.00259884	0.0320861
PCGF3	1022.03	0.799077	0.265496	3.00975	0.0026146	0.032255
UNC13D	373.608	0.837848	0.278423	3.00926	0.00261885	0.0322818
API5	1324.43	-0.484921	0.161186	-3.00846	0.00262577	0.0323414
LOC107054964	12.2393	1.98651	0.660447	3.00782	0.00263128	0.0323836
LOC101750761	26.9441	1.83326	0.610021	3.00524	0.00265373	0.0326342
GPA33	2815.73	-1.16023	0.38623	-3.00399	0.00266467	0.0327428
LOC121109192	28.3189	1.84157	0.613456	3.00196	0.00268244	0.0329092
IFT80	561.474	0.574336	0.191315	3.00204	0.00268179	0.0329092
GJB6	553.121	-0.757995	0.252655	-3.00012	0.00269871	0.0330045
CALM2	16649	-0.807977	0.269307	-3.00021	0.00269795	0.0330045
TCERG1	1973.59	0.818306	0.272697	3.00079	0.00269278	0.0330045
LOC419584	234.485	0.659345	0.219746	3.00049	0.00269548	0.0330045
UBE3A	1622.22	-0.492119	0.164081	-2.99925	0.00270647	0.0330442
ZNF638	513.499	0.823833	0.274699	2.99904	0.00270833	0.0330442
RPL27	5145.13	-0.501406	0.167183	-2.99914	0.0027074	0.0330442
LAPTM4A	5923.57	-0.598458	0.199832	-2.99481	0.00274618	0.0334797
UGGT1	2414.75	-0.472662	0.157916	-2.99312	0.00276139	0.0336387
DEGS1	1743.53	-0.543921	0.181752	-2.99266	0.00276558	0.0336634
CREM	740.127	-0.564728	0.188736	-2.99215	0.0027702	0.0336669
HOXD3	75.9803	0.914241	0.305528	2.99234	0.00276852	0.0336669
IL10RB	858.437	-0.555105	0.185571	-2.99133	0.00277768	0.0337315
TXN2	799.856	-0.548475	0.18341	-2.99044	0.00278578	0.0338034
C1QB	532.633	-0.694135	0.232202	-2.98936	0.00279562	0.0338964
RAB21	1643.45	-0.518234	0.173425	-2.98823	0.00280598	0.0339955
ETF1	2334.51	-0.568671	0.190424	-2.98634	0.00282337	0.0341795
LOC101750700	43.1654	1.55061	0.519467	2.985	0.00283576	0.0343028
GZMA	4715.74	-1.12567	0.377282	-2.98362	0.00284861	0.0344307
GZMK	531.241	-0.787911	0.264099	-2.98339	0.00285077	0.0344307
LOC420486	3810.46	-1.2131	0.406664	-2.98305	0.00285395	0.0344361
GHITM	4260.79	-0.775715	0.260075	-2.98266	0.00285757	0.0344361
HIF1AN	1022.68	-0.451251	0.151317	-2.98215	0.00286229	0.0344361
LOC771638	15.816	1.80733	0.606028	2.98225	0.00286137	0.0344361
LOC101748951	10.2733	2.26336	0.758957	2.9822	0.00286182	0.0344361
KCNK15	63.3593	1.27335	0.427048	2.98175	0.00286604	0.0344545
FAM177A1	1142.43	-0.82961	0.278302	-2.98097	0.00287336	0.0345158
LOC124417614	39.8566	1.12753	0.378466	2.97921	0.00288991	0.0345888
ANKRD10	1104.54	0.892237	0.29943	2.97979	0.00288446	0.0345888
MOGAT2	326.828	-1.69206	0.567969	-2.97914	0.00289056	0.0345888
HSPA9	3050.03	-0.600084	0.201428	-2.97915	0.00289054	0.0345888
NLRC3	1114.59	0.921067	0.309103	2.97981	0.00288427	0.0345888
LOC121106671	20.1091	1.68163	0.564726	2.97778	0.00290349	0.0346901
LOC121111042	21.7984	1.45379	0.488203	2.97783	0.00290295	0.0346901
LOC107049819	8.70306	4.57881	1.53812	2.9769	0.00291184	0.0347631
LOC107050915	22.9226	2.00812	0.674649	2.97654	0.00291521	0.0347767
FBLN7	18.2854	-1.84832	0.621085	-2.97595	0.0029208	0.0348166
NDUFAF5	274.773	0.661377	0.222269	2.97557	0.00292445	0.0348334
ADGRA3	781.139	-0.479066	0.161059	-2.97448	0.00293489	0.0349043
PSAT1	54.3307	-1.52595	0.512973	-2.97471	0.00293265	0.0349043
SGO2	49.5845	1.23801	0.416466	2.97267	0.00295222	0.0350835
ASB8	217.528	-0.666134	0.224128	-2.97211	0.00295758	0.0351204
ZNF704	1071.7	0.728574	0.245171	2.9717	0.00296156	0.0351409
LOC107052630	30.9083	1.43506	0.483342	2.96903	0.00298738	0.0354201
GDI1	4091.55	-0.597418	0.201278	-2.96812	0.00299622	0.0354503
LOC121106673	63.7641	2.14772	0.723666	2.96784	0.00299904	0.0354503
ZNF593	1364.29	-0.531569	0.179069	-2.96851	0.00299247	0.0354503
ASAP3	412.549	1.50721	0.507835	2.96792	0.00299825	0.0354503
MLK4	508.814	-0.722882	0.243618	-2.96728	0.00300448	0.0354611
C2orf88	733.399	-1.45449	0.490176	-2.96727	0.00300452	0.0354611
RPL38	1770.92	-0.673098	0.226911	-2.96635	0.00301355	0.0354904
SRCIN1	153.079	1.67518	0.564733	2.96632	0.00301385	0.0354904
ACVRL1	253.9	0.891823	0.300632	2.96649	0.00301216	0.0354904
NPC2	1433.46	-0.646507	0.218042	-2.96505	0.00302633	0.0356103
NSD1	1783.63	0.737454	0.248803	2.964	0.00303667	0.035705
LOC107053519	128.556	1.3313	0.449278	2.9632	0.00304459	0.035771
RFX6	41.7499	1.13488	0.383036	2.96285	0.00304806	0.0357847
XPNPEP3	333.528	-0.530486	0.179073	-2.96241	0.00305245	0.0358093
WBP2NL	1272.5	-0.489133	0.165173	-2.96135	0.00306296	0.0359055
ITGB1BP1	387.312	0.913958	0.3087	2.96066	0.00306976	0.035931
EMC3	686.596	-0.621913	0.210057	-2.96069	0.00306955	0.035931
SC5D	238.893	-1.19954	0.405255	-2.95995	0.00307689	0.0359873
LOC121111254	7.43777	3.72534	1.25989	2.95687	0.00310778	0.0363213
LOC101748935	31.1294	1.50758	0.510103	2.95543	0.0031223	0.0364636
NDUFB4	559.47	-0.73187	0.247774	-2.95378	0.00313912	0.0366079
PARD6B	470.275	-0.884152	0.299332	-2.95375	0.00313937	0.0366079
BLMH	2009.73	-0.466258	0.157896	-2.95295	0.00314757	0.0366527
RNF113B	281.59	0.740077	0.250626	2.95291	0.00314793	0.0366527
MIR196A1	7.72927	2.95831	1.00198	2.95247	0.00315244	0.0366777
HIP1	197.856	0.807633	0.27366	2.95122	0.00316517	0.0367984
XCR1	142.818	0.821061	0.278236	2.95095	0.003168	0.0368037
LOC107050029	8.7112	2.38116	0.807251	2.94971	0.00318073	0.036924
LOC107054574	74.0353	1.40271	0.476092	2.94629	0.00321609	0.0373066
FAM105B	191.548	0.701806	0.238264	2.94549	0.00322442	0.0373754
SOX4	232.164	0.641671	0.217964	2.94393	0.00324074	0.0374977
LOC101749419	22.0277	1.80454	0.612923	2.94415	0.00323847	0.0374977
ATP5H	1662.23	-0.606104	0.205892	-2.94379	0.00324221	0.0374977
YPEL2	616.051	0.768652	0.261197	2.94281	0.00325249	0.0375886
TMEM59	3590.57	-0.874216	0.297158	-2.94192	0.00326183	0.0376406
LOC101748001	96.1622	1.74901	0.594485	2.94207	0.00326028	0.0376406
SEC61G	449.679	-0.616958	0.209749	-2.94141	0.00326722	0.0376748
CNIH1	1324.86	-0.704119	0.239403	-2.94115	0.00327	0.0376789
LOC121110204	26.896	1.8807	0.639893	2.93909	0.00329175	0.0379014
C18orf63	4.82633	5.62078	1.91286	2.93842	0.00329888	0.0379274
GRIK4	22.9125	1.57168	0.534846	2.93857	0.00329731	0.0379274
LOC121109046	4.80318	4.59933	1.56565	2.93765	0.00330714	0.0379662
SPINK4	8.03757	2.98699	1.01674	2.93781	0.0033054	0.0379662
RNF215	167.761	0.622114	0.211831	2.93684	0.00331576	0.0380371
GSTA4	1443.32	-1.66198	0.566126	-2.93571	0.00332788	0.0381479
RNF103	1027.75	-0.692779	0.236078	-2.93453	0.00334053	0.0382647
NUDC	2209.85	-0.481826	0.164237	-2.93372	0.00334927	0.0383365
MESDC2	1217.63	-0.496649	0.169315	-2.93328	0.00335398	0.0383622
RAB12	461.323	0.56292	0.192044	2.93121	0.00337648	0.0385912
LOC770141	1571.96	0.632374	0.215808	2.93025	0.00338685	0.0386813
CYP2AC2	16.6786	-2.6434	0.902848	-2.92784	0.00341326	0.0389307
PLSCR1	1464.03	-0.914385	0.312311	-2.9278	0.0034137	0.0389307
LOC124417669	19.2514	-2.6585	0.908391	-2.9266	0.00342688	0.0390237
AGBL5	120.56	0.82265	0.281091	2.92663	0.00342654	0.0390237
FLCN	822.428	-0.529462	0.180942	-2.92614	0.00343191	0.0390525
LOC112530323	14.2904	2.15197	0.735553	2.92565	0.00343741	0.0390864
GBF1	2065.24	-0.523371	0.179122	-2.92187	0.00347936	0.0395345
LOC121107742	257.898	0.759916	0.260142	2.92116	0.0034873	0.0395958
ZNF622	559.777	-0.592538	0.202896	-2.92041	0.00349576	0.0396606
LOC121107305	130.051	0.776918	0.26605	2.9202	0.00349811	0.0396606
FAM206A	152.194	0.803076	0.275043	2.91982	0.00350237	0.039662
FANCM	382.92	0.637577	0.218368	2.91973	0.00350334	0.039662
VWA5B2	64.1327	1.01451	0.347554	2.91899	0.00351169	0.0397161
TGOLN2	5009.34	-0.599477	0.205381	-2.91885	0.00351323	0.0397161
LPCAT2	1724.36	-1.11652	0.382587	-2.91833	0.00351911	0.0397248
TFEB	394.551	0.818765	0.280539	2.91854	0.00351677	0.0397248
LOC101748312	154.247	0.795489	0.272783	2.9162	0.00354329	0.0399108
NPRL2	171.291	0.607614	0.208346	2.91637	0.00354126	0.0399108
MIR1715	8.85657	2.59156	0.888658	2.91626	0.00354257	0.0399108
PRDX1	11679.8	-0.665632	0.2283	-2.9156	0.00355011	0.0399586
LOC124418055	65.8326	1.47085	0.504569	2.91505	0.0035563	0.0399994
RPS3	9428.82	-0.643317	0.220761	-2.91409	0.00356732	0.0400538
OSTC	1647.82	-0.549484	0.188572	-2.91392	0.00356916	0.0400538
NTHL1	145.054	-0.686103	0.235468	-2.91379	0.00357074	0.0400538
LOC124417257	16.8867	1.84135	0.631956	2.91372	0.00357145	0.0400538
LOC101750611	24.7317	1.9103	0.655706	2.91334	0.00357581	0.0400738
CLN5	380.581	-0.588266	0.201999	-2.91223	0.0035886	0.0401882
PDHX	385.497	-0.597067	0.205061	-2.91166	0.00359514	0.040211
LOC100859276	260.676	0.742845	0.255133	2.9116	0.00359581	0.040211
SUPT5H	720.824	0.531927	0.182752	2.91065	0.00360673	0.0403041
IL34	296.184	-0.861053	0.295872	-2.91022	0.00361178	0.0403252
SOCS3	436.787	-0.886363	0.304588	-2.91004	0.00361381	0.0403252
PAK1	1517.55	-0.925567	0.318203	-2.90873	0.00362902	0.0403855
LOC107049124	582.463	-1.02482	0.352267	-2.9092	0.0036235	0.0403855
CARD9	341.475	0.859753	0.295582	2.90868	0.0036296	0.0403855
GNB1	3708.9	-0.486533	0.167265	-2.90875	0.00362875	0.0403855
CEP290	438.884	1.01216	0.348185	2.90697	0.00364951	0.0405779
MAP7D3	1753.16	1.03006	0.354378	2.90668	0.00365291	0.0405868
C14orf2	814.132	-0.542465	0.186791	-2.90413	0.00368279	0.0408895
AKR1D1	1377.29	-1.10761	0.381694	-2.90183	0.00370989	0.0410438
ASTE1	99.6551	1.01997	0.351485	2.9019	0.00370909	0.0410438
LRRC66	516.496	-1.29274	0.445438	-2.90218	0.00370574	0.0410438
ZFAND4	248.879	1.13156	0.389909	2.90211	0.00370661	0.0410438
RPS23	6383.81	-0.511433	0.17622	-2.90224	0.00370507	0.0410438
PEBP1	1174.88	-0.496489	0.171256	-2.89911	0.00374224	0.0413722
GALNT1	3343.78	-0.573264	0.197794	-2.89829	0.00375208	0.0414515
CLCA1	33982.4	-1.49669	0.516484	-2.89784	0.00375744	0.0414548
HOMER1	142.192	-0.963673	0.332552	-2.89782	0.00375771	0.0414548
TSPO2	30.1534	2.50967	0.866366	2.89677	0.00377022	0.0415634
ANKRD13D	147.723	0.849977	0.293505	2.89596	0.00378001	0.0416122
RPRD1B	1706.78	-0.436618	0.150763	-2.89606	0.00377882	0.0416122
LOC121113411	53.875	1.15196	0.397849	2.89547	0.00378588	0.0416474
NDUFS1	1836.17	-0.511744	0.176755	-2.89521	0.003789	0.0416522
ANGPTL4	102.331	1.09714	0.379006	2.89477	0.00379433	0.0416814
LOC121107544	8.99562	2.66157	0.919513	2.89455	0.00379705	0.0416817
LPAR6	304.276	-0.79136	0.273534	-2.8931	0.00381461	0.0418155
PROB1	34.6767	1.53403	0.530197	2.89332	0.00381195	0.0418155
LOC107049808	21.6428	1.55808	0.538608	2.89279	0.00381839	0.0418273
FNDC3A	2088.85	-0.501502	0.173452	-2.89131	0.00383639	0.041877
POMP	1556.69	-0.566993	0.196078	-2.89167	0.00383197	0.041877
MSMB	69.8318	1.96308	0.678843	2.89179	0.00383048	0.041877
SRSF11	2904.35	0.724639	0.250582	2.89182	0.00383017	0.041877
ADGRG5	161.372	0.98109	0.339315	2.89138	0.00383553	0.041877
LOC107050492	1319.99	-0.796972	0.275699	-2.89073	0.00384346	0.0419247
LOC770248	179.436	0.779736	0.269881	2.88919	0.00386235	0.0421013
LOC101747667	29.3576	2.76185	0.956307	2.88804	0.0038765	0.0422258
CRY1	1525.79	0.501349	0.173653	2.88708	0.00388839	0.0423257
TNFRSF1A	1076.39	-0.644554	0.223349	-2.88586	0.00390351	0.0424605
CHMP3	982.058	-0.564982	0.195796	-2.88557	0.00390703	0.0424692
GRPEL1	691.286	-0.664798	0.230405	-2.88534	0.00390988	0.0424704
NEU3	175.146	0.875315	0.303431	2.88472	0.00391756	0.0424833
AIM1	1228.6	-1.01383	0.351465	-2.88459	0.00391927	0.0424833
TRPV3	57.4081	1.98125	0.686837	2.8846	0.00391913	0.0424833
PTPRJ	4644.74	-0.895288	0.310467	-2.88368	0.0039306	0.0425765
GIMAP7L2	198.271	-1.61735	0.560996	-2.88299	0.00393915	0.0426394
LOC121106669	6.49697	3.01545	1.04625	2.88215	0.00394966	0.0427233
RALGAPA1	836.339	0.777618	0.269918	2.88094	0.00396487	0.0428581
MAPRE3	301.634	0.764642	0.265523	2.87975	0.00397985	0.0429606
LOC101749904	25.6154	2.23617	0.776516	2.87975	0.00397988	0.0429606
EFL1	951.829	-0.499076	0.173364	-2.87878	0.0039922	0.0430637
TMEM136	13.4013	2.13283	0.741029	2.87821	0.00399945	0.043112
C15ORF40	307.383	0.651213	0.226321	2.87738	0.00400995	0.0431951
GPAT3	451.856	-0.575857	0.20023	-2.87597	0.00402783	0.0433388
CACUL1	768.935	-0.453925	0.157838	-2.87589	0.00402885	0.0433388
ARL6IP1	2023.89	-0.467234	0.162499	-2.87529	0.00403652	0.0433912
FAM219B	79.3674	0.906229	0.31529	2.87427	0.0040496	0.0435017
HEATR5A	1322.99	0.608693	0.211789	2.87405	0.00405241	0.0435019
STARD9	110.701	0.798167	0.277784	2.87334	0.0040616	0.0435704
MED12L	367.93	1.30469	0.454261	2.87211	0.00407735	0.0437092
LOC124418105	4.84936	4.61743	1.60819	2.87119	0.00408925	0.0438066
LOC121108475	6.14208	4.04709	1.40967	2.87095	0.00409244	0.0438105
LOC121113070	20.9427	1.36365	0.475706	2.86658	0.00414938	0.0442677
SLC38A6	1025.77	0.583533	0.203529	2.86707	0.0041429	0.0442677
NLRP1L	555.891	0.744566	0.259727	2.86673	0.00414738	0.0442677
B2M	23937.9	-0.484258	0.168913	-2.86691	0.00414506	0.0442677
R3HDM2	250.797	0.780209	0.272115	2.8672	0.00414124	0.0442677
LOC124417504	36.2546	1.221	0.426068	2.86575	0.00416024	0.0443531
IL22RA2	384.591	-1.3171	0.459734	-2.86493	0.00417106	0.044438
LOC121111419	1218.79	0.574007	0.200399	2.86432	0.00417902	0.0444922
LZTR1	412.966	0.876519	0.306043	2.86404	0.00418277	0.0445017
MYH9	32357.8	-0.600788	0.209808	-2.86351	0.00418975	0.0445299
LOC121110925	11.6902	2.05602	0.718209	2.8627	0.00420042	0.0445299
COPB2	3541.65	-0.560316	0.195721	-2.86283	0.00419881	0.0445299
GIT1	509.165	0.506029	0.176755	2.86289	0.004198	0.0445299
TARDBP	1816.83	0.553433	0.19333	2.86263	0.00420143	0.0445299
EIF3I	2175.45	-0.559576	0.195482	-2.86254	0.00420261	0.0445299
AvBD4	16.2055	1.97003	0.688698	2.86052	0.00422952	0.044683
MKS1	206.936	0.790665	0.276389	2.8607	0.00422707	0.044683
RASA4B	55.6212	1.09774	0.383774	2.86037	0.00423143	0.044683
TBX2	113.048	1.1333	0.396152	2.86077	0.0042262	0.044683
ATP5L	685.871	-0.622803	0.217698	-2.86086	0.00422498	0.044683
PAFAH1B1	4009.55	-0.427078	0.149425	-2.85814	0.00426132	0.044968
IBTK	1825.07	-0.875746	0.30646	-2.85762	0.00426827	0.0450108
LOC101752305	11.4782	2.44189	0.855039	2.85588	0.00429175	0.0452278
DGKG	39.2883	1.32016	0.462567	2.85398	0.00431746	0.0454371
CDC37L1	258.024	-0.608909	0.213354	-2.85398	0.00431746	0.0454371
CLCC1	815.225	-0.561017	0.196615	-2.85338	0.00432569	0.0454431
LOC107054200	185.966	0.885397	0.310306	2.8533	0.0043268	0.0454431
RELA	188.788	0.59571	0.208756	2.85362	0.00432236	0.0454431
URM1	923.42	-0.531283	0.186217	-2.85303	0.00433047	0.045451
TMEM185B	897.885	0.591447	0.207321	2.85281	0.0043335	0.0454521
LOC101751884	10.5469	2.29532	0.804821	2.85196	0.00434503	0.0455423
PGM5	1854.02	-1.33971	0.469849	-2.85137	0.00435309	0.045596
DNAJC3	4219.15	-0.536921	0.188344	-2.85075	0.00436158	0.0456453
OSBPL7	280.224	0.94297	0.330822	2.85039	0.00436661	0.0456453
TIMM44	716.312	-0.519761	0.182347	-2.85039	0.0043665	0.0456453
SMU1	2241.6	-0.509602	0.178799	-2.85014	0.00436995	0.0456496
LOC101747727	18.6766	2.64038	0.926707	2.84921	0.00438281	0.0457224
FAM53B	1462.37	0.674334	0.236664	2.84934	0.00438105	0.0457224
LOC124418357	51.0902	1.79638	0.630633	2.84854	0.00439202	0.0457823
FKBP3	816.25	-0.457319	0.160555	-2.84837	0.00439444	0.0457823
TPRG1L	2194.64	-0.671972	0.23597	-2.8477	0.00440358	0.0458468
HIGD1C	3462.21	-1.04375	0.36667	-2.84656	0.00441941	0.0459297
NARF	1665.42	-0.49312	0.173238	-2.84649	0.00442041	0.0459297
LOC107050964	165.676	-0.738302	0.259371	-2.84651	0.00442015	0.0459297
ASS1	1710.67	-1.15574	0.406059	-2.84625	0.00442378	0.045934
CAPN1	727.478	0.785001	0.275834	2.84592	0.0044283	0.0459502
RNF212B	624.331	0.662317	0.232817	2.8448	0.00444398	0.0460822
STAT2	334.563	0.856176	0.301177	2.84277	0.00447232	0.0463452
LOC107053546	14.2238	1.86426	0.655895	2.84231	0.00447884	0.0463818
LENG9L7	18.5978	-1.48798	0.523568	-2.842	0.00448313	0.0463954
RSPH14	32.6629	-1.74028	0.61255	-2.84105	0.00449655	0.0465032
TPI1	3825.9	-0.530665	0.186894	-2.83939	0.00452004	0.0467151
LOC121112986	17.4365	1.47106	0.518341	2.83802	0.00453941	0.0468841
RXFP2	24.241	2.10225	0.740828	2.8377	0.00454393	0.0468996
LOC121107797	12.6404	1.89492	0.667904	2.83711	0.00455235	0.0469554
BUD31	1026.56	-0.544065	0.191837	-2.83608	0.00456714	0.0470455
NDUFS4	600.057	-0.487261	0.171805	-2.83613	0.00456644	0.0470455
MRPS21	277.198	-0.67151	0.236926	-2.83426	0.00459319	0.0472733
PSMB3	888.897	-0.500499	0.176598	-2.83411	0.00459534	0.0472733
SAMD11	253.683	1.06248	0.375079	2.83268	0.00461593	0.0474537
APP	4647.49	-0.788507	0.27848	-2.83147	0.00463346	0.0476024
LOC112531259	24.9284	2.56192	0.905768	2.82845	0.00467739	0.048022
LOC107050199	106.235	1.16785	0.413156	2.82666	0.00470356	0.0482589
NIPAL3	1318.31	0.684342	0.242147	2.82614	0.00471122	0.0483055
LOC428322	32.8505	1.43079	0.506381	2.82552	0.00472037	0.0483675
IKBKG	237.864	0.674601	0.238852	2.82435	0.00473767	0.0485127
LOC101750039	9.36627	2.98026	1.0554	2.82382	0.00474548	0.0485607
SLC9B2	138.477	0.709241	0.251208	2.82332	0.00475295	0.0486052
TOMM5	1194.13	-0.484645	0.171686	-2.82285	0.00475982	0.0486434
KAT14	677.52	-0.471835	0.167307	-2.82017	0.00479983	0.0489914
CSNK1A1	6371.22	-0.486771	0.172605	-2.82015	0.00480018	0.0489914
CANX	4121.66	-0.526526	0.186775	-2.81904	0.00481681	0.0491289
CXCL14	419.913	-0.755983	0.268237	-2.81834	0.00482724	0.0491708
SLC16A1	1084.94	-0.801788	0.284473	-2.8185	0.00482488	0.0491708
CFAP20	661.083	-0.578931	0.205457	-2.81777	0.00483582	0.0492259
PGRMC1	2212.12	-1.07049	0.380001	-2.81708	0.00484623	0.0492351
SYDE2	251.956	0.698065	0.247794	2.81712	0.00484561	0.0492351
RPS15	6088.56	-0.597058	0.211929	-2.81725	0.00484369	0.0492351
SPPL3	1373.3	1.10511	0.392424	2.8161	0.00486101	0.0493531
LOC121106455	916.109	0.609482	0.216481	2.81541	0.0048715	0.0494273
GRAMD1B	1214.67	0.700085	0.2487	2.81498	0.00487806	0.0494615
MFAP1	599.683	-0.475693	0.169029	-2.81427	0.00488885	0.0495387
CCDC149	320.75	-0.528703	0.187928	-2.81333	0.00490306	0.0495553
STAT4	1369.45	1.14891	0.408381	2.81332	0.00490325	0.0495553
UBE2L3	2633.95	-0.480722	0.170846	-2.81378	0.00489625	0.0495553
NDUFA8	489.427	-0.723745	0.257241	-2.81349	0.00490073	0.0495553
LOC121108659	138.206	0.706018	0.251017	2.81263	0.00491379	0.0496296
LOC107054697	29.8036	1.98438	0.705691	2.81197	0.00492387	0.0496991
ITGA11	40.8051	1.25097	0.444978	2.8113	0.00493419	0.049771
LOC124417679	15.5491	2.42154	0.861554	2.81066	0.00494397	0.0498373

## Sheet: F3-SYNCHs.v.C
Table S9. Significantly (|log2foldchange| ≥ 0 and padj ≤ 0.05) up- and downregulated differentially expressed genes in F3 between synbiotic+choline single in ovo injected group and control in cecal tonsils.
Gene ID	baseMean	log2FoldChange	lfcSE	stat	pvalue	padj
TNFRSF8	578.203	-2.20652	0.266828	-8.26944	1.34585e-16	9.8826e-13
LOC100857191	6752.22	-2.32758	0.279882	-8.31627	9.07727e-17	9.8826e-13
K123	542.393	-1.72066	0.267225	-6.43899	1.20272e-10	5.74982e-07
EIF3L	2427	-1.18747	0.185578	-6.3988	1.56607e-10	5.74982e-07
CCL19	1350.1	-1.5733	0.257041	-6.12083	9.30901e-10	2.73424e-06
PDE2A	108.943	2.36668	0.39725	5.95765	2.55883e-09	6.26317e-06
SOD3	209.962	-1.49737	0.261484	-5.72641	1.02575e-08	2.15203e-05
IL1R2	353.333	-1.6278	0.285969	-5.69223	1.2539e-08	2.30184e-05
RBPMS	748.284	1.10768	0.19536	5.66994	1.4285e-08	2.33099e-05
LOC121107791	213.882	2.19733	0.395083	5.56168	2.67193e-08	3.92399e-05
IL17REL	531.475	-1.72474	0.312557	-5.51816	3.42575e-08	4.57369e-05
RPS12	5923.46	-1.01055	0.188402	-5.3638	8.14902e-08	9.39992e-05
DRD5	52.9346	-2.25468	0.420648	-5.36003	8.32078e-08	9.39992e-05
PKP2	409.156	2.07744	0.389279	5.33663	9.4691e-08	9.93309e-05
FCGBP	19163.4	2.24943	0.429183	5.24119	1.59544e-07	0.000146442
LOC121106727	72.563	4.52102	0.861813	5.24594	1.55487e-07	0.000146442
GLDC	144.185	3.73149	0.717547	5.20034	1.98919e-07	0.000171843
C5H11ORF9	373.478	1.11	0.215536	5.14995	2.60563e-07	0.000212419
PLEKHA6	626.967	1.40514	0.273376	5.13995	2.74817e-07	0.000212419
LOC121108990	26.2724	3.31919	0.655903	5.06049	4.18183e-07	0.000284283
SLC6A14	221.191	-3.04695	0.602519	-5.05702	4.25863e-07	0.000284283
S1PR3	183.248	-1.50692	0.297092	-5.07223	3.9318e-07	0.000284283
HOXA4	143.635	2.15657	0.435542	4.95147	7.36553e-07	0.000470305
TCF7L2	350.207	1.21257	0.246134	4.92648	8.37223e-07	0.000495461
SRCIN1	168.945	1.9545	0.396849	4.92504	8.43424e-07	0.000495461
LOC121108129	288.783	2.19467	0.447396	4.90542	9.3227e-07	0.000526589
BEND6	170.971	1.37349	0.281021	4.88751	1.0212e-06	0.000547004
DKK2	283.221	-1.89809	0.388685	-4.88336	1.04291e-06	0.000547004
RPL29	2638.27	-1.06974	0.219874	-4.86523	1.14324e-06	0.000578951
LOC107053129	34.714	6.07372	1.25066	4.85642	1.19527e-06	0.000585123
RPS15	5295.57	-0.947594	0.195605	-4.84444	1.2697e-06	0.000601512
PHLDB1	126.631	1.53209	0.318362	4.81243	1.49104e-06	0.000684294
TNFSF11	446.596	-1.04188	0.217801	-4.78362	1.72168e-06	0.0007662
RBFOX2	428.583	1.64763	0.345181	4.77324	1.81282e-06	0.000783029
COL18A1	225.564	1.56012	0.327634	4.76178	1.91894e-06	0.000805186
PLVAP	1076.33	1.30327	0.27521	4.73556	2.18449e-06	0.00089115
EIF3K	1462.02	-0.925063	0.19906	-4.64717	3.36519e-06	0.00133571
TBX2	122.656	1.402	0.302226	4.63891	3.50259e-06	0.00133905
ACHE	254.452	2.52308	0.544262	4.63578	3.55598e-06	0.00133905
NKPD1	40.3759	2.22542	0.481263	4.62412	3.76189e-06	0.00138118
EXOC6B	377.935	1.03125	0.223924	4.60537	4.11733e-06	0.00147481
CD4	784.924	-0.986523	0.215636	-4.57495	4.76326e-06	0.00166555
WDR72	235.071	2.00536	0.438969	4.56836	4.91565e-06	0.00167887
HOXA3	173.777	1.61105	0.354094	4.54977	5.37045e-06	0.00179251
LOC107051747	69.8674	2.9514	0.650051	4.54025	5.61867e-06	0.0018215
SH3BGRL3	2223.34	-1.13016	0.249096	-4.53702	5.70536e-06	0.0018215
GPRC6A	164.554	2.8749	0.636259	4.51844	6.22977e-06	0.00194661
RPL23	5563.21	-0.884606	0.196375	-4.50468	6.64724e-06	0.00203378
LOC107053412	126.059	2.271	0.507089	4.4785	7.51677e-06	0.00220219
GRIN3B	58.6389	3.55018	0.793369	4.47482	7.64754e-06	0.00220219
RPS23	5526.8	-0.868477	0.194062	-4.47525	7.63237e-06	0.00220219
COTL1	8066.97	-0.960254	0.214934	-4.46766	7.90794e-06	0.00223338
ICOS	1091.24	-0.883771	0.198295	-4.45686	8.31707e-06	0.00225668
ZNF593	1188.83	-0.862104	0.193519	-4.45489	8.39377e-06	0.00225668
RPL27	4469.73	-0.841993	0.189067	-4.45342	8.45142e-06	0.00225668
RPS3	8208.72	-0.997943	0.225006	-4.43519	9.19907e-06	0.00241245
LOC101748689	61.2946	3.5419	0.803299	4.4092	1.03754e-05	0.00255641
DYSF	283.975	1.6237	0.368672	4.40418	1.06184e-05	0.00255641
CHKA	3218.87	0.835106	0.189047	4.41746	9.9869e-06	0.00255641
LOC101749404	38.6259	3.66255	0.831174	4.40648	1.05066e-05	0.00255641
ATIC	1574.44	-1.04367	0.23653	-4.41244	1.02213e-05	0.00255641
SRSF5	701.125	2.03206	0.463558	4.38362	1.16726e-05	0.00272101
ENG	374.81	1.35621	0.309259	4.38535	1.15799e-05	0.00272101
NSA2	2287.37	-0.84466	0.19319	-4.37217	1.23016e-05	0.00282283
LOC121107378	98.1405	1.49601	0.342458	4.36846	1.25128e-05	0.00282711
RBP1	104.296	2.2426	0.514597	4.35798	1.31269e-05	0.00292094
RPS4Y1	11252.3	-0.934497	0.214676	-4.35306	1.34251e-05	0.0029427
RAC2	1820.61	-1.25277	0.289024	-4.33448	1.46106e-05	0.00310999
CXCL13L2	407.021	-1.77596	0.40973	-4.33446	1.46119e-05	0.00310999
RPL27A	3091.9	-1.04407	0.241501	-4.32327	1.53733e-05	0.00319965
NID2	396.897	1.63441	0.378169	4.3219	1.54688e-05	0.00319965
CCDC17	29.1332	2.69953	0.626441	4.30932	1.63759e-05	0.00329447
UBB	5931.56	-0.759164	0.176059	-4.31198	1.618e-05	0.00329447
RTF1	2578.49	-1.05425	0.245935	-4.28669	1.81352e-05	0.0034878
SEMA3F	125.461	1.44439	0.337093	4.28484	1.82868e-05	0.0034878
PLCD3	65.2037	2.5114	0.586027	4.28547	1.82356e-05	0.0034878
LOC121108859	17.0274	3.7704	0.879067	4.28909	1.79404e-05	0.0034878
RPS17	5410.44	-0.818807	0.191406	-4.27785	1.88711e-05	0.00355308
LOC101748308	112.522	1.89642	0.444406	4.26731	1.97843e-05	0.00367788
PLCD4	244.264	2.21046	0.520674	4.24539	2.18216e-05	0.00400591
SNED1	122.642	1.53513	0.362535	4.23443	2.29137e-05	0.00410378
GALNT9	175.053	-1.19386	0.281815	-4.23633	2.27205e-05	0.00410378
KLF4	837.541	1.26976	0.30019	4.22984	2.3386e-05	0.00413791
PCDH1	487.081	1.00743	0.239023	4.2148	2.49999e-05	0.00437082
RPL22	2974.81	-0.803689	0.19083	-4.21154	2.53632e-05	0.00438217
CXCL13L3	202.928	-2.08681	0.497553	-4.19416	2.73888e-05	0.00462336
PTCH2	246.047	1.33843	0.318933	4.19658	2.70978e-05	0.00462336
LOC107050638	123.808	1.77056	0.422634	4.18935	2.79756e-05	0.00466875
LOC770026	228.465	-1.79827	0.429551	-4.1864	2.83417e-05	0.0046767
TLR7	598.677	-1.42078	0.339977	-4.17904	2.9274e-05	0.00477687
CST3	4263.78	-0.716476	0.171663	-4.17373	2.99648e-05	0.00483586
SPIC	1461.72	-1.54371	0.371477	-4.1556	3.24439e-05	0.00494949
ADGRG2	353.798	-1.07798	0.259647	-4.15173	3.29971e-05	0.00494949
LOC107053714	340.003	1.75679	0.42301	4.15308	3.28029e-05	0.00494949
MTSS1L	88.8502	1.77076	0.425254	4.164	3.12721e-05	0.00494949
TMEM132E	35.6095	-2.12013	0.510149	-4.15591	3.23999e-05	0.00494949
LOC425662	20.1052	3.80363	0.915607	4.15421	3.26409e-05	0.00494949
LOC121108711	7.18426	6.26798	1.50981	4.15152	3.30281e-05	0.00494949
SEMA3B	183.831	1.31892	0.318775	4.13745	3.51183e-05	0.00520956
SP4	902.153	-1.05805	0.256447	-4.12581	3.69433e-05	0.0053287
IKZF1	1666.47	-1.07922	0.261746	-4.12315	3.73727e-05	0.0053287
ANO1	123.475	1.42544	0.345469	4.1261	3.68965e-05	0.0053287
LIPE	92.3006	2.2062	0.535035	4.12346	3.73221e-05	0.0053287
SCUBE1	504.586	1.02081	0.248098	4.11454	3.87952e-05	0.00547833
FAM107B	1270.4	-1.01669	0.247532	-4.10731	4.0029e-05	0.00559872
DENND1B	1700.63	-0.877393	0.213857	-4.10271	4.08341e-05	0.00560458
SGSM1	248.582	1.50324	0.366314	4.10369	4.06604e-05	0.00560458
FAM83B	143.785	1.45193	0.354765	4.09267	4.26439e-05	0.00579877
HOXA2	67.1766	2.0485	0.50182	4.08214	4.46221e-05	0.00590379
GPR132	553.193	-1.14062	0.279416	-4.08216	4.46192e-05	0.00590379
BTN3A3L2	84.671	2.93834	0.71954	4.08363	4.43371e-05	0.00590379
MARCKSL1	1109.78	-0.919974	0.225741	-4.07535	4.59446e-05	0.00602448
EIF3D	2257.49	-0.764721	0.188343	-4.06025	4.90194e-05	0.00623379
NMT2	691.321	-1.10144	0.271342	-4.05921	4.92387e-05	0.00623379
IGFBP5	453.667	1.54659	0.380875	4.06062	4.8943e-05	0.00623379
ARHGAP15	1740.84	-1.07181	0.263995	-4.05997	4.90785e-05	0.00623379
EGFL6	33.6388	-2.17746	0.536974	-4.05506	5.01217e-05	0.00626294
RPL37A	5227	-0.974264	0.240418	-4.05238	5.06998e-05	0.00626294
HSPG2	1125.65	1.34537	0.332013	4.05215	5.07483e-05	0.00626294
TNFRSF13C	285.083	-1.94215	0.480227	-4.04423	5.24964e-05	0.00642468
LOC124417667	38.4965	1.99169	0.493152	4.03869	5.37515e-05	0.0065024
CD28	322.861	-1.14968	0.284749	-4.03753	5.4017e-05	0.0065024
SCARF1	160.772	1.66327	0.41239	4.03325	5.50096e-05	0.00656806
RPL35A	2229.83	-0.749467	0.186711	-4.01405	5.9687e-05	0.00702213
SDK2	130.446	1.30341	0.324738	4.01372	5.97689e-05	0.00702213
CHST2	383.314	-0.954235	0.237945	-4.01031	6.06388e-05	0.00706779
OPN4-1	12.6559	4.60286	1.14837	4.00817	6.11919e-05	0.0070761
LAMB2	125.578	1.69184	0.422494	4.00442	6.21688e-05	0.0071329
CARD11	1343.19	-1.08374	0.271138	-3.99702	6.4145e-05	0.00730258
MAN1A1	1646.5	-0.808214	0.202691	-3.98743	6.67934e-05	0.00752679
COL12A1	1212.12	1.017	0.25513	3.9862	6.71394e-05	0.00752679
TMEM156	268.332	-1.09202	0.274252	-3.98183	6.83877e-05	0.00760865
COL4A2	1526.58	1.38483	0.348239	3.97665	6.98924e-05	0.00770639
LOC121111220	249.588	-1.15557	0.290694	-3.97521	7.03157e-05	0.00770639
LOC121108903	48.4908	1.63209	0.41153	3.96592	7.31136e-05	0.00795367
LOC378902	738.085	0.984883	0.248484	3.96356	7.38397e-05	0.0079736
ARHGEF16	652.562	1.12525	0.284952	3.94892	7.85047e-05	0.00841547
FAM84B	998.639	1.08429	0.274803	3.94571	7.95623e-05	0.00845901
CAST	2278.36	1.05639	0.267832	3.94421	8.00628e-05	0.00845901
LCP1	10416.2	-1.06916	0.27169	-3.93521	8.31246e-05	0.00856874
SLA	783.275	-0.96593	0.245514	-3.93431	8.34352e-05	0.00856874
VEGFA	246.074	1.13185	0.287573	3.93587	8.28961e-05	0.00856874
IL21R	865.761	-1.26427	0.321298	-3.93489	8.32358e-05	0.00856874
TMEM213	231.552	2.3199	0.591	3.92539	8.65911e-05	0.00877966
HOXA10	590.455	1.01478	0.258535	3.92513	8.66846e-05	0.00877966
V-BG	258.018	2.05288	0.523791	3.91927	8.88167e-05	0.00893398
CST7	360.446	-1.16394	0.297207	-3.91627	8.99282e-05	0.00898425
THNSL1	162.888	1.72292	0.440318	3.91291	9.1191e-05	0.00904886
BCAT1	1876.38	-0.84345	0.215888	-3.90689	9.34918e-05	0.0092149
LAMP5	322.485	2.07932	0.532569	3.90432	9.44914e-05	0.00925134
LOC107051395	2891.85	1.32813	0.340828	3.89678	9.74781e-05	0.00948056
CYP24A1	72.9378	-2.06774	0.53103	-3.89383	9.86735e-05	0.00953367
RPL35	3397.36	-0.851354	0.219244	-3.88314	0.000103117	0.00989788
TNS2	203.354	1.78644	0.460763	3.87713	0.000105694	0.0100793
KIAA0513	226.531	1.27908	0.330787	3.86677	0.000110285	0.0103823
TNFRSF18	502.769	-0.87202	0.225442	-3.86804	0.000109715	0.0103823
MME	929.923	-1.70858	0.443294	-3.8543	0.000116063	0.0108567
CD3D	2350.48	-0.734273	0.190712	-3.85016	0.000118039	0.0109026
NPR2	109.558	1.5606	0.405184	3.85159	0.000117354	0.0109026
NXF1	517.909	1.09132	0.283592	3.8482	0.000118987	0.0109216
LOC124417358	15.6586	3.06302	0.7964	3.84609	0.000120019	0.0109478
EXFABP	1492.13	-1.86835	0.486406	-3.84113	0.000122467	0.0111021
CDH20	39.9066	2.14635	0.559504	3.83617	0.000124969	0.0111909
LAMP3	2918.91	-1.3977	0.364344	-3.83622	0.000124943	0.0111909
PTPRC	10348.1	-0.998285	0.26074	-3.82866	0.000128841	0.0113986
RPS6	17629.6	-0.844335	0.220479	-3.82955	0.000128379	0.0113986
GPNMB	12.963	-3.3603	0.878136	-3.82663	0.000129909	0.0114242
FGD3	1574.16	-0.909911	0.238362	-3.81735	0.000134894	0.0116751
SPARC	1744.28	1.39217	0.364739	3.81689	0.000135147	0.0116751
LIMD2	884.675	-1.05758	0.277034	-3.81751	0.000134808	0.0116751
PRKCQ	1239.76	-1.09059	0.285966	-3.81372	0.00013689	0.0117267
LOC107050775	1301	1.24239	0.325837	3.81291	0.000137342	0.0117267
IL2RA	1246.95	-0.987531	0.259191	-3.81006	0.000138935	0.0117943
LAPTM4B	224.276	-1.07836	0.283231	-3.80733	0.000140473	0.0118562
SPP1	171.998	-1.64883	0.433622	-3.80246	0.000143264	0.0120227
PRPS2	71.4578	-1.67296	0.440241	-3.80011	0.00014463	0.0120684
ATP6V0A4	658.253	2.04927	0.540197	3.79356	0.000148505	0.0121573
RASA3	1277.89	-0.854919	0.225411	-3.79272	0.000149006	0.0121573
ATP6V1G3	156.565	2.18299	0.57556	3.7928	0.000148957	0.0121573
CCR7	902.456	-1.28575	0.3387	-3.79615	0.000146963	0.0121573
DOCK2	2918.81	-1.03235	0.272476	-3.78879	0.00015138	0.0122827
SAP18	1933.41	-0.779952	0.206037	-3.78549	0.000153404	0.0123785
GATA5	25.4203	-2.46489	0.651403	-3.78397	0.00015435	0.0123868
ARHGAP36	224.517	1.33824	0.353977	3.78058	0.000156462	0.0124881
LOC121113382	19.9388	5.2601	1.39327	3.77536	0.00015978	0.0126839
TBXAS1	473.567	-0.986263	0.261842	-3.76664	0.00016546	0.0127799
SORBS1	1897.72	1.39263	0.369232	3.77168	0.000162151	0.0127799
RPL13	9434.31	-0.804907	0.213599	-3.7683	0.000164361	0.0127799
DAB2IP	1029.26	0.910375	0.241767	3.76551	0.00016621	0.0127799
SCN3B	190.473	1.47193	0.390512	3.76922	0.000163758	0.0127799
GLI1	29.1556	1.87187	0.49705	3.76597	0.000165904	0.0127799
RPS24	10902.3	-0.744464	0.198087	-3.75826	0.000171097	0.0130871
EIF3E	5628.98	-0.775823	0.20677	-3.75211	0.000175353	0.0133432
BOC	144.24	1.38998	0.371152	3.74504	0.000180364	0.0136538
PIK3CG	1481.04	-0.965792	0.258504	-3.73608	0.00018691	0.0140049
RPH3AL	270.463	1.22135	0.326868	3.73651	0.000186588	0.0140049
CD74	61853.2	-0.772238	0.206788	-3.73445	0.000188124	0.0140243
LOC101749067	82.8902	2.13511	0.572096	3.73208	0.000189908	0.0140858
OPHN1	398.286	0.930078	0.249303	3.73072	0.000190935	0.0140908
CYBC1	1203.6	-0.843035	0.226094	-3.72868	0.000192482	0.014134
PI3	76.1376	-2.39982	0.643974	-3.72658	0.000194096	0.0141815
LOC121109095	8.62896	5.54585	1.49044	3.72094	0.000198483	0.0142519
DGKG	58.6786	2.16574	0.5822	3.71992	0.000199283	0.0142519
LOC107054225	127.709	1.53258	0.412079	3.71913	0.000199911	0.0142519
ELMO3	443.135	1.01955	0.273776	3.72401	0.000196083	0.0142519
GPR37L1	58.3375	1.31926	0.354409	3.72243	0.000197315	0.0142519
SAMSN1	1352.96	-0.919611	0.247566	-3.7146	0.000203522	0.0144393
SRD5A2	91.1858	-1.70717	0.460443	-3.70767	0.000209172	0.0147688
ZNF646	98.1619	1.58339	0.428103	3.69861	0.00021678	0.0152327
AHCY	1296.41	-0.924032	0.250584	-3.68751	0.000226461	0.0158372
LY96	475.11	-1.22507	0.332477	-3.68466	0.000229006	0.0158641
LOC121109571	148.236	1.62153	0.44007	3.68472	0.000228953	0.0158641
LOC769329	305.29	1.40095	0.380749	3.67946	0.000233725	0.016115
SEPTIN2	4933.09	-0.90068	0.24527	-3.67219	0.000240477	0.016503
MHCY7	140.369	-1.95476	0.532624	-3.67005	0.000242507	0.016565
LOC121106455	962.878	0.839786	0.228966	3.66774	0.000244704	0.0166376
LOC121111528	60.9839	1.321	0.3606	3.66335	0.00024894	0.0167776
ENTPD2	239.101	0.921812	0.251639	3.66324	0.000249047	0.0167776
RPL39L	4079.07	-0.723675	0.197824	-3.65817	0.000254024	0.0169904
PCBP4	37.7089	2.20083	0.601702	3.65767	0.00025452	0.0169904
FLNC	45.3798	1.68443	0.460995	3.6539	0.000258287	0.0171085
FAM110C	824.196	0.943722	0.258301	3.65357	0.000258619	0.0171085
PDLIM7	323.95	1.33055	0.3645	3.65036	0.000261874	0.0172461
EIF3H	3543.5	-0.704537	0.193116	-3.64825	0.000264029	0.0173104
ERN2	746.186	1.05325	0.289152	3.64254	0.000269956	0.0176203
COL16A1	95.8411	1.66993	0.459361	3.63533	0.000277626	0.0180408
CD44	3744.05	-0.749456	0.206541	-3.6286	0.000284962	0.0184359
LOC124418055	63.1439	1.4953	0.412617	3.62394	0.000290152	0.0186291
GIT1	530.308	0.722287	0.199326	3.62364	0.000290485	0.0186291
BG8	198.446	1.77948	0.491372	3.62146	0.000292945	0.0187052
SEMA4G	467.343	0.966895	0.26734	3.61672	0.000298363	0.0189686
TJP3	894.817	1.66026	0.459275	3.61497	0.000300384	0.0190148
DPEP2	262.843	0.864786	0.239339	3.61323	0.000302405	0.0190606
RSAD1	37.1743	2.47495	0.685549	3.61018	0.000305988	0.019204
PLEK	807.515	-1.40443	0.389341	-3.60721	0.000309508	0.0192603
CD79B	1095.61	-1.50474	0.417091	-3.6077	0.000308926	0.0192603
NHS	573.236	1.0685	0.296533	3.60331	0.000314184	0.0194688
CCR6	634.695	-1.08072	0.30005	-3.6018	0.000316027	0.0195007
KCTD7	312.589	-1.62705	0.452	-3.59966	0.000318635	0.0195794
HHATL	55.6249	2.01995	0.561541	3.59716	0.000321709	0.0196859
P2RY8	1791.45	-0.993079	0.276444	-3.59233	0.000327732	0.0198676
ADGRA2	153.792	1.29682	0.360927	3.59301	0.000326876	0.0198676
COQ10A	139.871	0.929686	0.258855	3.59153	0.000328737	0.0198676
LOC107052223	9.4809	4.1453	1.15587	3.58631	0.000335384	0.0201255
XPA	1292.14	0.839461	0.234092	3.58603	0.000335744	0.0201255
RXFP2	31.2318	2.6258	0.732882	3.58285	0.000339871	0.0202079
ST6GAL1	2649.57	-0.81614	0.227724	-3.58389	0.000338511	0.0202079
SCNN1B	563.873	5.49332	1.5365	3.57522	0.000349932	0.0206389
RPS27	2782.65	-0.695106	0.194375	-3.57611	0.000348749	0.0206389
CASKIN2	620.444	0.783049	0.219097	3.57399	0.000351588	0.0206537
RPL15	4610.67	-0.811451	0.227364	-3.56895	0.000358411	0.0209706
ARHGDIB	2244.46	-1.24267	0.348447	-3.56633	0.000362018	0.0210483
PRKACA	125.851	1.50995	0.423918	3.56188	0.000368211	0.0210483
TLR1A	799.399	-1.3576	0.381157	-3.56179	0.000368338	0.0210483
LOC124416940	389.628	0.843521	0.236625	3.5648	0.000364133	0.0210483
FLT4	118.799	1.34699	0.378106	3.56248	0.000367369	0.0210483
ARHGAP23	23.0655	2.22086	0.623524	3.56179	0.000368328	0.0210483
ITGA4	2260.97	-0.698725	0.196247	-3.56043	0.000370245	0.0210752
GART	552.724	-0.742312	0.208826	-3.55469	0.000378423	0.0211313
HSP90AB1	630.191	-0.89608	0.251988	-3.55604	0.000376481	0.0211313
CYP2AC2	14.6373	-3.78043	1.06282	-3.55699	0.000375124	0.0211313
KLHL6	1041.88	-1.63154	0.458911	-3.55523	0.000377645	0.0211313
CR1	611.886	1.0268	0.288542	3.5586	0.000372844	0.0211313
RPL26L1	2719.32	-0.78567	0.221109	-3.55331	0.000380411	0.0211618
COL4A1	3787.66	1.26568	0.356506	3.55024	0.000384873	0.0213292
HRH1	218.502	1.14398	0.32241	3.54821	0.00038786	0.021414
RBPJ	880.168	-0.782266	0.220624	-3.54569	0.000391585	0.0215386
LYRM1	390.551	0.818461	0.230902	3.54463	0.000393166	0.0215449
CAMK2B	80.8713	2.13096	0.601556	3.54242	0.000396469	0.0216452
LOC101748080	271.023	1.41164	0.398681	3.54076	0.000398972	0.0217011
RPS16	5194.46	-0.733502	0.207561	-3.53391	0.000409463	0.0221896
EPHB3	193.297	0.90687	0.256976	3.52901	0.000417121	0.0225215
ACP6	766.979	0.738122	0.209281	3.52695	0.000420372	0.0226138
WNT5A	544.563	1.26111	0.358602	3.51674	0.000436877	0.023416
LOC101749540	103.261	1.50719	0.429363	3.5103	0.0004476	0.0239034
LOC396098	2556.71	-1.75634	0.500655	-3.50809	0.000451334	0.0239289
MSN	8019.47	-0.908282	0.258893	-3.50833	0.000450929	0.0239289
CHRDL2	32.4055	1.62376	0.464055	3.49908	0.000466875	0.0244876
TNNI3K	17.2589	2.94318	0.840836	3.5003	0.000464732	0.0244876
SCNN1G	385.637	4.17905	1.1943	3.49917	0.000466706	0.0244876
LOC121106461	501.666	-1.12846	0.322635	-3.49763	0.00046942	0.0244878
ARHGAP24	495.063	-1.41061	0.403358	-3.49717	0.000470214	0.0244878
LOC107052984	308.049	1.18514	0.339237	3.49355	0.000476652	0.0247354
FAM3B	438.309	1.07311	0.308037	3.4837	0.000494537	0.0248725
LOC107055472	211.181	1.20399	0.345391	3.48589	0.000490501	0.0248725
CAPN8	163.61	1.00988	0.289473	3.48868	0.000485403	0.0248725
PPAT	978.52	-0.811787	0.232737	-3.48799	0.000486658	0.0248725
OSBP	800.069	0.80733	0.231453	3.4881	0.000486473	0.0248725
SAXO2	17.6258	2.93089	0.841237	3.48402	0.000493941	0.0248725
LOC417192	90.9379	-1.73411	0.497625	-3.48476	0.000492574	0.0248725
CXCR5	547.019	-1.82066	0.52218	-3.48665	0.000489115	0.0248725
ARHGAP27	683.081	0.943754	0.270616	3.48743	0.000487684	0.0248725
LOC107049680	50.6242	2.17146	0.62514	3.47356	0.000513602	0.0257432
TRAF5	1229.84	-1.03071	0.297065	-3.46965	0.000521132	0.0259696
MED18	378.649	-0.725606	0.209146	-3.46938	0.000521655	0.0259696
RPL23A	4938.72	-0.719936	0.207607	-3.46778	0.000524768	0.0260363
AICDA	640.399	-1.753	0.505732	-3.46626	0.000527758	0.0260965
EEF1D	8281.02	-0.744582	0.214906	-3.46468	0.000530863	0.0261343
SLIT1	39.2053	2.09843	0.605771	3.46406	0.000532082	0.0261343
PERPB	1141.84	1.37284	0.396831	3.45949	0.000541191	0.0264931
ADIPOQ	595.202	1.53379	0.445113	3.44583	0.000569298	0.0277439
LOC121107060	19.2954	3.23818	0.940285	3.44383	0.000573544	0.0277439
NCF1C	437.864	-1.19038	0.345693	-3.44347	0.000574297	0.0277439
PLA2G5	130.611	-1.65706	0.480981	-3.44517	0.000570699	0.0277439
MMP9	113.058	-1.46591	0.42601	-3.44104	0.000579493	0.0277913
LUZP1	386.385	0.848664	0.246605	3.44139	0.000578733	0.0277913
PHACTR4	491.402	0.742384	0.215787	3.44035	0.000580957	0.0277913
ATP6V0D2	373.399	2.04319	0.594829	3.43491	0.00059274	0.028177
RPL11	4702.41	-0.693688	0.201955	-3.43486	0.000592857	0.028177
EMP1	1727.78	1.49413	0.435853	3.42807	0.000607897	0.028706
DOCK10	1933.02	-0.880688	0.256846	-3.42886	0.000606117	0.028706
PLD4	611.977	-1.47266	0.429859	-3.42591	0.000612739	0.0288419
PKP1	16.6608	-2.53272	0.74003	-3.42245	0.00062059	0.0291182
CNKSR1	293.28	1.0357	0.302701	3.42155	0.000622661	0.0291223
FN1	3539.32	1.34142	0.392887	3.41427	0.00063953	0.029722
ZNF692	177.409	1.64791	0.482539	3.41509	0.000637619	0.029722
WIF1	61.4318	1.6379	0.4801	3.41158	0.000645875	0.029828
CD24	415.834	-1.25759	0.36853	-3.41244	0.000643851	0.029828
ATP13A2	1083.73	1.73403	0.508663	3.40899	0.000652044	0.0300185
VCL	3366.64	0.944643	0.27748	3.40437	0.000663178	0.0304357
ASAP3	412.922	1.61072	0.473944	3.39854	0.000677468	0.0309947
STMN1	2624.25	-1.1858	0.349218	-3.39559	0.000684815	0.0312335
IL18	898.631	-0.850522	0.250624	-3.39362	0.00068976	0.0313617
ATP2B4	1487.23	0.839896	0.24761	3.39201	0.00069383	0.0314494
PTK7	474.883	0.779746	0.229944	3.39103	0.0006963	0.0314642
GDPD4	132.859	-1.65164	0.487546	-3.38765	0.000704937	0.0317568
LOC112530244	16.01	-2.36531	0.701077	-3.37382	0.000741319	0.0325958
RPSAP58	12933.8	-0.818956	0.24256	-3.3763	0.000734682	0.0325958
P2RY10	894.004	-1.43803	0.425506	-3.37958	0.000725964	0.0325958
SNX20	335.369	-1.01614	0.301029	-3.37554	0.000736707	0.0325958
CACNA1H	77.1178	1.31149	0.388649	3.37448	0.000739557	0.0325958
KBP	162.526	1.18322	0.35026	3.37813	0.00072981	0.0325958
CGN	958.139	0.939164	0.27834	3.37416	0.000740413	0.0325958
OSBPL7	305.837	1.23899	0.366981	3.37616	0.00073505	0.0325958
MAP3K15	646.065	0.784371	0.232557	3.37281	0.000744065	0.0326189
LLGL2	1957.26	0.846108	0.250967	3.37139	0.000747894	0.0326892
FERMT2	481.403	1.24344	0.369424	3.36589	0.000762968	0.0330661
TNFRSF10B	197.468	1.12777	0.33503	3.36616	0.000762214	0.0330661
ZNF532	586.277	0.686465	0.203954	3.36578	0.000763271	0.0330661
STK4	2273.17	-0.862632	0.256412	-3.36424	0.000767535	0.033153
CNN2	734.6	-0.81893	0.243491	-3.36329	0.000770207	0.0331708
ENAH	2664.4	1.03527	0.308099	3.3602	0.000778869	0.0334458
XYLT1	179.075	-1.48508	0.442476	-3.3563	0.00078994	0.0337756
LOC124417550	12.4008	3.46583	1.03277	3.35587	0.000791149	0.0337756
MIR196B	23.4593	2.23791	0.668297	3.34868	0.000811964	0.0344639
PXDNL	21.7617	1.90714	0.569429	3.34921	0.00081041	0.0344639
NFKBIE	714.732	-0.869957	0.260189	-3.34356	0.000827106	0.0350054
CD83	726.565	-0.846586	0.253292	-3.34234	0.000830765	0.0350202
FGB	70.2371	-1.61016	0.481817	-3.34185	0.000832225	0.0350202
FYN	1155.33	-0.89967	0.269441	-3.33902	0.000840731	0.0351611
FUK	187.773	1.34654	0.403353	3.33836	0.000842756	0.0351611
CASZ1	376.613	0.693544	0.207737	3.33858	0.00084209	0.0351611
NUP210	2135.39	-1.20976	0.362766	-3.33482	0.000853546	0.0354887
CA9	220.492	1.0204	0.306039	3.3342	0.000855442	0.0354887
KIF1BP	2179.1	-0.686089	0.205985	-3.33077	0.00086605	0.0355554
PIK3AP1	2145.05	-1.3672	0.410347	-3.33181	0.000862823	0.0355554
GP5	65.3056	1.19481	0.358604	3.33183	0.000862773	0.0355554
TNFAIP8L3	59.45	1.46481	0.439809	3.33055	0.000866734	0.0355554
LAG3	229.181	-1.35127	0.405911	-3.32897	0.00087168	0.0356588
COL6A3	1318.54	0.905797	0.272266	3.32689	0.00087822	0.0357819
SLC4A1	58.9325	3.08932	0.928711	3.32646	0.000879564	0.0357819
RASGRP3	824.781	-1.4027	0.422155	-3.32272	0.000891447	0.0358679
SPI1	1949.04	-0.909448	0.273681	-3.32302	0.000890474	0.0358679
ZBTB44	1249.38	-0.714313	0.214892	-3.32406	0.000887157	0.0358679
PRELP	97.1083	1.80042	0.541748	3.32334	0.000889449	0.0358679
RPL21	8929.06	-0.696646	0.209759	-3.32117	0.000896415	0.0359693
RPL7A	13656.9	-0.795197	0.239507	-3.32013	0.00089974	0.0360043
C7orf73	305.697	-0.790759	0.238622	-3.31385	0.000920195	0.0363486
LOC107052067	31.3594	2.00619	0.605158	3.31515	0.000915941	0.0363486
RPS25	5901.92	-0.757693	0.228655	-3.31369	0.00092072	0.0363486
RPL36	1711.13	-0.671184	0.202447	-3.31536	0.000915248	0.0363486
LOC101748084	154.119	1.42271	0.429008	3.31628	0.000912235	0.0363486
LOC770794	36.7749	2.06356	0.623068	3.31194	0.000926509	0.0364791
CLCNKB	113.398	2.2839	0.689945	3.31026	0.000932091	0.0366008
RPL9	8267.52	-0.770765	0.23296	-3.30857	0.000937729	0.0366263
LOC112531259	24.6686	2.61672	0.790885	3.30859	0.000937663	0.0366263
DDR2	72.3153	1.47758	0.446806	3.30698	0.000943067	0.0366399
LOC100859906	1679.92	1.13055	0.341808	3.30757	0.000941078	0.0366399
LOC101747860	110.24	1.33061	0.40265	3.30464	0.00095097	0.0368494
MFAP1	539.918	-0.676347	0.204754	-3.30322	0.000955804	0.0369393
INS	8.60395	-5.5783	1.69034	-3.3001	0.000966497	0.03706
PCSK9	14.2945	3.73865	1.13247	3.30133	0.00096229	0.03706
LOC124417067	500.037	0.996193	0.30182	3.30062	0.000964703	0.03706
RPS21	1094.52	-1.01235	0.307163	-3.2958	0.000981423	0.0375343
RAB10L	482.431	-1.00347	0.304838	-3.29182	0.000995414	0.0379705
TAGAP	1107.91	-0.979696	0.298095	-3.28653	0.00101432	0.0385734
ZP3	145.918	-1.85447	0.564367	-3.28593	0.00101647	0.0385734
LOC124417344	21.0873	2.48009	0.755042	3.2847	0.00102091	0.0386418
ZNF451	671.224	-0.690328	0.210361	-3.28164	0.00103204	0.0386514
KNL1	699.7	-0.98396	0.299754	-3.28255	0.00102871	0.0386514
FBXL22	250.537	1.22718	0.374023	3.28102	0.00103432	0.0386514
LOC107054851	103.614	1.82056	0.554706	3.28203	0.00103062	0.0386514
TINAGL1	383.973	0.918907	0.279987	3.28196	0.00103088	0.0386514
LOC429682	1258.61	-0.890482	0.271563	-3.2791	0.00104138	0.0388165
IGF2	256.5	1.29411	0.394831	3.27763	0.00104682	0.0389018
GPR171	492.397	-1.00448	0.306521	-3.27705	0.00104897	0.0389018
SPINK5	136.114	-1.68611	0.51468	-3.27604	0.00105273	0.0389429
LOC121107689	162.484	-1.19445	0.364712	-3.27505	0.00105643	0.0389816
MFSD7	725.436	0.73347	0.224015	3.27421	0.0010596	0.0390006
LOC121107544	13.8126	3.42965	1.0487	3.27037	0.00107406	0.0392218
ITPRIP	1435.38	-0.98259	0.3006	-3.26877	0.00108017	0.0392218
LOC124417176	93.7689	1.30333	0.398638	3.26946	0.00107753	0.0392218
SLC2A6	174.182	-1.21487	0.371705	-3.26839	0.00108163	0.0392218
CUTAL	175.701	-1.49238	0.456239	-3.27105	0.0010715	0.0392218
MAP3K6	72.4619	1.74089	0.53229	3.27057	0.0010733	0.0392218
RPL14	5835.8	-0.810399	0.248288	-3.26395	0.00109871	0.0396452
LOC100857637	23.3206	1.9784	0.606134	3.26396	0.00109867	0.0396452
FRAS1	150.942	1.54756	0.474405	3.26211	0.00110588	0.0397088
GNG10	435.869	-0.814924	0.249782	-3.26254	0.00110419	0.0397088
SYT7	143.026	0.852374	0.261676	3.25736	0.00112454	0.0400658
MDK	62.1063	-1.52612	0.468524	-3.2573	0.00112479	0.0400658
NUP93	637.215	-0.7338	0.225313	-3.25681	0.00112673	0.0400658
SOX18	50.8641	1.41989	0.435908	3.25732	0.0011247	0.0400658
AFMID	196.285	1.32866	0.40811	3.25563	0.00113139	0.0401344
APRT	162.377	-0.971503	0.298511	-3.2545	0.00113594	0.0401986
MAP3K13	1341.57	0.789399	0.242658	3.25314	0.00114138	0.0402941
CELF2	333.955	-1.03971	0.320212	-3.24695	0.00116648	0.0406909
ABI3BP	1374.88	1.01622	0.31295	3.24723	0.00116536	0.0406909
HOXA6	42.8556	1.44177	0.443944	3.24765	0.00116363	0.0406909
CKAP5	1917.06	-0.76343	0.234973	-3.24902	0.00115804	0.0406909
LOC121108959	11.1654	2.87596	0.885477	3.24792	0.00116253	0.0406909
ST8SIA1	382.377	-0.792515	0.244335	-3.24356	0.00118046	0.0409381
IL20RA	751.426	-0.881498	0.271798	-3.24321	0.00118193	0.0409381
CD3E	4046.23	-0.701495	0.216229	-3.24423	0.00117769	0.0409381
HOXD9	173.326	1.09875	0.339079	3.24039	0.00119367	0.0412477
RPLP1	6497.81	-0.675822	0.208739	-3.23764	0.00120521	0.0415487
TBC1D5	1275.47	-0.751837	0.232425	-3.23475	0.0012175	0.0418739
LOC101749641	43.224	-1.43925	0.445117	-3.23342	0.00122317	0.0419595
DOCK3	80.0068	1.54018	0.476418	3.23283	0.0012257	0.0419595
LOC112532811	21.7535	2.52693	0.782178	3.23063	0.00123516	0.0421332
BAZ2B	724.519	0.661947	0.204917	3.23032	0.00123651	0.0421332
ATP8B3	89.8218	1.96063	0.607121	3.22938	0.00124057	0.0421737
LOC112530909	11.1583	4.41044	1.36623	3.22818	0.00124579	0.0422519
CYR61	114.127	1.72976	0.535937	3.22753	0.00124863	0.0422519
LOC101751437	25.9925	1.88268	0.583787	3.22493	0.00126001	0.0425142
LOC107053430	9.75045	3.394	1.05279	3.22382	0.00126491	0.0425142
MCAM	208.164	1.62495	0.504048	3.22379	0.00126506	0.0425142
RPL30	4210.8	-0.714019	0.221712	-3.22048	0.00127977	0.0429104
LOC769232	1820.98	-0.797165	0.247589	-3.21971	0.0012832	0.0429273
LOC112533030	20.0914	2.13701	0.664427	3.21632	0.00129844	0.0433383
MND1	147.049	-0.980285	0.304886	-3.21525	0.0013033	0.0434021
KCNE2	505.102	1.02717	0.319597	3.21396	0.00130917	0.0434256
P2RY6	80.8074	-1.37681	0.428406	-3.2138	0.00130993	0.0434256
MIR1732	28.044	1.95615	0.609438	3.20976	0.00132844	0.0439403
MMP13	450.646	-1.25248	0.390298	-3.20903	0.00133183	0.0439535
CHIR-IG1-5	48.4154	1.88149	0.586552	3.20771	0.00133798	0.0440572
UBASH3A	844.88	-0.756796	0.236026	-3.20641	0.001344	0.0441567
EIF3M	2868.52	-0.647233	0.201909	-3.20557	0.00134795	0.0441874
NEK4	426.52	-0.956812	0.298665	-3.20363	0.00135709	0.0442134
TLCD3B	24.8851	2.04608	0.638704	3.20348	0.00135777	0.0442134
CD72L2	71.3958	-1.97621	0.616762	-3.20418	0.0013545	0.0442134
CRY2	1032.73	1.13236	0.353732	3.20118	0.00136867	0.0444697
FHIP1B	552.398	0.715851	0.223742	3.19945	0.00137688	0.0445973
GJC2	514.476	1.08516	0.339212	3.19908	0.00137867	0.0445973
RSRP1	2508.9	1.25545	0.392816	3.19604	0.00139327	0.0448719
SCUBE3	215.03	1.35159	0.422845	3.19642	0.00139144	0.0448719
AEBP1	184.278	1.10538	0.346044	3.19434	0.0014015	0.045038
CEP85L	807.354	-0.817819	0.256149	-3.19274	0.00140929	0.0450987
COL1A1	866.212	1.20288	0.376762	3.19269	0.00140953	0.0450987
FAM65B	1324.85	-0.933631	0.292505	-3.19184	0.00141368	0.0451333
TMC5	6085.49	0.783312	0.245506	3.19061	0.00141974	0.0452283
LOC112533565	50.2144	1.59045	0.49893	3.18772	0.00143397	0.0452887
SLCO2A1	258.651	1.03163	0.323512	3.18885	0.00142841	0.0452887
PPARGC1B	259.737	0.91356	0.286522	3.18844	0.00143042	0.0452887
MAP3K1	2813.86	-0.831027	0.260679	-3.18793	0.00143297	0.0452887
COL5A1	548.659	1.09562	0.343886	3.18599	0.00144258	0.0454628
RCSD1	1737.09	-0.911688	0.28647	-3.18249	0.00146013	0.0455277
PRKD3	1682.89	-1.16117	0.364786	-3.18316	0.00145677	0.0455277
GYPC	252.176	0.950079	0.298533	3.1825	0.00146011	0.0455277
IL16	1619.89	-0.954157	0.29968	-3.18392	0.00145297	0.0455277
LAPTM5	5019.69	-1.0064	0.316222	-3.18257	0.00145973	0.0455277
ITPR2	1648.02	-0.718588	0.225904	-3.18095	0.00146795	0.0456745
ASTN2	28.8978	1.75902	0.5534	3.17857	0.00148004	0.0459532
XPO4	561.361	-1.13102	0.356137	-3.17579	0.00149428	0.0461184
IGF2BP3	368.737	-0.972004	0.306065	-3.17581	0.0014942	0.0461184
ARAP3	179.504	1.15846	0.36479	3.17569	0.00149478	0.0461184
LURAP1L	1978.44	1.07068	0.33745	3.17285	0.00150948	0.0464744
TMSB15B	3048.83	-0.847069	0.267037	-3.1721	0.00151339	0.0464973
RPL36A	2794.23	-0.721727	0.227608	-3.17092	0.00151956	0.0465893
C1orf106	147.392	1.49613	0.471996	3.1698	0.00152542	0.0466714
LOC421856	181.993	-2.06359	0.651579	-3.16705	0.00153991	0.0468257
OIT3	187.333	0.952767	0.300835	3.16707	0.00153982	0.0468257
TBX3	137.296	1.19455	0.377183	3.16703	0.00154002	0.0468257
FRMPD4	14.8046	-2.32311	0.73405	-3.16478	0.00155198	0.0469125
MST1R	321.849	1.18311	0.373731	3.16566	0.00154731	0.0469125
SPRY4	33.443	1.53806	0.486005	3.16469	0.00155246	0.0469125
CARMIL3	20.6093	2.02697	0.640621	3.16407	0.0015558	0.0469167
RASGRP1	971.051	-0.597944	0.189227	-3.15993	0.00157807	0.0474909
LOC421125	40.9399	-2.34012	0.741791	-3.15469	0.00160671	0.048254
CHST1	24.2924	1.99027	0.631586	3.15123	0.00162587	0.0487296
APOA1	466.819	-0.909089	0.288653	-3.14941	0.00163598	0.0489329
RPL8	12153.4	-0.746069	0.237058	-3.1472	0.00164844	0.0489605
IL18BP	121.832	-1.39056	0.441916	-3.14667	0.00165143	0.0489605
RPS3A	16127.6	-0.732703	0.232946	-3.14537	0.00165876	0.0489605
KDR	306.664	0.976217	0.310369	3.14534	0.00165894	0.0489605
LOC121111143	45.7732	1.96672	0.625111	3.14619	0.0016541	0.0489605
BSND	37.1015	2.13006	0.676544	3.14845	0.00164141	0.0489605
MYO19	836.944	0.714039	0.227031	3.14511	0.00166024	0.0489605
TPM1	12461	1.15186	0.366539	3.14253	0.00167494	0.049295
DENND2B	554.651	0.82048	0.261162	3.14166	0.00167995	0.0493433
LOC121106652	151.691	2.0774	0.661402	3.1409	0.00168429	0.0493722
TANC1	1069.1	0.648343	0.206619	3.13787	0.00170181	0.0496874
TDRD7	1037.07	0.698693	0.222635	3.13829	0.00169934	0.0496874
RPL7	9253.34	-0.757658	0.241685	-3.1349	0.00171915	0.0497978
CHD9	1648.52	-0.808414	0.257802	-3.13579	0.0017139	0.0497978
RHOF	753.598	-0.8515	0.271575	-3.13542	0.00171608	0.0497978
LOC121108907	38.0434	2.50456	0.798567	3.13632	0.00171084	0.0497978
LOC425238	15.5658	2.04837	0.653677	3.13361	0.00172669	0.0499177
RPS7	6130.66	-0.805584	0.257249	-3.13153	0.00173895	0.049977
CCDC141	252.025	1.63473	0.522013	3.13159	0.00173862	0.049977
RPL32	5177.1	-0.624844	0.199481	-3.13234	0.00173416	0.049977

## Sheet: F3-SYNCHr.v.C
Table S10. Significantly (|log2foldchange| ≥ 0 and padj ≤ 0.05) up- and downregulated differentially expressed genes in F3 between synbiotic+choline repeatedly in ovo injected group and control in cecal tonsils.
Gene ID	baseMean	log2FoldChange	lfcSE	stat	pvalue	padj
LOC121109571	198.207	2.10955	0.214261	9.8457	7.154e-23	1.10758e-18
SRSF5	946.067	2.51153	0.275987	9.10015	9.02062e-20	6.98286e-16
LOC121107791	203.532	2.06633	0.25512	8.09945	5.52102e-16	2.84921e-12
LOC107054225	191.308	2.2283	0.290689	7.6656	1.78e-14	6.8895e-11
SCARF1	191.023	1.93749	0.256183	7.56291	3.94157e-14	1.22047e-10
LOC121110508	85.2061	2.19803	0.298513	7.36327	1.79458e-13	4.6306e-10
C3orf18	184.223	1.61924	0.224247	7.2208	5.16826e-13	1.14307e-09
SNED1	143.425	1.78397	0.255495	6.98238	2.90212e-12	5.61633e-09
LOC101748371	523.989	2.16517	0.314779	6.87839	6.05345e-12	1.04133e-08
LOC121108129	369.288	2.57547	0.377392	6.8244	8.82936e-12	1.36696e-08
CAMK2B	113.293	2.66518	0.392158	6.79617	1.07433e-11	1.40172e-08
LOC107050692	277.713	1.56125	0.22978	6.79456	1.08647e-11	1.40172e-08
AKAP17B	820.416	1.08806	0.162717	6.68682	2.28077e-11	2.6091e-08
TNS2	319.256	2.54174	0.380394	6.68186	2.35935e-11	2.6091e-08
ADH1C	455.423	-1.90163	0.291008	-6.53464	6.37642e-11	6.58132e-08
MAP3K6	108.81	2.4203	0.375523	6.44514	1.15493e-10	1.11754e-07
LOC769329	320.929	1.45127	0.226014	6.42116	1.35241e-10	1.23165e-07
LOC101748080	377.196	1.9886	0.312294	6.36771	1.91873e-10	1.65032e-07
FUK	281.113	2.06241	0.326064	6.32519	2.52926e-10	2.06095e-07
NR2F1	63.2004	2.10978	0.335008	6.29771	3.02069e-10	2.33832e-07
NCKAP5L	141.663	1.87937	0.300025	6.26405	3.7511e-10	2.76546e-07
BTN1	181.43	2.01963	0.324667	6.22061	4.95233e-10	3.33356e-07
LOC121108907	65.5636	3.34796	0.537829	6.22496	4.81682e-10	3.33356e-07
NPR2	114.209	1.59297	0.25719	6.19377	5.8741e-10	3.78928e-07
DPEP2	320.425	1.23506	0.202972	6.08488	1.16576e-09	6.94168e-07
LOC124417176	114.102	1.64022	0.269522	6.08566	1.16009e-09	6.94168e-07
CCDC17	32.3343	2.82873	0.468074	6.04334	1.50959e-09	8.34695e-07
AFMID	256.685	1.79624	0.296952	6.04893	1.45815e-09	8.34695e-07
AKAP8	594.47	1.53758	0.255176	6.02559	1.68491e-09	8.99511e-07
AAED1	217.867	1.54841	0.257362	6.01646	1.78271e-09	9.19997e-07
LOC107052984	463.557	1.92707	0.320903	6.00515	1.91153e-09	9.2482e-07
OGT	6651.83	1.69003	0.281307	6.00778	1.88079e-09	9.2482e-07
CRY2	1183.56	1.36275	0.228055	5.97552	2.29352e-09	1.07601e-06
HEXDC	211.601	1.63215	0.273511	5.9674	2.41063e-09	1.09769e-06
LOC121106652	231.991	2.76126	0.463429	5.95832	2.5484e-09	1.12727e-06
LOC100858386	171.105	1.21852	0.204817	5.94934	2.69224e-09	1.15781e-06
ARGLU1	2388.89	1.39797	0.236051	5.92229	3.17483e-09	1.32845e-06
LIPE	83.55	1.985	0.336767	5.89429	3.76293e-09	1.5331e-06
C23H1ORF109	143.012	1.71154	0.293301	5.83543	5.36525e-09	2.12987e-06
LOC107050163	426.45	1.08685	0.186391	5.83103	5.50851e-09	2.13207e-06
INSRR	200.443	3.09858	0.534607	5.79599	6.79212e-09	2.5037e-06
PLCD3	66.3129	2.49977	0.431038	5.79943	6.65413e-09	2.5037e-06
LOC101749404	76.4601	4.66756	0.80653	5.78721	7.15634e-09	2.57661e-06
RAB41	416.932	1.05019	0.181601	5.78293	7.34113e-09	2.58308e-06
NKPD1	43.9129	2.3288	0.403661	5.7692	7.96494e-09	2.74029e-06
LOC101750502	49.1776	3.143	0.5461	5.75536	8.64558e-09	2.84789e-06
ATP13A2	1785.68	2.57517	0.447382	5.75609	8.60828e-09	2.84789e-06
CCDC173	473.813	1.62315	0.282298	5.74979	8.93567e-09	2.88213e-06
PIGB	189.235	1.37833	0.24057	5.72942	1.00776e-08	3.16761e-06
LOC121107060	21.4293	3.36344	0.587613	5.72391	1.04101e-08	3.16761e-06
RSAD1	76.069	3.59574	0.628241	5.72351	1.04346e-08	3.16761e-06
FCRL4	62.4842	2.62071	0.459519	5.70316	1.17606e-08	3.50148e-06
LOC770794	52.4394	2.63212	0.461932	5.69807	1.21171e-08	3.53958e-06
RAP1GAP1	42.6114	2.31065	0.40655	5.68357	1.31913e-08	3.71323e-06
LOC121108936	298.67	1.62247	0.2854	5.68489	1.30893e-08	3.71323e-06
GTSF2	66.8089	2.17932	0.384756	5.66417	1.47736e-08	4.08438e-06
SLC28A3	29.2647	-2.84569	0.504178	-5.64422	1.65933e-08	4.50699e-06
PDE2A	132.452	2.65369	0.471038	5.63372	1.76368e-08	4.70781e-06
SLC25A12	913.501	1.29543	0.230793	5.61296	1.98893e-08	5.21909e-06
TARBP1	562.09	1.31751	0.235672	5.59043	2.26504e-08	5.79388e-06
ANKRD34B	172.958	1.50295	0.268909	5.58907	2.28282e-08	5.79388e-06
CCDC130	215.766	1.6675	0.300766	5.54419	2.9532e-08	7.37443e-06
GIMAP7L2	183.369	-1.9552	0.354573	-5.51424	3.50299e-08	8.60847e-06
CDHR3	67.8167	2.033	0.369534	5.50153	3.76513e-08	8.89962e-06
SLC2A11L5	117.604	1.95621	0.355482	5.50298	3.73422e-08	8.89962e-06
RSRP1	3845.24	2.0269	0.368514	5.50019	3.79392e-08	8.89962e-06
R3HCC1L	124.406	1.56171	0.284677	5.4859	4.11368e-08	9.50567e-06
EEF1A1	80113.5	-0.861098	0.157112	-5.48081	4.23389e-08	9.63958e-06
LOC101747896	224.475	1.60844	0.293795	5.47469	4.38272e-08	9.8338e-06
ZFC3H1	1751.3	2.01517	0.368951	5.4619	4.71069e-08	1.02954e-05
PNISR	1874.91	2.1156	0.387542	5.45901	4.78793e-08	1.02954e-05
LOC415478	54.462	2.49833	0.45758	5.45988	4.76457e-08	1.02954e-05
LOC101750701	106.792	2.57247	0.472756	5.44144	5.2853e-08	1.12092e-05
LOC107051192	420.547	1.93755	0.357175	5.42466	5.80634e-08	1.21478e-05
HECTD2	177.593	1.21678	0.22515	5.40433	6.50527e-08	1.31421e-05
LOC101748084	199.575	1.86612	0.345356	5.40347	6.53624e-08	1.31421e-05
NXF1	651.996	1.5087	0.279201	5.40364	6.53016e-08	1.31421e-05
RBP1	167.969	3.00066	0.556324	5.39374	6.90066e-08	1.36969e-05
ZNF821	952.312	1.36961	0.254217	5.38755	7.14229e-08	1.39971e-05
TTC14	747.122	1.84772	0.343197	5.38384	7.29141e-08	1.41107e-05
DFFB	235.198	1.33901	0.249431	5.36826	7.94998e-08	1.51952e-05
DNAAF9	868.9	0.949057	0.178351	5.32128	1.03037e-07	1.94539e-05
RNFT2	247.204	1.71324	0.322911	5.30561	1.12298e-07	2.06976e-05
GRIN3B	59.5038	3.53023	0.665298	5.30623	1.11913e-07	2.06976e-05
LOC107052067	38.4889	2.31904	0.439102	5.28132	1.28256e-07	2.33608e-05
DHX34	126.388	1.45845	0.276329	5.27795	1.30636e-07	2.35175e-05
TRIM3	744.894	1.40351	0.267371	5.24932	1.52663e-07	2.7167e-05
RIMBP2	180.588	2.13725	0.407744	5.24166	1.59139e-07	2.79976e-05
HOXA4	133.451	1.98015	0.379347	5.2199	1.79016e-07	3.07947e-05
CCDC84	131.455	1.21189	0.232084	5.22178	1.77215e-07	3.07947e-05
TMEM231	585.832	1.3749	0.263639	5.21509	1.83733e-07	3.12588e-05
LYGL	1752.42	-2.9717	0.57044	-5.20949	1.89355e-07	3.18652e-05
LOC124417069	893.454	1.25613	0.241289	5.20591	1.93047e-07	3.21372e-05
EIF3L	2511.99	-1.14221	0.220398	-5.18251	2.18916e-07	3.60559e-05
LOC121110450	34.1376	3.80945	0.735531	5.17918	2.22868e-07	3.63071e-05
ALKBH3	201.019	1.12488	0.217272	5.17729	2.25131e-07	3.63071e-05
LOC107053016	140.296	1.64611	0.318477	5.16869	2.3574e-07	3.76261e-05
SIRT2	499.807	1.25068	0.242215	5.16351	2.42365e-07	3.82887e-05
TRMT10B	304.733	1.10266	0.214681	5.13629	2.8021e-07	4.38203e-05
LOC107049913	173.581	1.52874	0.298474	5.12184	3.02563e-07	4.68428e-05
ELMOD3	138.078	1.53767	0.300518	5.11673	3.10878e-07	4.76537e-05
BEND6	166.095	1.26412	0.247795	5.10149	3.36996e-07	5.06541e-05
LOC101747364	25.0815	2.72345	0.53373	5.10266	3.34909e-07	5.06541e-05
LOC107054541	25.725	2.96317	0.58279	5.08446	3.68681e-07	5.31959e-05
LOC107052842	212.217	1.66923	0.328049	5.08835	3.61194e-07	5.31959e-05
LAMP5	314.574	1.98851	0.391096	5.08445	3.68688e-07	5.31959e-05
DNAJC12	350.942	1.78571	0.351105	5.08597	3.65756e-07	5.31959e-05
ENO1	17476.2	-0.73167	0.143938	-5.08322	3.71086e-07	5.31959e-05
PEX6	355.72	1.19432	0.235808	5.06482	4.08782e-07	5.80621e-05
LOC121108973	168.343	2.49264	0.494259	5.04318	4.57867e-07	6.44427e-05
ABCC10	303.905	1.46302	0.29136	5.02136	5.13072e-07	7.15619e-05
HK3	22.009	3.1567	0.630284	5.00837	5.4892e-07	7.58242e-05
AHCY	1274.27	-1.10384	0.220469	-5.0068	5.53425e-07	7.58242e-05
CABP2	60.9278	2.19374	0.441273	4.97139	6.64758e-07	8.97335e-05
TEX9	194.852	1.68914	0.339809	4.97087	6.66539e-07	8.97335e-05
LOC112533354	305.24	2.6425	0.532375	4.9636	6.91975e-07	9.23548e-05
LOC107050995	297.065	0.939188	0.189586	4.95388	7.27478e-07	9.62633e-05
LOC121113275	16.8384	4.21532	0.851978	4.94769	7.51003e-07	9.70861e-05
ZNF362	535.974	1.66573	0.336694	4.9473	7.52508e-07	9.70861e-05
LOC124417550	19.7919	4.15545	0.839942	4.94731	7.52472e-07	9.70861e-05
CHD5	426.23	1.31359	0.266388	4.93112	8.17591e-07	0.000104611
LOC107050638	134.896	1.88107	0.382054	4.92358	8.49758e-07	0.000107836
LOC112532097	73.7528	1.50401	0.306472	4.90749	9.22473e-07	0.000116112
BEST4	1307.26	-2.13736	0.437066	-4.89025	1.00707e-06	0.000124869
LOC121106543	71.0175	1.83991	0.376257	4.89004	1.00818e-06	0.000124869
LIPI	376.262	-0.996259	0.204065	-4.88206	1.04981e-06	0.000128993
DNMT3B	117.62	1.35205	0.277437	4.87337	1.09713e-06	0.000133746
POMP	1453.2	-0.728702	0.149685	-4.86823	1.12602e-06	0.000136196
CCDC142	68.9276	1.52864	0.314468	4.86102	1.16785e-06	0.00014016
B3GALT5	1614.63	-2.67517	0.551105	-4.85419	1.2088e-06	0.000140376
PHKA1	456.236	1.24244	0.256006	4.85318	1.21498e-06	0.000140376
CCDC73	95.6311	1.68552	0.347281	4.85348	1.21314e-06	0.000140376
HIP1	217.889	1.07533	0.221325	4.85861	1.1821e-06	0.000140376
LOC124417358	17.6798	3.21109	0.661545	4.85392	1.21042e-06	0.000140376
LOC121107144	45.0221	2.14605	0.442551	4.84927	1.23916e-06	0.000142109
ABCG5	213.626	1.58934	0.327977	4.84589	1.26043e-06	0.000143022
ZMAT5	304.497	1.09094	0.225164	4.84508	1.2656e-06	0.000143022
CGTL	32.6678	2.30283	0.475947	4.83843	1.30872e-06	0.000146823
C17ORF80	163.776	1.37826	0.284968	4.83655	1.32111e-06	0.000147147
LOC107057170	37.0792	2.0881	0.432146	4.83194	1.35208e-06	0.000149521
MSMB	221.677	3.90537	0.808959	4.82765	1.38154e-06	0.000150511
REG4	964.447	-2.50234	0.518204	-4.82888	1.37304e-06	0.000150511
TYK2	564.309	1.29139	0.267569	4.82641	1.3902e-06	0.000150511
LOC107054398	17.217	3.34719	0.694169	4.82187	1.42221e-06	0.000152907
BIN3	441.107	1.3704	0.284293	4.82037	1.43292e-06	0.000152997
USP43	64.2011	1.82103	0.378128	4.8159	1.4654e-06	0.000155393
LOC107050620	238.183	1.39708	0.290569	4.80809	1.52379e-06	0.000160485
AGMO	29.9744	3.30234	0.68905	4.79259	1.64638e-06	0.000172225
VWA5B1	43.9566	3.73751	0.780607	4.78795	1.68493e-06	0.000175074
HIGD1C	3254.79	-1.21004	0.254039	-4.76321	1.90534e-06	0.000193026
LOC121108654	19.5852	3.22928	0.677819	4.76423	1.8958e-06	0.000193026
PIAS3	127.879	1.71805	0.360497	4.76579	1.88118e-06	0.000193026
LOC107050235	63.2926	1.50804	0.316618	4.76298	1.90757e-06	0.000193026
HRC8L	22.6694	3.77243	0.793751	4.75266	2.0076e-06	0.000201829
CREBZF	377.925	2.104	0.443552	4.74353	2.1003e-06	0.000209786
CARMIL3	27.9315	2.51353	0.530194	4.74078	2.12901e-06	0.000209945
LOC121108974	316.7	1.10682	0.233431	4.74154	2.12099e-06	0.000209945
PLVAP	1009.35	1.12076	0.237084	4.72729	2.2754e-06	0.000222961
ZBTB7A	569.468	1.03085	0.218142	4.7256	2.29435e-06	0.000223403
LOC107053412	111.763	2.01383	0.426407	4.72279	2.32636e-06	0.000225105
MTCH1	181.326	1.02465	0.21745	4.71209	2.45185e-06	0.000235773
LOC121109967	43.6565	3.15904	0.671681	4.70318	2.56135e-06	0.000241798
TTC19	291.025	1.06888	0.227258	4.7034	2.55859e-06	0.000241798
SMAD4	103.273	1.53823	0.327045	4.70342	2.55837e-06	0.000241798
FNBP4	1709.72	1.78344	0.381025	4.68064	2.85984e-06	0.00026834
LOC107051250	236.865	1.96387	0.420221	4.67341	2.96233e-06	0.000276281
LY6E	4214.85	-1.08019	0.231323	-4.66961	3.01766e-06	0.000279757
LOC107052185	46.0293	2.35928	0.505865	4.66385	3.10344e-06	0.000285996
LUC7L3	2618.43	1.30741	0.28044	4.66199	3.13172e-06	0.000286895
SMARCC2	598.268	1.04917	0.225451	4.65364	3.26126e-06	0.000297005
KLHDC1	782.7	0.993703	0.213854	4.64665	3.37371e-06	0.000305449
ERO1A	577.032	-0.885163	0.190552	-4.64526	3.39655e-06	0.000305729
LOC121109083	33.3817	3.46455	0.747452	4.63515	3.56684e-06	0.000319201
ARHGAP27	745.747	1.07994	0.233287	4.62923	3.67036e-06	0.000326577
VPS9D1	63.6619	1.78534	0.385874	4.62675	3.71443e-06	0.000326743
EEF2KMT	226.988	1.35376	0.292574	4.62708	3.70853e-06	0.000326743
ERN2	764.062	1.05397	0.228224	4.61815	3.87179e-06	0.000338661
RFX5	273.856	1.47353	0.319268	4.61533	3.92468e-06	0.000341359
PTK7	562.231	1.09641	0.237948	4.60774	4.07063e-06	0.000352075
VWA5A1	28.9537	1.97643	0.429128	4.6057	4.11084e-06	0.000353578
NDST3	111.062	1.77523	0.386719	4.59049	4.4221e-06	0.000378248
KHDC4	799.808	1.45549	0.317216	4.58831	4.46849e-06	0.000380116
OPN4-1	15.3328	4.84594	1.05709	4.58424	4.55631e-06	0.000385469
LOC100857637	27.895	2.24829	0.491064	4.57841	4.68521e-06	0.00039422
MPP4	175.554	1.95524	0.427558	4.57303	4.80726e-06	0.000402302
WSB1	3178.55	1.01388	0.222129	4.56434	5.01059e-06	0.000417064
AQP8	1988.53	-2.54816	0.558578	-4.56187	5.06993e-06	0.000419746
LOC121107469	22.1116	2.70348	0.592957	4.55932	5.13195e-06	0.000422622
CDK5	319.67	1.39595	0.306293	4.55756	5.17509e-06	0.000423919
LOC121108711	7.56417	6.30612	1.38452	4.55474	5.24499e-06	0.000427384
HMCN1	642.91	2.15723	0.474557	4.54577	5.47339e-06	0.00044366
CROCC	98.5339	2.56856	0.565552	4.54169	5.58051e-06	0.000449987
CAPZA2	5809.42	-0.594211	0.130917	-4.53885	5.65623e-06	0.000451683
PDLIM7	305.181	1.15854	0.255258	4.53871	5.65989e-06	0.000451683
ARAP3	184.74	1.16856	0.257713	4.53435	5.77814e-06	0.000458755
SEMA3F	125.99	1.40366	0.309892	4.5295	5.91236e-06	0.000467016
LOC112530071	55.3921	2.52131	0.556963	4.5269	5.98562e-06	0.000470403
LOC121106941	110.635	1.31654	0.290903	4.5257	6.01948e-06	0.000470674
EWSR1	895.898	1.16773	0.258222	4.5222	6.12e-06	0.000471393
COL16A1	98.7834	1.67771	0.370976	4.52244	6.11315e-06	0.000471393
TAC3	90.4639	1.66573	0.368214	4.5238	6.07378e-06	0.000471393
ATP8B3	135.585	2.63731	0.583342	4.52103	6.15406e-06	0.000471669
ARHGAP23	25.7404	2.36703	0.524197	4.51553	6.31573e-06	0.000481676
MPND	61.4166	2.16491	0.479694	4.5131	6.3886e-06	0.00048248
LOC425238	22.116	2.61686	0.579717	4.51404	6.36046e-06	0.00048248
ASCL2	122.531	1.19276	0.264443	4.51044	6.46941e-06	0.000485277
ZFP511	207.228	1.24602	0.27629	4.50982	6.48833e-06	0.000485277
ARL6IP4	375.793	1.07689	0.23906	4.50469	6.64711e-06	0.000494762
LOC121106657	42.3791	1.73189	0.38477	4.50112	6.7597e-06	0.000500735
PUSL1	229.528	1.16558	0.259455	4.49242	7.04168e-06	0.000519139
SIRT7	241.67	1.11134	0.247555	4.48926	7.14716e-06	0.000521945
RNF214	339.06	1.31669	0.293297	4.48928	7.14652e-06	0.000521945
CDKN1B	1444.06	0.635782	0.141713	4.48642	7.243e-06	0.000526461
HNRNPD	1104.5	0.86535	0.193575	4.47035	7.8091e-06	0.000564955
SLC9A3	676.125	-1.34245	0.300584	-4.46613	7.96485e-06	0.000573543
BCL9	542.684	1.01131	0.226755	4.45991	8.19955e-06	0.00058771
TLCD3B	25.5585	2.04605	0.459566	4.45214	8.50175e-06	0.000606563
DAPK3	464.26	0.733045	0.16511	4.43973	9.00719e-06	0.000639676
LOC121108877	86.5023	1.56205	0.3525	4.43134	9.36488e-06	0.000662041
LOC107054144	14.1501	3.02548	0.683867	4.42407	9.68591e-06	0.000681624
FREM2	53.4166	-1.51844	0.343364	-4.42224	9.76836e-06	0.000684316
RALGPS1	562.505	1.77289	0.40104	4.42074	9.83643e-06	0.00068598
TTLL9	160.339	1.44181	0.326666	4.4137	1.01619e-05	0.000705501
CA4	13924.9	-1.59577	0.361952	-4.40878	1.03952e-05	0.000718477
LOC121109187	75.4312	1.28686	0.292505	4.39945	1.08524e-05	0.000746744
FBXL18	368.741	1.01466	0.231032	4.39184	1.12396e-05	0.000769961
SRRM4	32.5457	2.98244	0.679247	4.39081	1.12931e-05	0.000770221
RXFP1	66.5028	1.37352	0.313029	4.38784	1.1448e-05	0.000777362
LOC107053194	415.626	2.25495	0.514085	4.38634	1.15274e-05	0.000779332
LOC112532301	424.35	-3.5016	0.799039	-4.38227	1.1745e-05	0.000790594
CDCP2	90.7448	2.15348	0.492716	4.37063	1.2389e-05	0.000826752
NUDC	2057.32	-0.647614	0.148161	-4.37102	1.23669e-05	0.000826752
BBS10	43.3391	1.65394	0.379096	4.36285	1.28382e-05	0.000853049
SLC2A9	7464.87	-1.8442	0.423593	-4.35371	1.33854e-05	0.000885612
LOC107052014	134.942	2.72219	0.6256	4.35133	1.35317e-05	0.00089148
PDE1B	35.1171	3.46389	0.796801	4.34724	1.3786e-05	0.000904385
HOXA3	165.937	1.47842	0.340398	4.3432	1.40423e-05	0.000904975
LOC421415	24.9721	2.05806	0.473823	4.34352	1.40219e-05	0.000904975
SGO2	71.8377	1.99649	0.45948	4.34511	1.39209e-05	0.000904975
TBX2	140.076	1.61252	0.371335	4.3425	1.40873e-05	0.000904975
SLC45A1	1113.8	1.12571	0.25902	4.34605	1.38609e-05	0.000904975
EXTL1	69.913	1.30213	0.300229	4.3371	1.44372e-05	0.000923626
THNSL1	210.995	2.15173	0.497664	4.32366	1.53458e-05	0.000973706
CACNB1	128.783	1.38671	0.3207	4.324	1.53225e-05	0.000973706
LRRC47	648.704	0.742176	0.171892	4.31768	1.57676e-05	0.000996387
GATD3AL2	8647.16	-2.83701	0.657498	-4.31485	1.59708e-05	0.00100512
RAP1GAP3	51.9988	1.31898	0.305899	4.31181	1.61926e-05	0.00101495
LUC7L	1004.5	1.17962	0.273836	4.30777	1.64909e-05	0.00102948
GNS	8010.54	-0.721524	0.167597	-4.30512	1.66892e-05	0.00103768
L3MBTL1	217.216	1.76662	0.411147	4.29682	1.73265e-05	0.001073
LOC107050229	327.937	1.0913	0.254055	4.29554	1.74272e-05	0.00107493
POLG	332.043	0.900474	0.209746	4.29317	1.76139e-05	0.00108214
LYG2	460.379	-2.73577	0.638545	-4.28438	1.83246e-05	0.00112135
LOC121111505	16.6318	3.69758	0.865101	4.27415	1.91864e-05	0.00116946
PNPLA6	291.613	1.19221	0.279063	4.27219	1.93561e-05	0.00117518
RPL19	11581.9	-0.776172	0.182491	-4.2532	2.10734e-05	0.00127445
LOC100858311	26.3224	2.20022	0.517822	4.24898	2.14747e-05	0.00129366
NIP7	379.189	-0.871207	0.205414	-4.24124	2.22293e-05	0.00133393
LOC121111444	48.4134	1.65343	0.390425	4.23496	2.28588e-05	0.00136641
CSF1	136.698	1.23027	0.290856	4.22982	2.33881e-05	0.00139267
USP48	963.14	0.809518	0.191447	4.22842	2.35336e-05	0.00139597
SCN3B	211.144	1.62304	0.383939	4.22735	2.36459e-05	0.00139728
ASNS	1850.57	-1.0409	0.246536	-4.22208	2.42058e-05	0.00142492
LOC426097	1573.43	0.838755	0.198752	4.22011	2.44184e-05	0.00143199
RPS6KB2	209.542	1.43197	0.339913	4.21275	2.52275e-05	0.00146831
CCDC61	211.611	1.05261	0.249861	4.21279	2.52237e-05	0.00146831
IARS	1444.66	-0.79444	0.188822	-4.20735	2.58381e-05	0.00149822
ARHGAP33L6	133.251	2.22259	0.528423	4.20608	2.59838e-05	0.00150105
PLEKHG3	374.472	0.846001	0.201247	4.20379	2.62484e-05	0.00150511
HCK	253.444	1.3512	0.321411	4.20396	2.62284e-05	0.00150511
LOC107053129	23.2352	5.44976	1.29706	4.20163	2.65002e-05	0.00150837
PLA2G10	241.074	2.13814	0.508847	4.20194	2.64639e-05	0.00150837
SLC4A5	52.7832	1.68744	0.401772	4.19999	2.66929e-05	0.00151377
PHTF1	280.268	1.09264	0.260345	4.19691	2.70582e-05	0.00152889
ACOD1L	1073.73	-3.37599	0.805088	-4.19331	2.74908e-05	0.00153098
LOC107054251	38.9603	1.71792	0.409531	4.19486	2.7304e-05	0.00153098
FAM65A	241.975	0.815702	0.19447	4.19449	2.73487e-05	0.00153098
PCBP4	33.5413	1.94899	0.464757	4.19357	2.746e-05	0.00153098
PSME1	4317.33	-0.672752	0.160532	-4.19077	2.78009e-05	0.0015427
LOC101752215	79.5457	1.95521	0.467243	4.18457	2.85702e-05	0.00157411
LOC425117	435.113	1.27853	0.30551	4.18491	2.8528e-05	0.00157411
AP3M2	828.306	0.966354	0.23104	4.18262	2.88165e-05	0.00158205
LOC425607	293.435	0.86216	0.206398	4.17718	2.95148e-05	0.00161466
PTPRVP	65.1656	1.30314	0.312031	4.17633	2.96252e-05	0.00161499
MRPS31	919.679	-0.664603	0.15938	-4.16992	3.04703e-05	0.00165523
LOC101750112	502.147	-2.19034	0.525473	-4.16832	3.06853e-05	0.00166108
LAMB2	128.937	1.69587	0.407654	4.16006	3.1816e-05	0.00171629
ELAPOR1	172.171	1.30516	0.31382	4.15895	3.19708e-05	0.00171865
NDUFAF7	253.082	0.801804	0.192918	4.15619	3.23594e-05	0.00172828
LOC107054776	24.7087	3.88278	0.934366	4.15552	3.2455e-05	0.00172828
VEZF1	1017.16	0.932558	0.224426	4.15531	3.24849e-05	0.00172828
LOC112531211	178.591	2.15832	0.519726	4.15279	3.28442e-05	0.00174142
HARS2	101.103	1.41819	0.341858	4.14847	3.34698e-05	0.00176853
KIAA1143	512.63	-0.737943	0.178066	-4.14422	3.40978e-05	0.0017895
LOC107052357	31.6899	2.77627	0.66989	4.14437	3.40756e-05	0.0017895
TBC1D31	397.679	0.820917	0.198195	4.14196	3.44356e-05	0.00179913
RNPC3	627.844	1.60783	0.388229	4.14144	3.45138e-05	0.00179913
KIFC2	183.663	1.92482	0.465036	4.13908	3.48698e-05	0.00181159
PACSL	171.686	1.21061	0.293333	4.12709	3.67378e-05	0.00190225
GGA3	1461.5	1.213	0.294113	4.12428	3.71893e-05	0.00191922
GSE1	414.731	0.72419	0.17569	4.12198	3.75623e-05	0.00193203
EIF2S2	1840.37	-0.578809	0.140492	-4.11988	3.79064e-05	0.00194327
LOC112531447	92.3309	1.74365	0.423795	4.11437	3.88234e-05	0.00198371
LOC112532478	52.5911	2.01381	0.490174	4.10836	3.98474e-05	0.00202268
LOC121108919	45.3401	2.61797	0.637173	4.10872	3.97851e-05	0.00202268
GRIK4	28.135	1.99494	0.485871	4.10591	4.02726e-05	0.00203758
ACHE	299.58	2.74932	0.670239	4.102	4.09597e-05	0.0020656
ABCC5	2816.73	1.44369	0.352197	4.09911	4.14744e-05	0.00208476
LOC124417317	10.9058	4.33537	1.05801	4.09765	4.17362e-05	0.00209113
DYSF	254.677	1.35967	0.332001	4.09538	4.21474e-05	0.00209815
ERAP1	3671.97	-0.621396	0.151715	-4.09581	4.20697e-05	0.00209815
TEX14	42.9546	2.57934	0.631875	4.08205	4.46407e-05	0.00221515
LOC121108879	20.2164	2.18785	0.536287	4.07963	4.51079e-05	0.00223118
LOC418658	19.0698	2.45355	0.601806	4.07698	4.56253e-05	0.00223364
FAT4	513.555	1.09618	0.268874	4.07693	4.56337e-05	0.00223364
LOC101749423	72.1101	1.31667	0.322996	4.07642	4.57347e-05	0.00223364
BLMH	1860.26	-0.652722	0.160042	-4.07843	4.53413e-05	0.00223364
MIR3064	96.2542	2.46832	0.60597	4.07333	4.63453e-05	0.00224927
ANKRD13B	73.2178	2.12402	0.521367	4.07395	4.62233e-05	0.00224927
MRC2	642.191	0.666922	0.163763	4.07247	4.65172e-05	0.00225056
DCAF13	1422.1	-0.698825	0.171642	-4.0714	4.67312e-05	0.00225387
LOC770165	114.283	1.65997	0.40781	4.07045	4.69224e-05	0.00225606
VWA5B2	73.005	1.33487	0.328247	4.06666	4.7692e-05	0.00228597
UNC79	149.323	1.88185	0.462905	4.0653	4.79698e-05	0.00229218
OSBPL7	314.495	1.24278	0.305785	4.06424	4.81883e-05	0.00229554
LOC107049647	30.8284	2.28725	0.563122	4.06174	4.8708e-05	0.00231318
TMC6	446.063	1.15253	0.28391	4.05949	4.91792e-05	0.00232842
HELB	1065.58	1.25651	0.309711	4.05703	4.97011e-05	0.00233289
LOC121109095	10.8457	5.83877	1.43922	4.05691	4.97258e-05	0.00233289
RTN4IP1	162.09	0.836262	0.206078	4.05798	4.94984e-05	0.00233289
TCERG1L	83.1218	1.96484	0.48442	4.05607	4.9906e-05	0.00233396
CACYBP	1362.99	-0.683166	0.168468	-4.05517	5.00969e-05	0.00233396
FAM65C	458.163	0.883584	0.217916	4.05469	5.02008e-05	0.00233396
LOC101749758	21.8281	2.50853	0.619066	4.05212	5.07558e-05	0.0023527
CDH3	273.887	-0.936091	0.231113	-4.05036	5.1139e-05	0.00235635
FKBPL	46.7705	1.69198	0.417729	4.05041	5.11274e-05	0.00235635
CNGA2	93.7077	1.69986	0.420021	4.04708	5.18611e-05	0.00238253
RASA4B	71.1865	1.63929	0.405518	4.04246	5.2894e-05	0.0024228
LOC107050762	391.986	1.055	0.261822	4.02944	5.59101e-05	0.00255339
PSMD4	719.065	-0.698899	0.173578	-4.02643	5.66302e-05	0.00257805
LOC101748756	124.154	1.06219	0.263845	4.0258	5.67831e-05	0.00257805
ATXN1L	771.801	0.648639	0.161273	4.022	5.77056e-05	0.00261228
LOC112533303	5.83615	5.93173	1.47672	4.01682	5.89894e-05	0.00266261
SLC26A8	121.674	1.63081	0.406226	4.01454	5.9563e-05	0.00268068
ASAP3	500.526	1.92023	0.478616	4.01204	6.01967e-05	0.00270135
LOC124418013	18.4066	2.41066	0.600981	4.01121	6.04085e-05	0.00270302
KIF12	43.5416	2.3933	0.596765	4.01045	6.0603e-05	0.00270391
NTSR1	26.2478	4.39052	1.09508	4.00931	6.08971e-05	0.00270922
LOC124417667	45.0587	2.22642	0.555793	4.00585	6.17955e-05	0.00274131
ACBD4	213.831	1.24815	0.311991	4.00059	6.31841e-05	0.0027949
NEU3	187.742	1.08236	0.271025	3.99358	6.50834e-05	0.00287071
SLC12A3	5.2902	5.79316	1.45135	3.99156	6.56407e-05	0.00288707
TXNRD1	3064.7	-1.16384	0.292383	-3.98054	6.87584e-05	0.00300711
LOC107050420	309.715	1.68494	0.423265	3.98082	6.86787e-05	0.00300711
MIOX	43.5051	2.54754	0.640179	3.97942	6.90843e-05	0.00301286
N4BP2L1	456.791	1.25941	0.316892	3.97425	7.05999e-05	0.0030703
LOC112530794	21.2987	2.51905	0.634686	3.96896	7.2186e-05	0.00313048
GZMA	4282.85	-1.4878	0.37496	-3.96789	7.25129e-05	0.00313588
LOC107050231	14.9331	5.38988	1.35893	3.96625	7.30108e-05	0.00314861
LOC428714	1449.28	-2.99486	0.755352	-3.96486	7.344e-05	0.00315833
UBA7	279.921	1.13521	0.286508	3.96221	7.42595e-05	0.00317593
ZNF646	102.642	1.62457	0.410007	3.96229	7.42335e-05	0.00317593
B3GNTL1	207.778	1.51672	0.382966	3.96047	7.48035e-05	0.00319038
LOC121111245	23.4262	2.71713	0.686362	3.95874	7.53458e-05	0.0032003
UTP11	491.684	-0.676855	0.170991	-3.95841	7.54496e-05	0.0032003
LOC107054433	30.4039	1.83356	0.463357	3.95711	7.58626e-05	0.00320903
LOC107053182	131.578	1.47774	0.374427	3.94668	7.92435e-05	0.00334291
CC2D2A	267.987	0.912001	0.2314	3.94123	8.10663e-05	0.00341051
TSEN54	440.6	0.647449	0.164468	3.93663	8.26354e-05	0.0034671
FSTL4	363.57	-1.45902	0.370794	-3.93485	8.32504e-05	0.00348347
THAP6	432.412	1.14833	0.292353	3.9279	8.56915e-05	0.00357594
AHDC1	207.897	1.34321	0.342156	3.92572	8.64723e-05	0.00359883
LOC121107025	25.1363	1.77025	0.451049	3.92475	8.68194e-05	0.00360359
XKR6	204.309	1.8746	0.478445	3.91812	8.92418e-05	0.00368022
MPRIP	898.053	0.881445	0.224987	3.91775	8.93788e-05	0.00368022
SRSF6	3737.07	0.919203	0.234616	3.9179	8.93245e-05	0.00368022
ENG	329.765	1.04272	0.266272	3.916	9.00287e-05	0.00369714
LOC107051747	52.5884	2.43732	0.622666	3.91432	9.06579e-05	0.00370334
MVB12A	615.337	0.819734	0.209419	3.91433	9.06557e-05	0.00370334
GCNT3	300.143	-1.49061	0.381225	-3.91005	9.22753e-05	0.00373029
LOC124417289	16.498	3.4696	0.887318	3.91021	9.22156e-05	0.00373029
LOC121107375	22.308	3.60971	0.92301	3.9108	9.19891e-05	0.00373029
SKIV2L	245.385	0.928724	0.237523	3.91004	9.22813e-05	0.00373029
LOC112529982	44.8638	1.34179	0.34336	3.90782	9.31341e-05	0.00375495
ARHGAP33L1	45.2756	1.73231	0.443536	3.90568	9.39593e-05	0.00377103
LOC121108659	146.339	0.89335	0.22874	3.90553	9.40201e-05	0.00377103
E2F5	346.121	1.0379	0.265881	3.90363	9.47592e-05	0.00377191
NELFE	310.978	0.925274	0.237031	3.9036	9.47728e-05	0.00377191
SLC16A1	1007.74	-1.00072	0.256322	-3.90413	9.45634e-05	0.00377191
MEAF6	969.04	0.913545	0.234064	3.90296	9.50216e-05	0.00377211
FCN2	81.6613	1.32527	0.339723	3.90103	9.57846e-05	0.00379268
NDUFB6	446.742	-0.785893	0.201512	-3.89998	9.62007e-05	0.00379944
TRMT61B	272.043	1.39668	0.35839	3.8971	9.73528e-05	0.00383515
EHBP1L1	642.234	1.43618	0.368705	3.89522	9.81103e-05	0.00385519
OIT3	209.624	1.13977	0.292708	3.89388	9.86554e-05	0.00386679
LOC107050199	119.327	1.45736	0.374778	3.8886	0.000100822	0.00394174
ARHGAP33L4	18.9271	2.15856	0.555401	3.88648	0.000101707	0.00396631
LOC121106795	26.2954	2.48927	0.640606	3.88581	0.000101988	0.00396729
MINPP1	92.4667	-1.05645	0.272411	-3.87814	0.000105259	0.00408425
ATP6V1A	1785.54	-0.54603	0.140841	-3.87693	0.000105784	0.00409092
LOC124417344	23.9666	2.65041	0.683707	3.87652	0.000105959	0.00409092
INSIG2	2543.02	-0.815186	0.21059	-3.87095	0.00010841	0.00417314
ATP6V1G1	1223.99	-0.62177	0.160645	-3.87047	0.000108628	0.00417314
LOC124418055	81.265	1.91741	0.495902	3.86651	0.000110402	0.00423082
FES	247.212	1.05548	0.273041	3.86564	0.000110799	0.00423553
LOC107052850	116.136	1.06464	0.275514	3.86419	0.000111457	0.00425018
LOC101749377	866.375	0.910311	0.235785	3.86077	0.000113028	0.00429952
LHX8	11.3868	3.32825	0.862241	3.86	0.000113389	0.00430265
CCDC189	105.785	1.21367	0.314625	3.85751	0.000114548	0.00433601
RXFP2	21.4103	1.91828	0.497639	3.85476	0.000115842	0.0043743
DCDC2B	89.9198	1.22965	0.319075	3.8538	0.0001163	0.00438093
CBFA2T2	242.058	0.830905	0.21616	3.84393	0.000121082	0.00454997
BCS1L	127.723	-0.95637	0.249096	-3.83936	0.000123355	0.00462416
LOC121109603	52.4674	2.92352	0.762046	3.83641	0.000124847	0.00465756
UBE2L3	2468.77	-0.62122	0.161913	-3.83675	0.000124672	0.00465756
PRDX1	10836.4	-0.860178	0.224326	-3.83451	0.000125817	0.00468196
BG8	188.082	1.63466	0.426416	3.8335	0.000126335	0.00468196
SMU1	2145.99	-0.576082	0.150282	-3.83335	0.000126409	0.00468196
LOC121108859	11.976	3.17434	0.828913	3.82952	0.000128394	0.00474413
PLEKHM1	375.318	0.854423	0.223176	3.82848	0.000128937	0.00475285
LIPH	38.6663	1.90188	0.496939	3.8272	0.00012961	0.00476633
TRAF4	317.784	0.739135	0.193238	3.825	0.00013077	0.00479759
ARHGAP33L2	92.7722	2.29429	0.600126	3.82302	0.000131826	0.00482488
LOC121110309	14.5786	2.33964	0.612559	3.81946	0.000133743	0.00488351
AWAT1	16.697	2.13085	0.558005	3.81869	0.00013416	0.0048872
EIF3I	2064.66	-0.658003	0.172585	-3.81262	0.000137499	0.0049971
MOK	53.3027	1.69485	0.444755	3.81076	0.000138538	0.00502306
CLC2DL4	243.281	1.43542	0.376819	3.80931	0.000139355	0.00504086
ARL6IP1	1918.35	-0.566778	0.148861	-3.80742	0.000140422	0.00505586
PI3	74.8149	-2.83441	0.744415	-3.80757	0.000140338	0.00505586
LOC107052552	137.19	1.48078	0.389486	3.80189	0.000143594	0.00515807
HSPE1	1500.96	-0.638746	0.168113	-3.7995	0.000144989	0.00519611
PARN	856.045	-0.555987	0.146431	-3.79692	0.000146504	0.00523829
LRP2BP	34.6903	1.43658	0.378625	3.79421	0.000148111	0.00528355
IDH3A	1763.67	-0.538438	0.141976	-3.79247	0.000149158	0.00530867
USP44	1087.14	0.811846	0.214104	3.79183	0.000149538	0.00530999
LOC107049485	117.528	0.905997	0.239024	3.7904	0.000150403	0.00532847
FGR	234.242	1.06751	0.281721	3.78923	0.000151113	0.0053414
PREP	1174.3	-0.561808	0.148348	-3.7871	0.000152418	0.00537525
TLE3	562.105	0.676789	0.178764	3.78594	0.000153131	0.00538813
MPP6	673.949	-0.959766	0.25422	-3.77533	0.000159797	0.00560992
RNASE6	594.065	-1.0316	0.273346	-3.77398	0.000160663	0.00562757
LOC101747860	122.392	1.4875	0.39435	3.77203	0.000161922	0.00565887
ANKS6	152.084	1.2428	0.329595	3.7707	0.000162793	0.00567648
LOC121106536	11.1375	3.58265	0.950299	3.77002	0.000163232	0.005679
SMYD5	204.46	0.923751	0.245154	3.76804	0.000164537	0.00571158
IPO5	2245.36	-0.681493	0.180949	-3.76621	0.000165743	0.00574055
SLC35C2	270.652	1.16366	0.309118	3.76446	0.00016691	0.00576809
LOC121113160	38.2594	2.63737	0.701146	3.76151	0.000168888	0.00582345
NOXRED1	50.8764	2.05032	0.54526	3.76026	0.000169734	0.0058396
OSTC	1607.86	-0.547131	0.1457	-3.75519	0.000173212	0.00594604
HOXA2	59.2469	1.77391	0.473142	3.74921	0.000177395	0.00606277
GIT1	519.274	0.614339	0.163853	3.74933	0.000177305	0.00606277
LOC112533513	46.4884	2.16596	0.578179	3.74618	0.000179549	0.00610941
LOC112532296	13.0217	3.0987	0.827094	3.7465	0.000179322	0.00610941
LOC124417257	20.6315	2.24497	0.599405	3.74533	0.000180159	0.00611673
MVB12B	781.223	1.27288	0.340038	3.74335	0.000181584	0.0061516
CD74	64909.3	-0.681308	0.1824	-3.73525	0.000187529	0.00633912
LOC121107700	24.174	2.22642	0.5963	3.73372	0.000188674	0.00636393
HFM1	21.3069	2.88984	0.774844	3.72958	0.0001918	0.00645531
RPS4Y1	11770.5	-0.850454	0.228225	-3.72638	0.000194249	0.00649645
NOXO1	1449.36	-2.71152	0.727531	-3.72702	0.000193758	0.00649645
TXNL1	1262.31	-0.626751	0.168195	-3.72634	0.000194281	0.00649645
C2	54.2839	1.24616	0.334712	3.72307	0.000196817	0.00656706
LOC107052642	139.853	2.01109	0.540685	3.71951	0.000199608	0.00664325
LOC107049643	241.828	1.64187	0.441538	3.71853	0.000200387	0.00664325
LOC100859819	5.21539	5.77443	1.55275	3.71885	0.00020013	0.00664325
CHRD	41.2964	1.58515	0.426391	3.71761	0.000201119	0.00665326
PRDX6	1782.72	-1.21172	0.326181	-3.71488	0.000203304	0.00670278
BECN1	841.327	0.759504	0.204462	3.71465	0.000203482	0.00670278
UBE4A	1616.85	-0.505356	0.136261	-3.70875	0.000208287	0.0068465
MICALL1	492.639	0.811884	0.219051	3.70637	0.000210251	0.0068964
MSH4	560.381	1.92951	0.520675	3.70579	0.000210731	0.00689754
VAT1	1383.52	-0.530045	0.143287	-3.69919	0.000216291	0.00706459
LOC112530346	131.635	-0.922091	0.24964	-3.69369	0.000221026	0.00720406
LOC107052840	77.177	1.28632	0.348401	3.69207	0.000222435	0.00723475
DDX17	6178.92	1.40407	0.38084	3.68676	0.000227125	0.0073718
TBXAS1	485.375	-0.991441	0.269406	-3.68009	0.000233148	0.00755146
NAPB	203.858	1.22983	0.334299	3.67884	0.000234301	0.00757296
FAM104A	966.891	0.893392	0.24291	3.67788	0.000235184	0.00758567
COX7A2	1251.98	-0.597056	0.162489	-3.67444	0.000238375	0.0076726
FAM3C	3571	-1.25859	0.343071	-3.66861	0.000243877	0.00778344
DNAJC15	494.959	-0.626966	0.170915	-3.66829	0.00024418	0.00778344
MIR1732	26.2158	1.78746	0.487131	3.66936	0.000243155	0.00778344
HOXA10	637.218	1.12425	0.306493	3.66813	0.000244332	0.00778344
LINGO1	109.493	-1.93525	0.527411	-3.66934	0.000243179	0.00778344
EIF3K	1572.53	-0.733415	0.200013	-3.66683	0.000245572	0.00780686
SLC8B1	414.02	1.23309	0.336561	3.66379	0.000248511	0.00788411
ZNF593	1285.76	-0.654809	0.178857	-3.66107	0.000251163	0.00795196
ISYNA1	32.7339	1.50773	0.411899	3.66044	0.000251787	0.00795544
SH3GL1	907.345	1.04306	0.28518	3.65755	0.000254641	0.00802922
FAM167B	40.2358	2.27918	0.623332	3.65644	0.000255745	0.00804766
RPL17	10941.3	-0.739434	0.202273	-3.65562	0.000256558	0.00805685
FRS3	573.887	1.32059	0.361313	3.65499	0.000257197	0.00806057
NRF1	310.289	1.08455	0.297111	3.65033	0.000261907	0.00808022
FBXL2	258.317	1.25381	0.343435	3.6508	0.000261427	0.00808022
ABCG8	60.5115	2.25265	0.617124	3.65024	0.000261999	0.00808022
LOC107053430	17.5354	4.25809	1.16585	3.65235	0.000259853	0.00808022
TMEM229B	1039.35	0.720486	0.197307	3.6516	0.000260607	0.00808022
ARID3B	402.845	1.13987	0.312254	3.65044	0.000261793	0.00808022
ZNF541	21.5113	1.65876	0.454106	3.65281	0.000259388	0.00808022
SLC26A1	635.899	-1.71994	0.470862	-3.65274	0.000259457	0.00808022
SLC9A8	1163.87	0.756583	0.207401	3.64792	0.000264376	0.00813731
LOC112531259	28.0496	2.79257	0.765771	3.64674	0.000265588	0.0081584
EVI5L	444.35	1.09298	0.30031	3.63951	0.000273162	0.00835791
CHIR-AB-600	21.2891	-3.67132	1.0087	-3.63966	0.000273001	0.00835791
SAP30BP	541.665	-0.646692	0.177815	-3.63688	0.000275962	0.00842692
XKR4	593.625	0.755173	0.207777	3.63454	0.000278477	0.00848697
DRP2	11.7413	2.87547	0.791732	3.63187	0.000281372	0.00855836
FAM151BL	81.4188	1.13096	0.311448	3.63129	0.000282008	0.00856088
PACRGL	52.8408	1.23891	0.34142	3.6287	0.000284855	0.00863038
RNF25	329.37	0.728508	0.200925	3.62577	0.000288106	0.00871182
ZMYND10	18.9514	2.08348	0.57473	3.62515	0.000288799	0.00871576
SALL1	428.733	1.16431	0.321578	3.62062	0.000293902	0.0088525
EMILIN1	182.756	1.01942	0.281901	3.61624	0.00029891	0.00898588
OTOA	197.1	1.62227	0.448719	3.61534	0.00029995	0.00899966
PURG	566.106	1.04974	0.290482	3.61377	0.000301775	0.0090369
ZMYM3	402.125	1.31772	0.365098	3.60922	0.000307114	0.00912328
MELTF	151.696	2.15881	0.59813	3.60927	0.000307063	0.00912328
LEKR1	114.309	1.45399	0.402818	3.60954	0.000306746	0.00912328
ATP5PB	3421.81	-0.743912	0.206051	-3.61034	0.000305798	0.00912328
GRAMD3	257.047	0.93504	0.259099	3.60881	0.000307606	0.00912328
TANC1	1438.79	1.24506	0.345111	3.60772	0.000308899	0.00914412
POLG2	245.361	1.83525	0.508818	3.60689	0.000309885	0.00915581
LOC107052630	34.6576	1.70224	0.472036	3.60617	0.000310752	0.00916197
SAFB2	981.817	1.11975	0.310556	3.60562	0.000311414	0.00916197
SETD9	156.213	0.83244	0.230898	3.60524	0.000311869	0.00916197
LOC107053144	91.5262	1.76674	0.490154	3.60445	0.00031281	0.00917221
LOC101748689	30.4943	2.35666	0.654002	3.60344	0.000314039	0.00919084
CLCA1	33255.6	-1.46932	0.407912	-3.60205	0.000315713	0.00920501
LOC124417205	24.9721	1.81824	0.504763	3.60217	0.00031557	0.00920501
VAMP1	118.442	1.40523	0.390763	3.59611	0.00032301	0.00940008
DLD	1735.68	-0.640993	0.178289	-3.59524	0.000324095	0.00941397
IL12RB2	106.058	1.08886	0.303046	3.59305	0.000326829	0.00944023
NACA	3834.12	-0.702574	0.195521	-3.59335	0.000326459	0.00944023
RBM14	415.63	0.81924	0.22798	3.59347	0.000326301	0.00944023
LOC112532346	65.836	1.72915	0.481459	3.59149	0.000328799	0.00945834
IPO7	4923.33	-0.616674	0.171723	-3.5911	0.000329289	0.00945834
LOC121107191	10.8074	3.24249	0.902699	3.59199	0.000328157	0.00945834
CLDN15	18.4172	-3.77998	1.05335	-3.58852	0.000332563	0.00953471
LOC121107411	84.4111	1.76948	0.493738	3.58384	0.000338573	0.00968907
ETF1	2222.53	-0.656284	0.183275	-3.58087	0.000342452	0.00974604
BRD4	1914.7	0.650007	0.181508	3.58115	0.000342088	0.00974604
PTCD2	273.652	0.709913	0.198241	3.58107	0.000342195	0.00974604
CDK19	1997.59	-0.813383	0.227304	-3.57838	0.000345725	0.00982113
CYCS	2363.03	-0.817519	0.228587	-3.57641	0.00034835	0.00987757
LOC121108647	413.157	0.843956	0.236083	3.57483	0.000350462	0.00991929
ZC3H11A	2482.24	0.780996	0.218521	3.57401	0.000351557	0.00993212
PHLDB1	116.347	1.31561	0.368463	3.57054	0.000356247	0.0100463
CST3	4333.98	-0.748127	0.209585	-3.56957	0.000357569	0.0100652
RMND5A	1357.36	0.948468	0.26589	3.56714	0.000360901	0.0101406
SCARB1	89.6948	1.41687	0.397392	3.56542	0.00036327	0.0101887
LOC107053028	42.4444	1.86489	0.523237	3.56413	0.000365068	0.0102206
A2ML1	56.8197	2.00208	0.562099	3.5618	0.000368326	0.0102626
CWC15	938.372	-0.529969	0.148792	-3.56182	0.00036829	0.0102626
GOLGA7	2069.71	-0.583385	0.163797	-3.56163	0.000368557	0.0102626
M1AP	80.1508	1.09275	0.307045	3.55891	0.000372404	0.0103511
VCP	2587.83	-0.583411	0.164007	-3.55724	0.000374778	0.0103984
MCMDC2	33.1038	1.42462	0.400799	3.55447	0.000378749	0.0104898
FABP6	4106.6	3.36557	0.947155	3.55335	0.000380362	0.0105157
LOC107049129	60.2253	2.58888	0.728753	3.55248	0.000381617	0.0105316
FAM53B	1509.88	0.804282	0.226651	3.54856	0.000387348	0.0106707
TPI1	3726.3	-0.535415	0.151123	-3.54291	0.000395744	0.0108805
TRIM54	15.5328	2.69263	0.760195	3.54202	0.000397073	0.0108805
TMX1	7.88305	3.36975	0.951251	3.54244	0.00039645	0.0108805
PPFIBP2	603.35	1.42149	0.401394	3.54139	0.000398025	0.0108873
MTSS1L	77.7765	1.46948	0.415076	3.54027	0.000399716	0.0109143
LOC121107797	14.1366	2.14731	0.606629	3.53975	0.000400512	0.0109168
GDI1	3991.76	-0.59703	0.168774	-3.53745	0.000404012	0.0109384
LOC107055508	14.4432	2.1936	0.620068	3.53769	0.00040365	0.0109384
LOC121109046	6.72546	5.13559	1.45178	3.53744	0.000404019	0.0109384
KBP	204.494	1.59247	0.450186	3.53737	0.000404133	0.0109384
MLF1	523.013	-1.13175	0.320186	-3.53468	0.000408275	0.011026
SFSWAP	1307.43	1.16129	0.328595	3.53411	0.000409147	0.011026
GNLY	4866.79	-0.798663	0.226002	-3.53388	0.000409505	0.011026
RAB21	1622.68	-0.475288	0.134547	-3.5325	0.000411645	0.0110644
CCNL2	2328.37	0.993275	0.281536	3.52805	0.000418628	0.0112326
SEMA6B	23.5225	1.65269	0.46941	3.52077	0.000430291	0.0115255
MIR196B	21.5853	2.04725	0.581809	3.51878	0.000433544	0.0115926
LOC121108903	51.3112	1.69157	0.481242	3.51501	0.000439735	0.0117379
MTHFS	200.022	0.783949	0.22318	3.51263	0.000443688	0.011823
PTX3	20.1042	-2.53339	0.721506	-3.51125	0.000446011	0.0118633
ACVRL1	267.633	1.0603	0.302049	3.51036	0.0004475	0.0118633
IKZF4	169.007	0.846527	0.241129	3.51068	0.000446966	0.0118633
LOC124417794	140.696	1.30515	0.371874	3.50967	0.000448666	0.0118739
UBE2E1	588.218	-0.526228	0.149994	-3.50832	0.000450951	0.0119044
TERB1	38.1925	1.67859	0.478492	3.50808	0.000451356	0.0119044
LOC425562	200.796	1.38065	0.393681	3.50702	0.000453152	0.0119315
AGPAT5	1126.56	-0.693336	0.197864	-3.5041	0.000458161	0.0120429
CPSF2	1011.02	-0.481315	0.137383	-3.50344	0.000459283	0.0120519
LOC121108959	12.3776	3.00561	0.85836	3.50157	0.000462524	0.0121164
PKLR	5132.61	-0.713222	0.203968	-3.49674	0.000470985	0.0122888
ADAMTSL2	619.57	2.13658	0.611071	3.49645	0.000471486	0.0122888
SRSF4	336.511	0.835824	0.239039	3.4966	0.00047123	0.0122888
DOHH	305.863	-0.924392	0.264469	-3.49528	0.000473571	0.0123224
RPSAP58	12915.6	-0.922372	0.264114	-3.49233	0.000478828	0.0124383
C8orf37	113.262	1.15479	0.331327	3.48534	0.000491515	0.0127465
LRP1	1685.06	0.733078	0.210422	3.48384	0.00049427	0.0127965
LOC124417133	29.7058	1.49247	0.428853	3.48014	0.000501159	0.0129532
G3BP1	3183.35	-0.569521	0.163762	-3.47772	0.000505689	0.0130484
STEEP1	536.02	-0.520628	0.149729	-3.47714	0.000506791	0.0130552
KIZ	147.65	1.02404	0.294695	3.47492	0.000511004	0.0131277
ADGRA3	752.129	-0.524281	0.150882	-3.47476	0.000511305	0.0131277
VRK3	418.175	1.68431	0.484918	3.4734	0.000513903	0.0131726
ZCCHC8	978.887	0.795795	0.229256	3.47121	0.000518121	0.0132542
TNFRSF25	281.496	1.87114	0.5391	3.47086	0.000518799	0.0132542
LOC101748987	933.728	1.45608	0.419968	3.46711	0.000526078	0.013418
SLC25A28	463.322	0.899082	0.259453	3.4653	0.000529649	0.0134869
ZMAT2	1202.46	-0.555018	0.160261	-3.46321	0.000533769	0.0135695
SERPINB10B	53.2686	-2.04209	0.589995	-3.4612	0.000537775	0.0136206
PAOX	164.347	0.958578	0.276974	3.4609	0.000538379	0.0136206
LOC107049644	47.1338	1.81538	0.524545	3.46088	0.000538418	0.0136206
LOC121113179	30.8698	1.88905	0.546103	3.45914	0.000541909	0.0136865
RWDD1	825.014	-0.544409	0.157538	-3.45572	0.000548816	0.0137286
CLK1	783.052	1.305	0.37764	3.45568	0.000548897	0.0137286
MMAB	108.182	0.782861	0.226534	3.45582	0.000548632	0.0137286
TBX3	277.005	2.45283	0.709642	3.45643	0.000547388	0.0137286
WNK4	144.41	2.01583	0.583167	3.45669	0.000546863	0.0137286
LSM4	757.173	-0.684788	0.198123	-3.45638	0.000547487	0.0137286
MTMR11	342.36	1.39098	0.402587	3.45512	0.000550054	0.0137354
PAN3	2330.32	0.752921	0.218036	3.45319	0.000554004	0.0138117
GUCY1B3	391.973	0.753499	0.218312	3.45148	0.000557523	0.0138771
QDPR	564.221	0.557401	0.161747	3.44612	0.000568692	0.0141324
SFI1	316.024	1.13185	0.328615	3.44431	0.000572515	0.0141693
DNLZ	234.663	1.01838	0.295654	3.44451	0.000572105	0.0141693
LIM2	16.9785	2.26825	0.658585	3.44412	0.000572924	0.0141693
LOC421232	17.2154	2.28932	0.664896	3.44313	0.000575029	0.0141761
LOC121107759	72.374	1.46902	0.42664	3.44323	0.000574801	0.0141761
LOC101751884	12.8849	2.67859	0.778769	3.43952	0.000582743	0.0143435
PSMC3	1871.93	-0.611091	0.177704	-3.43882	0.000584258	0.0143579
HESX1	114.577	1.70924	0.497303	3.43701	0.000588179	0.0144085
H3F3B	6530.52	-0.484833	0.141057	-3.43715	0.00058786	0.0144085
LOC107052306	216.692	1.79825	0.523548	3.43473	0.000593146	0.0145073
F13A1	40.0294	-1.35767	0.395345	-3.43413	0.000594468	0.0145166
SSR1	4261.05	-0.736148	0.214517	-3.43165	0.000599923	0.0146268
ERAL1	185.393	0.753369	0.219632	3.43014	0.000603261	0.014685
DNAJC8	1363.35	-0.542377	0.158187	-3.42871	0.000606456	0.0147396
LOC107055072	9.12866	3.28113	0.957709	3.42602	0.000612495	0.0148631
TRIM65	135.189	0.909894	0.265695	3.42458	0.000615744	0.0149185
CABYR	30.7483	1.60327	0.468398	3.42289	0.000619602	0.0149886
C1QB	496.949	-0.869017	0.254097	-3.42002	0.00062616	0.0151236
SCARF2	145.411	0.815388	0.238563	3.41792	0.000631022	0.0152106
TEP1	20.5427	1.74571	0.510798	3.41761	0.00063173	0.0152106
C1QA	742.732	-0.735884	0.21554	-3.41413	0.000639852	0.0153823
LOC121108972	26.4144	1.81825	0.532894	3.41203	0.000644816	0.0154776
SLC35B1	1095.69	-0.844383	0.247594	-3.41036	0.000648773	0.0155485
CLK4	1212.9	1.1135	0.326714	3.40816	0.000654026	0.0156501
KCNQ1	1520.52	-1.46581	0.430233	-3.40701	0.000656785	0.0156919
COL7A1	68.2882	1.9541	0.573751	3.40583	0.000659639	0.0157358
LOC101749696	10.3223	4.84111	1.42203	3.40438	0.000663152	0.0157571
PYROXD2	22.7041	2.57131	0.755334	3.4042	0.000663585	0.0157571
LOC121108712	10.3381	3.78462	1.11165	3.4045	0.000662849	0.0157571
PHB	805.099	-0.679423	0.199647	-3.40312	0.000666222	0.0157955
LOC112532788	5.58425	4.85997	1.42877	3.4015	0.000670165	0.0158647
LOC121108223	157.526	0.918506	0.270113	3.40044	0.000672764	0.0159019
SPPL3	1509.09	1.35082	0.397547	3.39789	0.000679087	0.0160025
RPL7A	13817.6	-0.847576	0.249435	-3.39799	0.000678834	0.0160025
MEIKIN	19.0879	2.0735	0.610379	3.39707	0.000681109	0.0160257
LDHA	9801.14	-1.04715	0.308399	-3.39543	0.000685216	0.0160492
LOC423229	89.7593	2.14262	0.630992	3.39564	0.000684691	0.0160492
RPS14	6426.67	-0.72471	0.213423	-3.39564	0.000684672	0.0160492
ZRANB2	1132.25	0.818531	0.241155	3.39421	0.000688274	0.0160965
LOC107054254	75.1292	1.71244	0.504896	3.39167	0.000694672	0.0162216
MRPL48	538.797	-0.587386	0.173344	-3.38857	0.00070259	0.0163818
LOC107052000	74.866	1.46432	0.432255	3.38763	0.000704985	0.0164113
PDHX	374.524	-0.612771	0.180905	-3.38725	0.000705976	0.0164113
CCDC102A	142.945	0.809039	0.239016	3.38487	0.000712112	0.0165291
LOC101751380	14.7597	2.62064	0.774727	3.38266	0.000717876	0.0166209
LOC107054448	12.6218	2.07118	0.612316	3.38253	0.000718215	0.0166209
SPRYD7	518.744	-0.710917	0.210237	-3.38151	0.000720888	0.0166579
BZW1	3434.93	-0.505929	0.149645	-3.38087	0.000722566	0.0166718
ABCA5	565.208	0.774763	0.229235	3.37978	0.000725434	0.0167131
RPL7	9307.19	-0.831341	0.246222	-3.37638	0.000734459	0.0168958
RIPK1	1922.09	-0.652608	0.193389	-3.37459	0.000739263	0.016956
COL24A1	79.1246	2.07606	0.615203	3.37459	0.000739265	0.016956
LOC422177	220.17	0.910773	0.269936	3.37403	0.000740753	0.016965
CHID1	226.76	-0.898595	0.266425	-3.37279	0.000744118	0.0170038
WDR6	116.66	1.25761	0.372892	3.37259	0.000744644	0.0170038
SEC61A1	4317.87	-0.78445	0.232632	-3.37207	0.00074606	0.017011
TM9SF2	6158.29	-0.646067	0.191652	-3.37103	0.000748866	0.0170499
LOC423893	6.6784	5.12338	1.52171	3.36685	0.000760313	0.0172851
LOC121113175	103.594	0.900535	0.267587	3.3654	0.00076434	0.0173371
LOC107054664	58.8742	-1.1963	0.35549	-3.36522	0.000764837	0.0173371
PQLC2L	143.191	1.63197	0.485341	3.36253	0.000772316	0.017481
PFKFB1	5.47753	4.83175	1.43723	3.36184	0.000774257	0.0174993
FAM162BL	1027.01	-1.25778	0.374206	-3.36119	0.000776088	0.0175152
EIF1AX	1934.09	-0.483431	0.143925	-3.35892	0.00078249	0.0175573
LOC121111322	26.8886	1.74325	0.518979	3.359	0.000782252	0.0175573
CFAP73	16.0898	2.50702	0.746268	3.35941	0.000781077	0.0175573
LOC124417576	49.4964	1.57574	0.468968	3.36001	0.000779397	0.0175573
EXOSC9	501.126	0.860781	0.256462	3.35637	0.000789731	0.0176941
ZNF335	890.214	0.66277	0.197555	3.35487	0.00079403	0.0177647
LOC121106615	11.9657	2.76049	0.822945	3.3544	0.000795364	0.0177689
CANX	3835.04	-0.699331	0.208726	-3.35047	0.000806734	0.0179969
NINL	129.504	1.03372	0.309117	3.3441	0.000825488	0.0183888
SLC19A3	42.2065	1.32564	0.396535	3.34305	0.000828629	0.0184322
LOC107050418	57.5601	2.48838	0.744927	3.34043	0.000836473	0.01858
PARP6	170.58	0.845607	0.253214	3.33949	0.000839313	0.0186164
LOC107053039	44.4118	1.94252	0.581956	3.33792	0.000844072	0.0186418
LOC107053787	12.8899	2.12405	0.63634	3.33792	0.00084407	0.0186418
MRPS15	817.963	-0.57395	0.171909	-3.33868	0.000841774	0.0186418
MRPL17	545.207	-0.599076	0.179597	-3.33566	0.000850967	0.0187673
ZBTB17	305.566	0.855911	0.256699	3.3343	0.000855144	0.0188089
KANSL1	702.424	0.781479	0.234379	3.33426	0.000855281	0.0188089
LOC112532877	244.211	-1.1529	0.345898	-3.33305	0.000858982	0.0188105
TXNRD3	750.901	-0.481692	0.144532	-3.33278	0.000859827	0.0188105
MRPL12	719.544	-0.737325	0.221242	-3.33266	0.000860212	0.0188105
FRMD3	314.613	-1.78413	0.535333	-3.33275	0.000859931	0.0188105
SHROOM4	91.8885	1.02984	0.309202	3.33064	0.00086648	0.0189042
TSPAN14	1543.82	-0.552824	0.165989	-3.33049	0.000866942	0.0189042
ARHGEF17	88.504	1.04904	0.315088	3.32936	0.000870471	0.0189069
FBXL22	239.846	1.0816	0.324876	3.32927	0.000870729	0.0189069
HSPG2	952.026	0.944276	0.283569	3.32997	0.000868557	0.0189069
CMC4	182.881	0.795291	0.239196	3.32486	0.000884639	0.0191821
C4BPS	52.8911	1.47326	0.443465	3.32215	0.000893251	0.0193417
EIF3H	3612.04	-0.72558	0.218641	-3.31859	0.000904738	0.0195631
LOC107049895	102.226	0.970834	0.292661	3.31726	0.00090904	0.0196287
ARPP21	27.463	1.67452	0.504925	3.31638	0.000911908	0.0196632
IGF2BP2	628.605	0.908277	0.27398	3.31512	0.00091603	0.0197246
MAEA	902.344	-0.472602	0.142634	-3.31339	0.000921713	0.0197919
CCT7	1572.57	-0.788881	0.238089	-3.3134	0.000921705	0.0197919
MMP7	651.306	-3.009	0.90848	-3.31212	0.000925911	0.0198143
LOC121109766	21.4491	2.62919	0.793807	3.31213	0.000925882	0.0198143
CCDC15	212.392	1.47324	0.444831	3.31192	0.000926593	0.0198143
SLC22A13	3673.05	-2.00189	0.605252	-3.30753	0.000941221	0.0200993
TIMM44	682.684	-0.601406	0.181852	-3.30712	0.0009426	0.020101
DCAF4L2	281.809	0.929158	0.281027	3.3063	0.000945367	0.0201113
RSFR	2068.13	-0.982898	0.297289	-3.30621	0.000945682	0.0201113
KIF9	94.0716	1.30556	0.395188	3.30365	0.00095435	0.0202678
RPS3A	16537.4	-0.730779	0.221262	-3.30278	0.000957321	0.0203031
LOC112533381	10.4917	2.35193	0.712222	3.30225	0.000959128	0.0203136
ERICH3	78.8675	1.95364	0.591835	3.30099	0.000963448	0.0203772
TMEM17	39.9638	1.17445	0.355989	3.29913	0.000969857	0.0204848
MOG	29.1344	1.55907	0.472937	3.29658	0.000978712	0.0206436
CCDC30	152.076	0.953049	0.289139	3.29616	0.000980173	0.0206463
FAM219B	82.7875	1.05546	0.320311	3.29511	0.000983821	0.020695
LOC101749531	156.283	1.39276	0.422821	3.29398	0.0009878	0.0207505
LOC107049447	87.5074	1.34608	0.408925	3.29175	0.000995666	0.0208874
KCNT1	38.9283	2.20281	0.669797	3.28878	0.00100623	0.0210805
CBFA2T3	233.649	0.750242	0.228344	3.28558	0.00101774	0.0212927
CDC5L	2003.1	-0.434472	0.132279	-3.28451	0.00102158	0.0213395
LOC100858505	52.0018	1.83096	0.557505	3.2842	0.00102273	0.0213395
SAP18	2111.01	-0.544784	0.166086	-3.28013	0.0010376	0.021557
TRA2A	3982.43	1.1489	0.350293	3.27982	0.00103872	0.021557
VRK2	394.478	1.06232	0.323883	3.27995	0.00103825	0.021557
CUTC	343.296	1.05851	0.322699	3.28017	0.00103744	0.021557
TTC21B	252.335	0.850443	0.259492	3.27734	0.00104791	0.0217186
UBB	6177.92	-0.697579	0.212951	-3.27577	0.00105376	0.0218106
TTI2	266.901	0.809175	0.247134	3.27424	0.00105947	0.0218702
FBXL20	525.754	0.714705	0.218274	3.27435	0.00105906	0.0218702
LOC107051359	141.072	1.05327	0.321993	3.27111	0.00107128	0.0220846
RPS16	5368.89	-0.701514	0.214722	-3.26708	0.00108664	0.0223716
MAPRE3	307.189	0.864129	0.264567	3.2662	0.00109001	0.0223814
AMMECR1	972.646	0.823421	0.252078	3.26654	0.00108872	0.0223814
LOC107049808	20.8649	1.53571	0.470336	3.26513	0.00109415	0.0224365
TIRAP	304.01	0.628905	0.192684	3.26392	0.00109883	0.0225028
MRPS26	614.792	-0.649408	0.198998	-3.26338	0.0011009	0.0225153
CATSPER4	544.777	0.674055	0.206642	3.26194	0.00110651	0.0226002
SRC	232.94	0.684643	0.20998	3.26052	0.00111209	0.0226843
MFSD1	861.209	0.717293	0.220289	3.25615	0.00112935	0.0230061
KPNA4	3496.27	-0.483164	0.148445	-3.25483	0.00113461	0.0230828
ZNF687	350.719	0.833611	0.256211	3.25361	0.0011395	0.0231518
DGKG	44.4324	1.60893	0.494784	3.25179	0.00114682	0.0232589
CEP250	417.221	1.13527	0.349147	3.25155	0.00114777	0.0232589
YTHDC2	1571.18	1.01943	0.313635	3.25036	0.00115258	0.0233258
UBE2D1	452.513	0.748519	0.230385	3.249	0.00115813	0.023377
SRR	50.6794	1.17105	0.360395	3.24935	0.00115668	0.023377
ZNF395	107.259	1.42388	0.438309	3.24858	0.00115984	0.0233811
LOC771612	144.939	0.809164	0.249113	3.24817	0.00116148	0.0233837
LOC107049008	147.032	1.4607	0.449787	3.24754	0.00116407	0.0234054
TRMT12	86.2408	1.21156	0.373181	3.24657	0.00116805	0.0234549
LOC121113190	22.0305	2.30237	0.709497	3.24507	0.0011742	0.0235175
FST	66.6809	-1.57327	0.484768	-3.24542	0.00117279	0.0235175
RPS6	18249	-0.804742	0.248184	-3.24253	0.00118475	0.0236675
LOC121108597	21.4998	2.09682	0.646634	3.24267	0.00118413	0.0236675
CERS4	674.406	-1.37615	0.424512	-3.24173	0.00118808	0.0237034
LOC112530181	7.23315	3.26223	1.00653	3.24107	0.00119081	0.0237274
LOC121111042	22.2425	1.54241	0.475974	3.24054	0.00119305	0.0237414
ALDH1A1	13199.5	-1.16969	0.36103	-3.23986	0.00119589	0.0237674
PFDN5	725.489	-0.478971	0.147919	-3.23807	0.00120341	0.0238862
LOC121108246	5.94239	4.03068	1.24504	3.23739	0.00120629	0.0239127
ERP44	2305.28	-0.505198	0.15614	-3.23554	0.00121415	0.0239906
LOC107053001	23.6947	1.7598	0.543915	3.23544	0.00121456	0.0239906
SRCIN1	133.548	1.46092	0.451548	3.23537	0.00121487	0.0239906
ADAMTS10	207.114	0.724712	0.224069	3.23432	0.00121932	0.0240477
AIPL1	8.58609	3.91525	1.21067	3.23395	0.0012209	0.0240482
MRM1	192.815	0.830425	0.25692	3.23223	0.00122829	0.0241631
QSOX2	674.1	-0.630464	0.195145	-3.23075	0.00123465	0.0242575
LOC101748539	36.9155	-2.34699	0.726637	-3.22993	0.00123818	0.024296
FRZB	25.303	-1.98515	0.614901	-3.2284	0.00124485	0.0243958
LOC101752086	18.5854	1.98471	0.614885	3.22777	0.00124759	0.0244188
MESDC2	1204.87	-0.446994	0.138574	-3.22567	0.00125677	0.0245363
KIRREL	290.761	0.788546	0.244446	3.22584	0.00125602	0.0245363
MYOZ3	11.1117	3.05917	0.94864	3.2248	0.00126061	0.0245494
RBBP8NL	11.8662	3.09509	0.959756	3.22488	0.00126028	0.0245494
LOC112533573	74.4115	1.08923	0.337922	3.22333	0.00126711	0.0246229
LOC107051524	72.4665	2.26257	0.702036	3.22286	0.00126915	0.0246229
ARID3A	872.23	1.00831	0.312834	3.22316	0.00126786	0.0246229
LOC100858295	393.601	1.1514	0.357393	3.22165	0.00127457	0.0246712
EXOC6B	344.342	0.769624	0.238896	3.22159	0.00127483	0.0246712
AQR	1123.79	-0.611036	0.189711	-3.22088	0.00127798	0.0247013
LOC107057545	58.8993	2.61034	0.810539	3.2205	0.00127965	0.0247027
IKBKE	438.78	1.44145	0.448214	3.21598	0.00129999	0.0250641
EXOC4	904.929	-0.655842	0.204064	-3.2139	0.00130945	0.025215
RYBP	311.455	-0.54531	0.169694	-3.21348	0.00131136	0.0252205
LOC121107376	116.392	0.977143	0.304117	3.21305	0.00131335	0.0252273
RNF217	769.3	0.561429	0.174801	3.21182	0.00131898	0.0253042
STAT6	982.605	0.739964	0.23049	3.21039	0.00132554	0.0253986
LOC124418037	26.8952	1.64161	0.511443	3.20975	0.0013285	0.0254238
GGT2	1048.08	-1.51217	0.47137	-3.20803	0.00133645	0.0255177
LMAN2L	285.801	0.791253	0.246651	3.20798	0.0013367	0.0255177
LTV1	605.097	-0.498632	0.155486	-3.20692	0.00134162	0.0255358
RPS7	6424.56	-0.718219	0.223971	-3.20675	0.00134246	0.0255358
CDC73	879.024	-0.517772	0.161483	-3.20636	0.00134425	0.0255358
PDIA3	8172.87	-0.730151	0.227714	-3.20644	0.00134387	0.0255358
ING4	413.876	0.580341	0.181267	3.20158	0.00136678	0.0258686
LOC107049543	119.783	1.07087	0.334463	3.20177	0.00136587	0.0258686
MAP3K12	22.8446	2.47671	0.773464	3.2021	0.0013643	0.0258686
UIMC1	199.768	0.648098	0.202558	3.19957	0.00137631	0.0260171
TMC3	28.5162	-1.24195	0.388318	-3.19828	0.0013825	0.0261023
SPICE1	363.06	1.0028	0.313578	3.19793	0.00138419	0.0261023
SYDE2	266.727	0.883923	0.276532	3.19646	0.00139126	0.0262037
LAMA5	389.254	1.12152	0.351015	3.19508	0.0013979	0.0262969
PGK2	4255.45	-0.558547	0.174905	-3.19344	0.0014059	0.0263832
PLCD4	193.337	1.73796	0.544211	3.19355	0.00140537	0.0263832
LOC107052650	1585.32	-0.489336	0.153301	-3.19199	0.00141298	0.0264519
TSN	1517.82	-0.499582	0.156511	-3.19199	0.00141296	0.0264519
LOC124416959	60.9237	-1.60357	0.502641	-3.19028	0.00142133	0.0265762
LOC112530512	17.5278	2.42506	0.760236	3.18988	0.00142334	0.0265816
CLK2	294.288	1.13872	0.357492	3.18529	0.00144607	0.0269736
ALDOC	2997.6	-0.944838	0.296677	-3.18473	0.00144888	0.0269934
CNNM1	36.4243	1.56215	0.490786	3.18296	0.00145776	0.0270938
LMAN2	1337.98	-0.549327	0.172575	-3.18312	0.00145697	0.0270938
CHM	1100.48	-0.492733	0.154918	-3.1806	0.00146969	0.0272174
HOXB3	41.9383	1.79791	0.565228	3.18085	0.00146842	0.0272174
LOC769359	25.5356	1.47213	0.462835	3.18067	0.00146932	0.0272174
LOC121106732	238.647	2.3405	0.736294	3.17875	0.00147909	0.0272611
LOC121106702	17.726	1.93143	0.607508	3.17927	0.00147646	0.0272611
WIZ	698.513	0.669509	0.210577	3.17941	0.00147576	0.0272611
J6367_mgr02	10807.2	-1.0424	0.32792	-3.17882	0.00147877	0.0272611
TMEM252	823.645	-1.43531	0.45172	-3.17742	0.0014859	0.0273539
FAM105B	188.17	0.717309	0.225795	3.17682	0.00148901	0.0273787
SDK2	125.317	1.17134	0.369201	3.17263	0.00151066	0.0277438
SNAP29	2008.53	-0.462169	0.14573	-3.17141	0.001517	0.0278273
MAPT	291.966	1.07034	0.337669	3.1698	0.00152545	0.0279491
RBX1	564.473	-0.579567	0.18294	-3.16808	0.00153452	0.028082
RPS3	8790.33	-0.81608	0.257698	-3.16681	0.00154123	0.0281354
MUC13	27292.1	-1.40827	0.444674	-3.16697	0.00154036	0.0281354
LOC101751955	34.4413	1.88729	0.59602	3.16649	0.00154288	0.0281354
PDIK1L	901.163	0.964063	0.304518	3.16587	0.0015462	0.0281627
OLFML2A	379.717	0.763162	0.24113	3.16495	0.00155111	0.0282188
LDHB	4309.81	-0.883123	0.279102	-3.16416	0.0015553	0.0282366
LOC107052326	130.955	0.926981	0.29297	3.16408	0.00155573	0.0282366
ZP2	7.79226	3.3281	1.05226	3.16282	0.00156248	0.028326
IL9R	17.7503	2.1419	0.677591	3.16105	0.00157201	0.0284654
DNAH17	114.099	1.50584	0.476428	3.16069	0.00157396	0.0284673
PLA2G4EL2	15.24	2.76674	0.876758	3.15564	0.00160144	0.0289306
RPS6KB1	1955.1	0.443162	0.140547	3.15313	0.00161529	0.0291467
GAPDH	14730.8	-0.683762	0.216927	-3.15204	0.00162135	0.029188
PSMA7	1678.75	-0.618213	0.196121	-3.1522	0.00162043	0.029188
RPH3AL	295.073	1.34933	0.428369	3.14992	0.00163314	0.0293661
PPP1R7	931.617	-0.564874	0.179358	-3.14941	0.00163598	0.0293831
AKR1A1	2802.13	-0.970016	0.308036	-3.14903	0.00163811	0.0293873
CCDC39	37.3452	1.60185	0.508835	3.14807	0.00164354	0.0294506
FCF1	581.574	-0.528628	0.168012	-3.14636	0.00165317	0.0295546
CCDC113	24.0691	1.6991	0.539984	3.14658	0.00165193	0.0295546
TIPARP	1613.42	0.751103	0.23878	3.14558	0.00165759	0.0295995
TGOLN2	4753.38	-0.700992	0.222905	-3.1448	0.00166198	0.0296376
PSMB3	864.915	-0.509196	0.161931	-3.14453	0.00166355	0.0296376
COPS8	916.938	-0.539938	0.17175	-3.14375	0.00166796	0.0296821
CPSF4	633.646	-0.581342	0.184944	-3.14334	0.00167033	0.0296902
SEMA4D	1482.21	-0.488698	0.155495	-3.14285	0.0016731	0.0297053
PRF1	157.122	-0.874313	0.278247	-3.14222	0.00167672	0.0297354
SMIM13	1414.14	-0.618406	0.196852	-3.14149	0.00168093	0.029776
LOC100859549	91.8414	1.01596	0.323733	3.13826	0.00169957	0.0300717
DNM1L	2138.48	-0.491805	0.157021	-3.1321	0.00173559	0.030639
PNN	1477.77	0.974239	0.311042	3.13217	0.00173517	0.030639
EIF3D	2363.36	-0.683217	0.218329	-3.1293	0.00175226	0.0307579
CBS	3570.64	-1.65514	0.528893	-3.12944	0.0017514	0.0307579
LOC420374	673.634	0.720409	0.230202	3.12947	0.00175125	0.0307579
DEGS1	1689.46	-0.567914	0.181482	-3.12932	0.00175213	0.0307579
KIAA1755	34.6084	1.50709	0.481602	3.12932	0.00175212	0.0307579
SEC22B	1288.44	-0.650531	0.207936	-3.12852	0.00175686	0.0308038
DNAJB13	7.48162	3.31998	1.06149	3.12766	0.00176202	0.0308134
GTPBP4	1160.97	-0.477557	0.152709	-3.12723	0.00176459	0.0308134
LOC112532336	15.3059	1.97161	0.630556	3.12677	0.00176736	0.0308134
NTNG2	64.6575	1.06299	0.339877	3.12758	0.00176249	0.0308134
COL5A1	565.966	1.11007	0.354998	3.12697	0.00176616	0.0308134
ABHD10	254.103	-0.60728	0.194444	-3.12315	0.00178925	0.0309165
RPL8	12269.3	-0.805141	0.257738	-3.12388	0.00178486	0.0309165
GATD3AL1	752.381	-0.764292	0.244679	-3.12365	0.00178621	0.0309165
ALS2L	245.002	0.993869	0.318208	3.12333	0.00178814	0.0309165
ANKRD11	2034.94	0.632973	0.202549	3.12503	0.00177786	0.0309165
BAP1	732.119	0.617434	0.197664	3.12366	0.00178616	0.0309165
GALK1	133.562	0.709376	0.227075	3.12397	0.00178426	0.0309165
MAPRE1	1869.5	-0.555553	0.177877	-3.12324	0.0017887	0.0309165
NKX2-3	214.655	0.960969	0.307754	3.12252	0.00179311	0.0309487
DBN1	38.6321	1.09581	0.351263	3.11963	0.00181081	0.0312083
LOC107050768	386.484	1.2252	0.392766	3.1194	0.00181219	0.0312083
LOC101749095	13.0098	2.40855	0.772279	3.11875	0.00181617	0.0312422
LOC112532074	6.57308	3.52076	1.13006	3.11556	0.00183597	0.0314768
CEND1	10.9384	2.1116	0.677616	3.11622	0.00183188	0.0314768
FBXO3	825.185	-0.486555	0.156169	-3.11556	0.00183594	0.0314768
COX4I1	3974.14	-0.750875	0.241033	-3.11524	0.00183794	0.0314768
LOC121108098	24.277	1.61418	0.51826	3.11461	0.00184186	0.031509
NPHP4	80.5214	0.798417	0.256606	3.11145	0.00186171	0.0318134
RPS8	15235.6	-0.781074	0.251208	-3.10927	0.00187553	0.0319844
ELFN1	7.03232	3.66666	1.17929	3.10922	0.00187584	0.0319844
DYNC2H1	206.782	-0.768562	0.247235	-3.10863	0.00187958	0.0320129
HSPD1	4692.67	-0.644202	0.20733	-3.10713	0.00188914	0.0320698
ACTG1	377.971	-0.607714	0.195576	-3.1073	0.00188806	0.0320698
LOC107049770	34.2968	1.82339	0.586826	3.10722	0.00188858	0.0320698
WDR26	1543.24	0.488731	0.157351	3.106	0.00189635	0.0321569
MTM1	651.573	-0.476729	0.153522	-3.10529	0.00190096	0.0321998
LY6CLEL	325.083	-1.48848	0.479795	-3.10232	0.0019201	0.03248
RPS21	1203.06	-0.724764	0.233639	-3.10208	0.00192169	0.03248
PAX6	21.8822	1.54914	0.499469	3.10157	0.00192498	0.0325001
LOC107053544	176.934	1.99714	0.6442	3.10018	0.001934	0.0326168
PAF1	460.589	0.820247	0.264674	3.09909	0.00194118	0.0326843
RELA	190.629	0.678934	0.219087	3.09893	0.00194223	0.0326843
FCHSD1	92.3659	1.34886	0.435315	3.09858	0.00194451	0.0326871
TEPSIN	168.072	1.07252	0.346184	3.09812	0.00194751	0.0327021
SMARCE1	1885.23	-0.491584	0.158704	-3.0975	0.00195163	0.0327358
BTBD17	6.62608	3.12188	1.00819	3.09651	0.00195816	0.0328098
PNLDC1	20.4801	2.61486	0.844642	3.09582	0.00196268	0.03285
GFI1	195.505	0.65384	0.211269	3.09482	0.00196931	0.0328898
MKS1	257.41	1.31114	0.423616	3.09512	0.00196734	0.0328898
LOC107050073	7.93042	3.05965	0.98959	3.09184	0.0019892	0.0331862
LOC101747667	21.5652	2.28591	0.739832	3.08977	0.00200312	0.0333134
NEB	84.8913	1.32587	0.429119	3.08975	0.00200328	0.0333134
PAN2	368.296	0.660053	0.213605	3.09006	0.00200113	0.0333134
SMARCD1	611.696	0.87818	0.284258	3.08938	0.00200577	0.0333189
LOC101749067	96.7707	2.35588	0.763122	3.08716	0.00202079	0.0335325
CYB561D2	212.193	0.927073	0.300385	3.08628	0.00202677	0.0335959
MYO5C	325.016	1.44371	0.467867	3.08573	0.0020305	0.0336103
UTP15	759.681	-0.483262	0.156623	-3.08552	0.00203199	0.0336103
RHCE	42.745	1.48771	0.482296	3.08464	0.00203796	0.0336731
MRPL46	292.717	-0.52516	0.170319	-3.08338	0.00204661	0.0337799
ARCN1	2700.01	-0.5479	0.177727	-3.08282	0.00205047	0.0338076
BCORL1	210.549	0.806263	0.261758	3.08019	0.00206871	0.0339998
METAP1	1240.8	-0.44921	0.145835	-3.08026	0.00206822	0.0339998
TFRC	1238.68	-0.623041	0.202274	-3.08019	0.0020687	0.0339998
SLC22A15	334.201	0.873546	0.283757	3.0785	0.00208045	0.0341564
C4H4orf54	13.956	2.4001	0.779935	3.07731	0.00208876	0.0342566
LOC121106671	18.7965	1.59569	0.519312	3.07269	0.00212137	0.0343402
SCEL	107.881	-1.79724	0.584977	-3.07232	0.00212402	0.0343402
ZNF467	306.592	0.887696	0.288945	3.07219	0.00212491	0.0343402
CNPY3	931.682	-0.630973	0.205306	-3.07333	0.00211682	0.0343402
SRSF7	640.838	1.02995	0.334994	3.07455	0.00210821	0.0343402
RPL9	8604.06	-0.71211	0.231686	-3.0736	0.00211493	0.0343402
MPHOSPH6	1183.91	-0.639997	0.208146	-3.07475	0.00210682	0.0343402
REEP2	830.466	1.22791	0.3994	3.07439	0.0021093	0.0343402
LOC121106891	92.0645	0.855492	0.27834	3.07355	0.00211527	0.0343402
LOC101747302	139.197	1.47607	0.480176	3.07402	0.00211196	0.0343402
SMG6	375.531	0.634408	0.206372	3.0741	0.00211137	0.0343402
SHPK	313.87	1.12342	0.365641	3.07248	0.0021229	0.0343402
GRAMD1B	1219.05	0.76604	0.249244	3.07345	0.002116	0.0343402
CSRNP2	100.378	1.04032	0.338246	3.07561	0.00210069	0.0343402
BRE	1920.18	-0.481044	0.15666	-3.07061	0.00213619	0.0344865
LOC121109192	31.4238	2.0777	0.676874	3.06955	0.00214383	0.0344884
PIEZO1	359.211	1.18385	0.38568	3.06952	0.00214405	0.0344884
NDUFA8	471.038	-0.772154	0.251505	-3.07013	0.00213963	0.0344884
GCNT1	159.153	-0.705069	0.229713	-3.06935	0.00214522	0.0344884
YBX1	10261.2	-0.606961	0.197811	-3.06839	0.00215217	0.0345643
FRRS1L	513.778	0.569001	0.185466	3.06795	0.00215535	0.0345794
ST6GALNAC2	109.345	1.67499	0.546257	3.0663	0.00216724	0.0347342
SNAP47	347.477	-0.533915	0.174188	-3.06517	0.00217544	0.0348295
RBM17	838.253	-0.449408	0.146648	-3.06454	0.00218006	0.0348524
NAT10	475.506	-0.705901	0.230358	-3.06436	0.00218137	0.0348524
TMEM218	68.941	1.2682	0.413922	3.06387	0.00218497	0.0348739
PGAM1	2754.27	-0.705874	0.230439	-3.06317	0.00219009	0.0349196
CNTN4	78.3417	0.921868	0.301111	3.06156	0.00220188	0.0350714
LOC121107786	11.2524	2.43581	0.795946	3.06027	0.00221138	0.0351866
LYRM1	368.566	0.62588	0.204695	3.05763	0.00223098	0.0354621
INTS6	577.942	0.959015	0.313788	3.05625	0.00224124	0.0355885
RHOA	11817.6	-0.493022	0.161385	-3.05494	0.00225109	0.0357084
WDR55	158.894	0.951199	0.311495	3.05365	0.00226072	0.0358245
TXN2	765.677	-0.615419	0.201639	-3.05209	0.00227254	0.0359645
RPS25	6239.45	-0.640464	0.209859	-3.05187	0.0022742	0.0359645
ADSS2	2059.67	-0.43277	0.141837	-3.05118	0.00227941	0.03601
CCDC58	149.361	-0.612833	0.201021	-3.0486	0.00229913	0.0362476
LOC100858626	158.881	1.01713	0.333627	3.04872	0.00229817	0.0362476
PSMD1	2103.56	-0.582859	0.191275	-3.04723	0.00230958	0.0363753
ADAMTSL2L	129.078	1.55723	0.511117	3.04671	0.00231358	0.0364013
TRPM8	52.9798	2.74597	0.901672	3.04542	0.00232352	0.0365206
LOC101749129	66.6519	-0.846324	0.277976	-3.04459	0.00232996	0.0365846
MAT2L	276.355	-1.75372	0.576173	-3.04374	0.00233655	0.0366509
EFL1	934.364	-0.476201	0.156655	-3.0398	0.00236735	0.0370964
LOC424740	4174.34	-0.441061	0.14513	-3.03908	0.002373	0.0371474
LOC101747754	79.1337	2.1846	0.719147	3.03776	0.00238343	0.0372731
LOC121113331	60.8681	-1.83271	0.60357	-3.03645	0.00239382	0.0373042
NDUFAF5	266.189	0.645656	0.212636	3.03643	0.00239396	0.0373042
RFT1	393.723	0.952105	0.313643	3.03563	0.00240032	0.0373042
NCOR2	1234.84	0.565151	0.186206	3.03508	0.0024047	0.0373042
ADGRA2	150.59	1.20113	0.395716	3.03534	0.00240267	0.0373042
SIK3	356.761	0.672206	0.221414	3.03597	0.00239764	0.0373042
CACNA1S	10.9339	2.09494	0.690032	3.036	0.00239741	0.0373042
NARS	2389.03	-0.524512	0.172718	-3.03682	0.00239092	0.0373042
VPS18	686.973	-0.653158	0.215277	-3.03404	0.00241305	0.0373589
PANX3	60.4296	1.49931	0.494144	3.03415	0.00241217	0.0373589
RNF113B	283.766	0.813733	0.26846	3.03111	0.00243654	0.0376848
DOCK3	67.1664	1.13979	0.376156	3.03009	0.00244477	0.0377434
ZKSCAN7	59.4259	1.12753	0.372118	3.03004	0.0024452	0.0377434
LOC107053920	41.4797	2.61943	0.864758	3.02909	0.00245288	0.0378187
ENDOV	160.801	0.91857	0.303275	3.02884	0.00245497	0.0378187
FASN	2923.02	-0.546258	0.180408	-3.0279	0.00246262	0.0378619
LOC124416951	36.1925	1.47185	0.486099	3.02789	0.00246266	0.0378619
TMEM214	462.927	0.789482	0.260861	3.02644	0.00247451	0.0380009
DDTL	622.987	-0.598527	0.197783	-3.02618	0.00247661	0.0380009
LOC107055362	738.427	0.894055	0.295491	3.02566	0.00248091	0.0380292
UCHL3	747.681	-0.496674	0.164211	-3.02461	0.00248954	0.0381237
IFNGR1	4063.95	-0.703088	0.232492	-3.02414	0.00249344	0.0381457
PPEF2	136.991	1.34258	0.444307	3.02173	0.00251332	0.0384119
LOC101748630	92.6936	1.07694	0.356652	3.01957	0.00253132	0.0386488
PEX16	442.09	0.541915	0.17958	3.01767	0.00254723	0.0388498
CHRNA5	75.6698	1.58997	0.526987	3.01711	0.00255201	0.0388498
MSI2	992.446	0.674798	0.223648	3.01723	0.00255097	0.0388498
TSPOAP1	357.826	1.02185	0.338834	3.01579	0.00256313	0.0389425
RPL10A	6559.01	-0.697608	0.231308	-3.01593	0.00256195	0.0389425
LOC101748867	115.691	2.0846	0.691298	3.01548	0.00256569	0.0389432
ADH4	2019.26	-0.552169	0.183197	-3.01407	0.00257767	0.0390867
UGGT1	2354.08	-0.474495	0.157453	-3.01356	0.00258203	0.0391144
LOC121110925	11.8665	2.1257	0.70559	3.01266	0.00258973	0.0391545
PDZD7	8.48798	2.58116	0.856753	3.01272	0.00258919	0.0391545
ICOSLG	2121.18	-0.680559	0.226059	-3.01054	0.00260788	0.0393904
DDX5	13582.3	0.766404	0.254601	3.01022	0.0026106	0.0393931
ZCCHC6	963.153	0.920042	0.305716	3.00946	0.00261712	0.039453
ZSWIM5	269.832	0.600358	0.19959	3.00796	0.0026301	0.0395716
DGKA	289.193	0.769044	0.255661	3.00806	0.00262918	0.0395716
LOC107055878	10.3664	3.20218	1.06483	3.00723	0.00263643	0.0395899
NPC2	1426.58	-0.57203	0.190208	-3.00739	0.00263501	0.0395899
TEX11	294.06	0.809331	0.269208	3.00634	0.0026441	0.0396666
CPNE1	595.11	0.603202	0.200668	3.00597	0.00264737	0.0396772
E4F1	417.058	0.91808	0.305485	3.00531	0.00265307	0.0396858
GTF2IRD1	265.644	0.782514	0.260358	3.00553	0.0026512	0.0396858
LRPPRC	2066.9	-0.483074	0.160805	-3.00409	0.00266378	0.0397767
C16orf72	2355.92	-0.501091	0.166806	-3.00403	0.00266428	0.0397767
PQLC3	569.896	0.515166	0.171572	3.00263	0.0026766	0.0399221
RPS10	7198.43	-0.713267	0.237598	-3.00199	0.00268225	0.0399678
POLDIP3	1316.51	-0.494633	0.164849	-3.00052	0.00269516	0.0401216
GINM1	1488.16	-0.590151	0.196727	-2.99986	0.00270106	0.0401709
POLD3	514.163	-0.618004	0.206188	-2.99728	0.00272398	0.040318
LOC121109775	153.458	1.21835	0.406413	2.99781	0.00271926	0.040318
ZFP91	1028.67	0.860392	0.287027	2.9976	0.00272118	0.040318
ZBTB37	1006.76	0.838144	0.279628	2.99736	0.00272331	0.040318
AADAC	298.803	-1.16642	0.389133	-2.9975	0.00272205	0.040318
TOMM70	1620.73	-0.513682	0.171495	-2.99531	0.00274165	0.0404675
KCNE1	1237.69	-1.19529	0.39898	-2.99586	0.00273671	0.0404675
LOC101748001	259.445	3.46751	1.15766	2.99528	0.00274192	0.0404675
C7H2ORF66	41.2309	1.93995	0.647772	2.99481	0.00274617	0.0404916
NBEAL2	1601.55	0.994322	0.33208	2.99423	0.00275142	0.0405305
LOC112530121	44.2261	2.06603	0.690149	2.99361	0.00275702	0.0405743
KAT14	644.867	-0.557895	0.186405	-2.99293	0.00276318	0.0406152
USP36	412.505	0.68363	0.228431	2.99272	0.00276505	0.0406152
SLC25A13	1051.42	-0.723988	0.241969	-2.99208	0.00277088	0.0406238
LOC101747670	951.107	-0.541139	0.180842	-2.99233	0.00276856	0.0406238
PSMB4	1245.41	-0.60782	0.203243	-2.99062	0.00278416	0.0407799
TMPRSS11F	14.1692	1.71369	0.573271	2.98933	0.00279593	0.0408992
PABPC4	270.081	0.69541	0.232645	2.98915	0.00279759	0.0408992
KIAA1958	260.386	1.6203	0.542299	2.98783	0.00280969	0.0410374
VEGFA	235.706	0.988664	0.33098	2.98708	0.00281657	0.0410991
IL22RA2	358.066	-1.56253	0.523383	-2.98545	0.00283163	0.0412411
TNNI3K	13.5727	2.51032	0.840815	2.98558	0.0028304	0.0412411
SUB1	1988.03	-0.491025	0.16449	-2.98514	0.00283451	0.0412443
LOC121109141	20.8338	1.46083	0.489503	2.98431	0.00284216	0.041278
PLEKHG5	206.636	1.37178	0.459659	2.98434	0.00284186	0.041278
MTPAP	1046.76	-0.496445	0.16639	-2.98363	0.00284853	0.0413317
ZDHHC21	2533.81	-1.18582	0.397577	-2.98261	0.00285799	0.0414301
LOC101748569	130.174	0.940929	0.315579	2.98159	0.00286755	0.0415298
RNMT	641.487	-0.479009	0.160782	-2.97924	0.00288963	0.041738
INCENPL	16.6799	2.25491	0.75678	2.97962	0.00288609	0.041738
TM9SF4	1230.27	-0.66651	0.223721	-2.9792	0.00289001	0.041738
EFCAB5	91.4864	1.9887	0.667782	2.97806	0.00290078	0.0418545
RPL5	15222	-0.714413	0.240053	-2.97606	0.00291975	0.042089
RPS15	5617.19	-0.807395	0.271325	-2.97574	0.0029228	0.0420938
SYDE1	99.3396	0.86004	0.289048	2.97542	0.00292588	0.0420989
DENND2B	517.029	0.600715	0.201933	2.97482	0.00293163	0.0421425
LOC771030	13.495	1.82477	0.613569	2.97403	0.00293913	0.0422111
NRARP	481.541	0.757232	0.254727	2.97272	0.00295173	0.0423529
KIAA0753	813.095	1.36571	0.459654	2.97118	0.00296661	0.0424875
C1QC	430.712	-0.859517	0.289259	-2.97145	0.00296401	0.0424875
SRRD	174.236	0.659387	0.221962	2.97072	0.00297103	0.0425115
AKIP1	68.0511	0.966468	0.32551	2.96909	0.00298685	0.0426604
POLE4	185.415	1.11176	0.374445	2.96908	0.00298694	0.0426604
EIF5B	2518.55	-0.459799	0.154887	-2.96861	0.00299147	0.0426857
SLC5A11	94.7905	3.01943	1.01745	2.96764	0.00300095	0.0427815
LOC416924	263.793	1.18576	0.399624	2.96719	0.00300534	0.0428047
KMT2D	1327.08	0.874197	0.294683	2.96657	0.00301146	0.0428524
B3GALT6	194.935	-0.634402	0.213879	-2.96617	0.00301531	0.0428678
PEAR1	32.3871	1.4272	0.481277	2.96544	0.00302246	0.04293
TAF1D	851.433	1.12594	0.379753	2.96492	0.00302762	0.0429639
MTPN	5987.96	-0.478127	0.16128	-2.96457	0.00303107	0.0429734
DSTN	16499.6	-0.570698	0.192546	-2.96396	0.00303705	0.0430079
TSSC1	356.842	-0.543243	0.183295	-2.96376	0.00303905	0.0430079
NUP93	657.421	-0.704201	0.23768	-2.96282	0.00304839	0.0431006
LOC107052100	91.2159	1.06497	0.359743	2.96037	0.00307273	0.0434051
RTFDC1	1206.23	-0.484345	0.163668	-2.95931	0.00308331	0.0435149
LOC107054729	11.149	2.7861	0.941805	2.95825	0.00309388	0.0436242
ZFAND4	251.095	1.19967	0.405608	2.95771	0.00309931	0.0436513
C1orf174	300.824	-0.504332	0.170526	-2.9575	0.00310144	0.0436513
SPATA20	324.057	0.613145	0.207468	2.95537	0.00312296	0.0438777
POLR3G	67.5277	1.8973	0.641988	2.95535	0.00312319	0.0438777
JADE1	671.206	0.545489	0.1846	2.95497	0.00312695	0.0438906
PSEN1	749.023	-0.884731	0.299565	-2.95339	0.00314307	0.0440425
HOXB5	154.019	1.73015	0.585828	2.95335	0.00314346	0.0440425
LOC100857358	1250.27	0.654764	0.221791	2.95217	0.00315548	0.044171
KATNIP	252.305	0.867209	0.293859	2.95111	0.00316635	0.0442431
LOC107050463	656.948	1.41214	0.478491	2.95124	0.00316504	0.0442431
LOC101748134	150.892	-0.697512	0.236449	-2.94994	0.00317833	0.0443705
EEF1D	8549.58	-0.718394	0.243681	-2.9481	0.00319736	0.044596
STARD9	111.973	0.878119	0.297898	2.94772	0.00320128	0.0446105
LOC124416956	18.6851	1.89532	0.643112	2.94711	0.0032076	0.0446583
EXT2	937.477	-0.488616	0.165829	-2.9465	0.00321391	0.0446658
LMNB2	5445.17	-0.658499	0.223476	-2.94662	0.00321263	0.0446658
AMN	43.7049	-0.98583	0.334722	-2.94522	0.00322724	0.0448108
LOC124418010	10.58	4.30034	1.46065	2.94413	0.00323865	0.0449291
GOLT1B	815.536	-0.742748	0.252429	-2.9424	0.00325676	0.0450591
RPN1	5955.17	-0.696317	0.236635	-2.94259	0.00325484	0.0450591
LOC107055293	46.5391	1.61894	0.550125	2.94286	0.00325194	0.0450591
LOC418222	20.9793	1.6515	0.561402	2.94175	0.00326368	0.0451039
LOC112533535	13.5436	2.2894	0.7783	2.94154	0.00326582	0.0451039
PSMA6	1533.93	-0.593264	0.201821	-2.93956	0.00328679	0.0453531
ABCE1	2245.79	-0.542061	0.184494	-2.93809	0.00330236	0.0455274
FAM161B	127.633	0.943251	0.321274	2.93597	0.00332506	0.0457376
GPRIN2	30.6823	1.47758	0.503212	2.93629	0.00332165	0.0457376
EIF4A2	22312.7	-0.45162	0.15383	-2.93584	0.00332648	0.0457376
CDC42	6507.17	-0.568582	0.193706	-2.93528	0.00333249	0.0457797
LOC121108869	99.7015	-0.761258	0.259418	-2.93448	0.00334109	0.0458571
LOC107051537	340.368	1.01677	0.346592	2.93361	0.00335046	0.0459449
PSMB2	1155.1	-0.451957	0.154095	-2.93298	0.00335728	0.0459977
XNDC1N	52.4888	1.60224	0.546875	2.92981	0.00339174	0.0464287
TMEM186	390.216	0.841325	0.287503	2.92631	0.00343006	0.0469119
SLC23A1	176.045	2.25105	0.769384	2.92579	0.00343586	0.0469224
RNF215	164.882	0.641621	0.219305	2.92569	0.0034369	0.0469224
CELSR3	70.6887	1.35421	0.462973	2.92502	0.00344432	0.0469824
CAB39L	677.501	1.54768	0.529308	2.92396	0.00345605	0.0469987
SCAMP5	345.526	0.6414	0.219345	2.92416	0.00345388	0.0469987
SCO1	720.357	-0.522102	0.17858	-2.92363	0.00345973	0.0469987
ZMPSTE24	1255.63	-0.457185	0.156348	-2.92415	0.00345396	0.0469987
MAST3	462.93	1.14927	0.393108	2.92355	0.0034607	0.0469987
TK2	1041.41	0.427578	0.146283	2.92295	0.00346734	0.0470065
ADAM19	128.993	0.926614	0.31701	2.92298	0.00346695	0.0470065
NEK8	220.592	0.904722	0.309597	2.92226	0.00347502	0.0470694
SAFB	1014.36	0.918657	0.314459	2.92138	0.00348479	0.0471604
LOC121113070	20.5589	1.37835	0.471948	2.92055	0.00349414	0.0472045
CFAP58	13.8203	2.47163	0.84621	2.92082	0.00349113	0.0472045
FAM234B	283.628	0.601208	0.205881	2.92017	0.0034984	0.0472208
GPS2	182.093	1.01064	0.346142	2.91974	0.00350327	0.0472453
ARHGDIA	5150.94	-0.548264	0.187821	-2.91908	0.00351063	0.0473033
LOC124417504	33.2074	1.09248	0.374314	2.91862	0.00351586	0.0473326
EIF2S3	4060.14	-0.647445	0.22194	-2.9172	0.00353187	0.0474656
OLFML1	73.7606	-1.68135	0.576326	-2.91735	0.00353014	0.0474656
LOC112531990	10.1101	1.94164	0.665651	2.91691	0.00353522	0.0474694
GRIP2	16.6724	1.86409	0.639563	2.91463	0.0035611	0.0477755
LOC101752262	8.30982	2.82584	0.970114	2.91289	0.003581	0.0480008
ZNF692	214.08	1.95606	0.671598	2.91254	0.00358499	0.0480128
DMA	852.041	-0.51568	0.177074	-2.91224	0.00358852	0.0480186
MIR155HG	40.4311	2.73507	0.939656	2.91072	0.003606	0.0481849
ANKRD9	62.5723	-1.12348	0.386059	-2.91013	0.00361283	0.0481849
BAHCC1	967.857	1.53311	0.526744	2.91055	0.00360796	0.0481849
FAM214B	216.213	0.630297	0.216591	2.91008	0.0036134	0.0481849
NUP50	2499.26	-0.418466	0.143888	-2.90828	0.0036342	0.0484206
TNFRSF14	20.7209	-1.77008	0.608752	-2.90771	0.00364083	0.0484372
ROGDI	196.155	0.913848	0.314292	2.90764	0.0036417	0.0484372
ASS1	1594.1	-1.37335	0.472617	-2.90585	0.00366262	0.0486735
TMED3	272.189	-0.826886	0.284631	-2.90511	0.00367122	0.0487345
LOC121108975	121.545	1.01442	0.349209	2.90492	0.0036735	0.0487345
LOC124417103	23.3992	1.51292	0.521123	2.90319	0.00369383	0.0487899
PRPF4B	2303.7	0.6934	0.238882	2.90269	0.00369974	0.0487899
ACTR3	7025.54	-0.562358	0.193684	-2.90348	0.00369041	0.0487899
NME2	3163.66	-0.653034	0.224941	-2.90313	0.00369453	0.0487899
MAFG	225.748	0.865904	0.298293	2.90287	0.00369761	0.0487899
RBM3	3464.66	0.758639	0.261329	2.90301	0.00369598	0.0487899
CCS	284.118	0.620203	0.213644	2.90297	0.00369641	0.0487899
ABLIM1	326.875	1.22586	0.422439	2.90186	0.00370953	0.0488773
OAZ1	8595.05	-0.478205	0.164837	-2.90107	0.00371889	0.0489591
ERI2	150.003	1.79722	0.619592	2.90066	0.00372381	0.0489822
ACVR2B	59.7592	1.07481	0.370608	2.90011	0.00373028	0.048985
LOC770612	4262.49	-0.920259	0.317319	-2.90011	0.00373036	0.048985
DNM3	75.8609	1.19705	0.412856	2.89944	0.00373832	0.0490481
DCP1B	446.031	-0.516394	0.178142	-2.89878	0.00374614	0.0491089
LOC378902	751.708	0.970349	0.33481	2.89821	0.00375297	0.0491569
CTH	504.718	-1.48012	0.510757	-2.8979	0.00375669	0.0491641
TMEM220	276.604	1.63675	0.565023	2.89678	0.00377014	0.0492984
LOC107052159	133.837	1.20047	0.41453	2.89597	0.00377989	0.0493842
LOC107050992	90.9865	1.11328	0.384486	2.8955	0.00378551	0.0494159
LOC107056801	90.0996	0.776305	0.268148	2.89506	0.00379087	0.0494442
RPL14	6083.42	-0.743057	0.256751	-2.89408	0.00380268	0.0495565
COPS4	1137.89	-0.576547	0.199316	-2.89263	0.00382037	0.0496434
LOC777017	33.8875	1.55656	0.538168	2.89234	0.00382384	0.0496434
FAM69A	213.106	-0.649855	0.2247	-2.8921	0.00382679	0.0496434
FAM124B	9.14812	2.50861	0.867445	2.89195	0.00382859	0.0496434
TMEM45L	16.2783	2.90755	1.00532	2.89217	0.00382595	0.0496434
CTSK	221.63	0.746854	0.258137	2.89325	0.00381278	0.0496434
NUMA1	1371.32	0.842119	0.291237	2.89152	0.0038338	0.0496492
DCTN1	899.124	0.557671	0.192891	2.89112	0.00383865	0.0496492
PABPC1L	64.6201	1.46487	0.506641	2.89134	0.00383608	0.0496492
PIGBOS1	175.318	-0.692899	0.239721	-2.89044	0.00384704	0.0496746
CDC42SE2	3556.79	-0.652616	0.22578	-2.8905	0.00384633	0.0496746
LOC119771270	139.976	1.36666	0.472868	2.89016	0.00385049	0.0496777
FBXW11	1592.79	-0.42159	0.145936	-2.88886	0.0038664	0.0498415
