# Supplementary material for: Inter- and Transgenerational Effects of In Ovo Stimulation with Bioactive Compounds on Cecal Tonsils and Cecal Mucosa Transcriptomes in a Chicken Model
Source: Int J Mol Sci. 2025 Jan 29;26(3):1174. doi: 10.3390/ijms26031174 (PMC11817890; doi:10.3390/ijms26031174)
Supplement: Supplementary file 1 [file ijms-26-01174-s001.zip › Supplementary file S7.xlsx]

## Sheet: F1-SYN.v.C
Table S1. Significantly (|log2foldchange| ≥ 0 and padj ≤ 0.05) up- and downregulated differentially expressed genes in F1 between synbiotic in ovo injected group and control in cecal mucosa.
Gene ID	baseMean	log2FoldChange	lfcSE	stat	pvalue	padj
LOC107049124	935.882	4.42235	0.737043	6.00013	1.97154e-09	2.29448e-05
ENPEP	41.0904	-4.5072	0.899892	-5.00861	5.48253e-07	0.00319028
LOC121113091	367.331	3.54274	0.770168	4.59996	4.22573e-06	0.0111506
NPPC	67.2649	3.74478	0.818755	4.57375	4.79062e-06	0.0111506
HVCN1	462.327	-2.11864	0.4555	-4.65125	3.29932e-06	0.0111506
LOC124417699	183.677	2.82314	0.627622	4.49815	6.8547e-06	0.0113964
LOC424430	858.175	2.73269	0.603967	4.52456	6.05209e-06	0.0113964
FTCD	4997.5	2.34466	0.533859	4.39191	1.12361e-05	0.0145296
ACOT8	1886.44	2.15054	0.488615	4.4013	1.07604e-05	0.0145296
THSD7A	92.7874	-2.47704	0.603745	-4.10279	4.08196e-05	0.0226879
EEPD1	311.768	2.18035	0.533992	4.08312	4.44356e-05	0.0226879
CRISPLD1	79.7191	-2.70597	0.662862	-4.08225	4.46016e-05	0.0226879
EFNB1	4938.62	1.96495	0.461823	4.25477	2.09262e-05	0.0226879
CSTF2	974.198	1.86455	0.463042	4.02673	5.65584e-05	0.0226879
LOC124417901	163.855	-3.34406	0.812318	-4.11669	3.84352e-05	0.0226879
CYP26A1	107.495	2.31909	0.57155	4.05755	4.95909e-05	0.0226879
CPN1	153.666	2.18605	0.541892	4.0341	5.48122e-05	0.0226879
NEU4	293.415	2.21935	0.554338	4.00361	6.2383e-05	0.0226879
ETV5	281.773	2.3676	0.566192	4.18163	2.89432e-05	0.0226879
LAMP3	359.988	-1.92704	0.466226	-4.13329	3.57613e-05	0.0226879
PCDH1	1949.71	2.22483	0.554835	4.0099	6.07446e-05	0.0226879
AGPAT2	9036.57	2.07197	0.494315	4.19159	2.77004e-05	0.0226879
GALK1	461.83	2.04928	0.488296	4.1968	2.70708e-05	0.0226879
SLC47A1	314.495	2.00655	0.500413	4.00979	6.07741e-05	0.0226879
EVI2A	600.5	-2.85734	0.710542	-4.02136	5.78637e-05	0.0226879
PLEKHN1	243.766	2.41429	0.574198	4.20463	2.61508e-05	0.0226879
CNNM4	5155.46	2.09416	0.514685	4.06882	4.72523e-05	0.0226879
LMNA	296.362	2.63401	0.653726	4.02922	5.59617e-05	0.0226879
LOC121107543	135.72	3.13231	0.782315	4.0039	6.2307e-05	0.0226879
PGLYRP2	411.982	2.32008	0.575105	4.03418	5.47932e-05	0.0226879
SLC27A2	1625.72	2.4054	0.594622	4.04527	5.22632e-05	0.0226879
LOC107055390	227.84	2.52466	0.615164	4.10404	4.05992e-05	0.0226879
PKLR	8938.42	1.97813	0.49781	3.97366	7.07753e-05	0.0245869
LOC121107546	150.748	4.15094	1.04554	3.97014	7.18298e-05	0.0245869
LY96	529.371	-2.89532	0.739217	-3.91673	8.97567e-05	0.0248711
GDPD2	1273.5	2.06737	0.52574	3.93231	8.41325e-05	0.0248711
CLDN2	983.757	1.82068	0.46017	3.95654	7.6043e-05	0.0248711
SPR	905.709	2.26715	0.576972	3.9294	8.51591e-05	0.0248711
ENTPD7	1097.54	2.04335	0.519255	3.93516	8.31404e-05	0.0248711
TM4SF4	148.833	2.10517	0.536516	3.92378	8.71721e-05	0.0248711
HS3ST3A1	170.257	2.00327	0.511449	3.91686	8.97108e-05	0.0248711
LOC121108872	97.5608	2.34762	0.597129	3.93151	8.44151e-05	0.0248711
P2RY4	689.79	2.25717	0.578398	3.90245	9.52221e-05	0.0251862
ACOT7	2024.96	1.77513	0.454785	3.90322	9.4922e-05	0.0251862
AHR2	325.595	2.06752	0.53523	3.86286	0.000112069	0.0280069
HEXIM1	2089.7	1.80942	0.467703	3.86875	0.000109395	0.0280069
FSTL3	343.686	2.30107	0.596039	3.86061	0.000113106	0.0280069
TNPO3	1021.34	1.80932	0.471006	3.8414	0.000122337	0.0296616
DHRS4	1495.69	1.74077	0.45448	3.83024	0.000128018	0.0299072
PBXIP1	1150.22	2.00271	0.523236	3.82754	0.000129429	0.0299072
CA9	2449.87	1.92133	0.50238	3.82446	0.000131059	0.0299072
GRHPR	253.156	2.3325	0.612842	3.80603	0.000141216	0.0316051
WDR31	150.955	2.12512	0.559296	3.79964	0.000144907	0.0318193
LOC423719	185.845	2.62446	0.694323	3.77988	0.000156905	0.0328655
ABCB6	1351.71	2.3111	0.612454	3.77351	0.000160967	0.0328655
UAP1	2117.38	2.00971	0.531	3.78477	0.000153852	0.0328655
FAAH	735.649	2.11774	0.560615	3.77752	0.000158396	0.0328655
TP53I11	249.745	2.74479	0.728438	3.76804	0.000164532	0.0330141
TUBB2B	93.0621	2.16052	0.575523	3.75401	0.000174026	0.0335088
FOXD2	2272.75	1.96297	0.522333	3.75809	0.000171218	0.0335088
LOC107050029	45.5177	2.51666	0.670805	3.75171	0.000175635	0.0335088
TLR7	119.276	-1.98379	0.530187	-3.74167	0.000182799	0.0343131
LOC420486	578.505	-1.87795	0.503948	-3.72647	0.000194177	0.035733
STUB1	1014.19	1.81587	0.488195	3.71955	0.000199574	0.035733
ABCA2	1345.58	2.10003	0.564494	3.7202	0.000199068	0.035733
PLEKHM2	1121.4	1.93969	0.522264	3.714	0.000204012	0.0359742
ACTG2	1478.17	1.928	0.519967	3.70792	0.000208966	0.0362978
LOC769668	4390.11	1.66313	0.450125	3.69483	0.000220036	0.0365826
SMTN	828.338	1.66787	0.450741	3.70029	0.000215354	0.0365826
FAM46B	1020.38	1.68333	0.455543	3.69522	0.000219694	0.0365826
PKP3	1947.81	1.99828	0.542456	3.68377	0.000229809	0.0376693
PTK7	1287.99	1.9951	0.542899	3.6749	0.000237938	0.0381214
TMEM63B	396.188	1.88302	0.515222	3.65478	0.000257399	0.0381214
FYTTD1L	213.811	2.05974	0.564588	3.64822	0.000264061	0.0381214
TLR1A	165.617	-1.87469	0.513343	-3.65192	0.000260283	0.0381214
FOS	1487.64	2.34499	0.643488	3.64419	0.000268236	0.0381214
NGEF	1059.4	2.38075	0.650302	3.66099	0.000251239	0.0381214
ZP3	87.1071	-3.2165	0.880396	-3.65347	0.00025872	0.0381214
CEBPA	372.107	1.73418	0.475468	3.6473	0.00026501	0.0381214
FAM3D	923.051	1.93581	0.531255	3.64384	0.000268599	0.0381214
PES1	1528.31	1.65137	0.452103	3.65265	0.000259553	0.0381214
SPATS2	1307.93	1.96167	0.536703	3.65503	0.000257148	0.0381214
HTATIP2	463.008	1.92737	0.530819	3.63093	0.000282405	0.0384297
SEC16B	160.392	1.80221	0.496633	3.62885	0.000284686	0.0384297
UNC45A	799.54	2.09356	0.576135	3.6338	0.000279278	0.0384297
FBXO31	614.146	2.15228	0.593309	3.62758	0.000286085	0.0384297
ACHE	1183.52	1.86081	0.513114	3.62651	0.000287282	0.0384297
DHODH	620.249	1.79671	0.496129	3.62146	0.000292942	0.0387415
MPI	944.518	2.24012	0.621469	3.60456	0.000312678	0.040887
SAPCD2	260.55	1.80932	0.504205	3.58845	0.000332648	0.0430151
CDX2	13366.9	1.74554	0.488007	3.57686	0.000347742	0.0444728
KLHDC8A	158.692	1.93054	0.540225	3.57359	0.000352123	0.0445436
CDT1	829.239	1.67336	0.47059	3.55587	0.000376724	0.0469182
GLYCTK	426.423	2.27161	0.639112	3.55432	0.000378957	0.0469182
LOC100859696	181.809	1.81881	0.512774	3.547	0.000389643	0.0477333
NPNT	244.095	-1.90868	0.539478	-3.53801	0.000403157	0.0488744
AQP8	103303	2.19897	0.622208	3.53415	0.000409094	0.0490828
MCM5	806.118	2.14791	0.61169	3.51144	0.000445686	0.0491195
LOC121110398	83.0448	2.37527	0.676131	3.51304	0.000443013	0.0491195
OTUD4	565.207	-1.72803	0.492284	-3.51024	0.000447707	0.0491195
LOC428872	242.981	1.93324	0.551493	3.50546	0.000455826	0.0491195
SNX33	2424.02	1.77983	0.506681	3.51272	0.000443539	0.0491195
PLIN1	99.0249	2.00541	0.568653	3.52659	0.000420947	0.0491195
LOC112531211	68.1401	-3.13039	0.891358	-3.51193	0.000444868	0.0491195
BSPRY	349.858	1.85282	0.526945	3.51615	0.000437861	0.0491195
RNF26	528.842	1.95243	0.556424	3.5089	0.000449968	0.0491195
TMEM259	1182.86	2.10994	0.601354	3.50865	0.000450392	0.0491195
PPP1R37	546.613	2.04971	0.584407	3.50732	0.000452639	0.0491195
WDR81	889.856	1.91394	0.546542	3.5019	0.000461949	0.0493226
AFAP1	95.9265	-1.9571	0.560582	-3.49119	0.000480877	0.0493859
SGPP2	788.649	1.72315	0.493797	3.48959	0.000483759	0.0493859
ULK3	528.889	1.98214	0.566582	3.49841	0.00046804	0.0493859
CDHR2	25916.5	2.0369	0.58328	3.49216	0.000479138	0.0493859
FZD2	64.8848	2.04067	0.584416	3.49181	0.000479764	0.0493859

## Sheet: F1-SYNCH.v.C
Table S2. Significantly (|log2foldchange| ≥ 0 and padj ≤ 0.05) up- and downregulated differentially expressed genes in F1 between synbiotic+choline in ovo injected group and control in cecal mucosa.
Gene ID	baseMean	log2FoldChange	lfcSE	stat	pvalue	padj
CYP26A1	154.304	2.81866	0.586388	4.80681	1.53356e-06	0.0199332
C7orf73	904.986	-2.89863	0.731336	-3.96347	7.38684e-05	0.0498122
ABCB5	3815.58	2.62771	0.63565	4.1339	3.56657e-05	0.0498122
SEC61G	2280.66	-2.96045	0.743283	-3.98294	6.80693e-05	0.0498122
ATP6V0D2	1953.68	-2.66271	0.654858	-4.06609	4.78092e-05	0.0498122
LOC124417699	164.076	2.52309	0.595171	4.23927	2.24252e-05	0.0498122
RIDA	1148.02	-2.88189	0.719152	-4.00734	6.14069e-05	0.0498122
CENPF	424.892	-2.75897	0.69486	-3.97054	7.17108e-05	0.0498122
IL15	1104.12	-2.89341	0.710505	-4.07233	4.65445e-05	0.0498122
LOC124418363	583.811	-3.39235	0.792654	-4.27973	1.8712e-05	0.0498122
SLC5A12	18.2214	-6.69309	1.68344	-3.97583	7.0133e-05	0.0498122
LOC121111295	415.157	2.41125	0.602142	4.00445	6.2161e-05	0.0498122
FTCD	5236.69	2.31947	0.577069	4.0194	5.8347e-05	0.0498122
ATP6V1G3	869.255	-2.41191	0.578628	-4.16833	3.06846e-05	0.0498122
PRDX1	31329.1	-2.103	0.531949	-3.95338	7.70538e-05	0.0498122
NEU4	440.882	2.79021	0.70178	3.97591	7.01102e-05	0.0498122
RPL22L1	2802.15	-3.34744	0.758462	-4.41346	1.01732e-05	0.0498122
RPL29	10674.7	-3.02881	0.716405	-4.22779	2.35994e-05	0.0498122
EVI2A	625.502	-3.22928	0.787056	-4.10298	4.07863e-05	0.0498122
ANXA1	1303.29	-2.97231	0.736527	-4.03558	5.44678e-05	0.0498122
CKS2	102.047	-3.63596	0.922136	-3.94297	8.04782e-05	0.0498122

## Sheet: F2-SYNs.v.C
Table S3. Significantly (|log2foldchange| ≥ 0 and padj ≤ 0.05) up- and downregulated differentially expressed genes in F2 between synbiotic single in ovo injected group and control in cecal mucosa.
Gene ID	baseMean	log2FoldChange	lfcSE	stat	pvalue	padj
GSTA4	2304.06	-1.35892	0.226566	-5.99789	1.99892e-09	2.9726e-05
CLDN2	359.489	1.89453	0.35097	5.398	6.73886e-08	0.000501068
CLCNKB	290.461	-1.31947	0.255876	-5.1567	2.51344e-07	0.00124591
LOC121106978	300.231	-1.59456	0.325187	-4.9035	9.41417e-07	0.00349995
LOC121108950	18.0279	3.75913	0.799431	4.70225	2.57309e-06	0.00765288
ATP8A2	852.335	0.89123	0.194019	4.59351	4.35849e-06	0.0092593
TOP2A	778.548	1.03167	0.223899	4.60776	4.07037e-06	0.0092593
GGT5	299.219	0.993867	0.21795	4.56008	5.11353e-06	0.00950541
RRM2	472.94	1.22677	0.272064	4.50911	6.50999e-06	0.0107567
TNFAIP2	461.313	1.03416	0.230577	4.48512	7.28726e-06	0.0108369
CEP192	148.454	1.15864	0.26507	4.37109	1.23629e-05	0.0167135
KNL1	311.435	1.06346	0.24508	4.33925	1.42968e-05	0.0177172
MKI67	1252.18	0.934408	0.21647	4.31658	1.58467e-05	0.0181274
CKAP2	271.845	1.07998	0.259586	4.16039	3.17704e-05	0.033747
CABP4	274.964	-4.37877	1.06004	-4.13074	3.6159e-05	0.0358481
LOC107051851	31.7159	2.19477	0.538923	4.07251	4.65095e-05	0.0432277
RAD51	210.049	0.914213	0.226102	4.04336	5.269e-05	0.0460914
FSTL1	969.353	0.915172	0.22933	3.99064	6.58958e-05	0.0465703
SIK1	458.216	1.52605	0.385303	3.96065	7.47456e-05	0.0465703
KBTBD11	99.3377	-1.82199	0.462873	-3.93626	8.27615e-05	0.0465703
COL18A1	334.478	0.926613	0.235713	3.93111	8.45537e-05	0.0465703
ECT2	241.406	1.0979	0.274979	3.99266	6.53363e-05	0.0465703
SLC7A5	196.034	1.1046	0.277534	3.98006	6.88965e-05	0.0465703
CFAP45	13.2292	-3.42374	0.86822	-3.9434	8.03331e-05	0.0465703
MRC2	631.744	0.868017	0.215992	4.01875	5.85067e-05	0.0465703
LOC101752152	854.756	-1.19679	0.301741	-3.96629	7.30016e-05	0.0465703
LOC121108229	73.8074	-1.41865	0.359101	-3.95057	7.7966e-05	0.0465703
ELAPOR2	840.37	1.01086	0.258605	3.90891	9.2712e-05	0.04924

## Sheet: F2-SYNr.v.C
Table S4. Significantly (|log2foldchange| ≥ 0 and padj ≤ 0.05) up- and downregulated differentially expressed genes in F2 between synbiotic repeatedly in ovo injected group and control in cecal mucosa.
Gene ID	baseMean	log2FoldChange	lfcSE	stat	pvalue	padj
MCM3	433.192	1.40616	0.22369	6.28617	3.25386e-10	2.97461e-06
AADAC	361.118	2.44216	0.391822	6.23284	4.58055e-10	2.97461e-06
MCM2	569.904	1.27501	0.21625	5.89602	3.7237e-09	1.61211e-05
FNIP2	2233.43	-1.05357	0.181022	-5.82014	5.87983e-09	1.90918e-05
MSH6	424.184	1.08889	0.18976	5.73826	9.56536e-09	2.4847e-05
RRM1	482.616	1.30213	0.23008	5.65946	1.51854e-08	3.28713e-05
HIST1H2B5	72.5476	-2.21453	0.39471	-5.61051	2.01732e-08	3.743e-05
CYP2C23a	2272.98	-2.25679	0.404185	-5.58355	2.35655e-08	3.82223e-05
TOP2A	878.284	1.22891	0.220899	5.56321	2.6486e-08	3.82223e-05
TNC	587.267	1.31088	0.247301	5.30074	1.15337e-07	0.000149799
COL18A1	424.809	1.37197	0.260657	5.26353	1.41319e-07	0.000166859
COL6A2	2451.26	1.46536	0.283015	5.17766	2.24691e-07	0.00024319
CLDN2	323.73	1.64917	0.321999	5.12166	3.02858e-07	0.000302579
FABP1	11689.6	-0.976349	0.193527	-5.04504	4.53428e-07	0.00036807
LRRC39	42.0806	-2.14586	0.423376	-5.06845	4.0107e-07	0.00036807
LOC121107011	1304.75	8.55498	1.69543	5.04592	4.51344e-07	0.00036807
MCOLN3	212.823	-1.88305	0.377393	-4.98963	6.0494e-07	0.000462174
LRRC19	2321.53	-0.917121	0.185864	-4.93435	8.04166e-07	0.00058025
E2F7	117.643	1.40202	0.285639	4.90837	9.1836e-07	0.000627772
PGM3	1816.5	0.960244	0.201194	4.77274	1.81736e-06	0.0011802
LOC121113091	190.12	1.61267	0.339767	4.7464	2.07067e-06	0.00128066
NES	27.3699	2.93591	0.625109	4.69664	2.64479e-06	0.00156139
APCDD1	300.855	1.13383	0.245332	4.62159	3.80806e-06	0.0021504
GPCPD1	2935.86	-0.898794	0.196043	-4.58469	4.54667e-06	0.00244825
SCUBE3	200.63	1.28774	0.281339	4.57719	4.71252e-06	0.00244825
RRM2	437.918	1.00846	0.223886	4.50434	6.65804e-06	0.0031311
KIF4B	428.469	1.03398	0.229701	4.50142	6.75013e-06	0.0031311
LRP8	203.668	1.74409	0.386313	4.5147	6.34072e-06	0.0031311
LOC121110398	108.897	-1.50229	0.335884	-4.47264	7.72615e-06	0.00323701
COL6A1	2093.48	1.28876	0.287594	4.48117	7.42361e-06	0.00323701
LOC101750578	72.1422	-1.92677	0.430554	-4.4751	7.63741e-06	0.00323701
LOC121112461	78.2449	1.9595	0.439617	4.4573	8.29974e-06	0.00336866
KCNG3	211.223	-1.4223	0.321626	-4.42223	9.76866e-06	0.00353197
SLC7A5	214.869	1.24207	0.28023	4.43233	9.3219e-06	0.00353197
GM2A	207.607	1.02147	0.231493	4.41253	1.02168e-05	0.00353197
V-BG	747.223	1.58269	0.358881	4.41007	1.03338e-05	0.00353197
DDHD2	860.957	1.15437	0.260258	4.4355	9.186e-06	0.00353197
ARRDC3	1797.8	-0.832221	0.188358	-4.4183	9.94792e-06	0.00353197
CACNB4	255.512	-0.904721	0.20567	-4.39889	1.08806e-05	0.00362352
AKR1D1	346.401	1.03259	0.235066	4.39274	1.11929e-05	0.00363435
SCD	420.096	1.47306	0.336024	4.38379	1.16634e-05	0.00369474
BMT2	574.816	-0.867949	0.198264	-4.37775	1.19912e-05	0.00370813
FGD4	1365.92	-0.884505	0.202429	-4.36946	1.24552e-05	0.00376204
PCMTD1	1342.03	-0.921033	0.212043	-4.34362	1.40152e-05	0.00404509
LOC416755	135.23	1.42469	0.327929	4.34451	1.39588e-05	0.00404509
PDK4	160.031	-1.33849	0.310598	-4.30941	1.63691e-05	0.00462178
IGF2	302.157	1.01411	0.236703	4.2843	1.83316e-05	0.00502973
TESMIN	43.4224	-2.21797	0.518627	-4.27661	1.89757e-05	0.00502973
PAPLN	1886.56	-0.816463	0.190899	-4.27695	1.89472e-05	0.00502973
SMAD1	893.375	1.65592	0.394853	4.19377	2.74361e-05	0.00708934
INSL5	104.491	1.59325	0.380207	4.19047	2.78377e-05	0.00708934
MCM10	75.4061	1.32201	0.317458	4.16436	3.12224e-05	0.00773713
PNAT10	554.271	-0.819568	0.196926	-4.16181	3.15728e-05	0.00773713
LOC112531079	47.6737	1.9668	0.474985	4.14076	3.46154e-05	0.00832564
BCAR3	1076.95	-0.755134	0.182691	-4.13339	3.57456e-05	0.00844116
EIF3E	4456.13	-0.830524	0.202905	-4.09317	4.25512e-05	0.00986884
CSTA	197.633	-1.37283	0.335867	-4.08741	4.36207e-05	0.0099394
CEP192	147.618	1.0913	0.267688	4.07677	4.56652e-05	0.0102259
FN1	1835.4	1.47159	0.363052	4.05339	5.04807e-05	0.0109274
TRIM36	525.092	-0.791214	0.195113	-4.05516	5.00997e-05	0.0109274
FSTL1	1002.78	0.931639	0.23071	4.03815	5.38753e-05	0.0111069
LOC420486	1313.4	0.90349	0.223655	4.03966	5.35277e-05	0.0111069
COL13A1	148.531	1.18607	0.293176	4.04557	5.21953e-05	0.0111069
VWF	2231.02	0.830209	0.206118	4.02783	5.6294e-05	0.0112484
SLC16A9	860.308	-0.932612	0.231478	-4.02894	5.60291e-05	0.0112484
CNTFR	66.5749	1.68126	0.41809	4.02129	5.78814e-05	0.0113904
CDYL2	1238.17	-0.709399	0.17694	-4.00926	6.09091e-05	0.0118073
VEGFRKDRL	2227.46	0.634054	0.158733	3.99448	6.48376e-05	0.0122045
GLRX	3725.14	-0.654127	0.163714	-3.99556	6.45426e-05	0.0122045
NCAPD3	195.493	0.920316	0.231412	3.97696	6.98011e-05	0.0129511
DDR2	47.6971	1.52838	0.385623	3.9634	7.38888e-05	0.0135164
RAB32	936.08	-0.770522	0.194981	-3.95178	7.75735e-05	0.0139934
LOC121108140	59.6235	2.07082	0.525334	3.94191	8.08366e-05	0.0143823
MCM6	636.017	0.731499	0.18588	3.93532	8.30847e-05	0.0145825
ATP8A2	804.507	0.699563	0.178378	3.9218	8.78905e-05	0.0150585
SLC6A11	59.2606	1.61356	0.411499	3.92118	8.81156e-05	0.0150585
GLO1	3603.28	-0.69359	0.17705	-3.91748	8.94783e-05	0.0150928
POLR1B	229.547	0.973501	0.248795	3.91287	9.12073e-05	0.0151872
PCSK1	225.549	1.33297	0.34343	3.88136	0.000103875	0.0170776
SLC8A1	1300.24	1.15284	0.297423	3.87607	0.000106155	0.0172343
GGT5	310.972	1.02053	0.264388	3.85997	0.000113401	0.0181833
NCAPD2	474.982	0.717825	0.186511	3.8487	0.000118746	0.0186726
FAM76B	511.569	-0.766079	0.199111	-3.8475	0.000119327	0.0186726
TUBA1A	1206.03	0.787967	0.205446	3.83539	0.000125365	0.0193838
TNFAIP2	477.804	1.05345	0.27528	3.82682	0.00012981	0.0198349
MFSD2A	415.217	1.2573	0.329457	3.81628	0.000135478	0.0204603
TCEA3	1323.36	-0.878821	0.230925	-3.80566	0.000141427	0.0211133
PPARA	3261.46	-0.771421	0.203318	-3.79416	0.000148143	0.0217491
TBC1D32	249.763	-0.925638	0.24406	-3.79267	0.000149036	0.0217491
IRS2	853.983	-0.836266	0.220811	-3.78725	0.000152321	0.0219816
MCM4	487.55	0.779011	0.206381	3.77462	0.000160252	0.0223801
UCK2	272.403	0.775543	0.205441	3.77501	0.000160003	0.0223801
SSX2IP	493.79	-0.715002	0.189207	-3.77894	0.000157499	0.0223801
FBXO8	663.539	-0.712406	0.189701	-3.75542	0.000173051	0.0236588
LOC112533469	1580.87	-0.669571	0.178198	-3.75746	0.000171644	0.0236588
LOC101750030	98.8182	-1.55637	0.417756	-3.72555	0.000194888	0.0257156
AKAP9	4781.47	-0.641071	0.172141	-3.7241	0.000196015	0.0257156
FAM83D	219.03	1.02018	0.273709	3.72724	0.000193588	0.0257156
SETBP1	361.554	-0.893261	0.239386	-3.73146	0.000190372	0.0257156
ESCO2	183.31	0.817097	0.219655	3.71991	0.000199291	0.0258839
LOC426820	182.469	1.14687	0.308664	3.71558	0.000202738	0.0260709
PRODH	78.9232	1.28122	0.345171	3.71183	0.000205765	0.0262008
LOC771030	74.4204	-2.0842	0.564453	-3.69243	0.000222125	0.0280094
PLCB4	488.985	-0.689406	0.186874	-3.68914	0.000225009	0.0281002
MCM5	432.345	0.943776	0.256627	3.67762	0.000235417	0.02912
SLC35A3	2855.49	-0.672305	0.183329	-3.66721	0.000245207	0.0292179
SLCO2A1	363.061	1.00795	0.274361	3.67382	0.000238948	0.0292179
PIK3IP1	1539.97	-0.654652	0.178414	-3.66928	0.00024323	0.0292179
LOC107049444	66.0238	1.90996	0.520231	3.67136	0.000241261	0.0292179
STAB1	815.236	0.870182	0.237546	3.66321	0.000249072	0.0294087
MMP1	47.3818	2.35523	0.64478	3.65277	0.00025943	0.0303557
LOC121110309	65.7487	-1.59128	0.438141	-3.6319	0.000281342	0.0311684
INCENP	436.283	0.723376	0.198569	3.64294	0.00026954	0.0311684
GLS2	3604.02	-0.7237	0.199345	-3.63038	0.000283	0.0311684
ZFAND6	1597.78	-0.583774	0.160639	-3.63407	0.000278987	0.0311684
CMTM4	2350.7	-0.686928	0.189224	-3.63023	0.000283174	0.0311684
TRAIP	67.9971	1.21249	0.333611	3.63445	0.000278579	0.0311684
PRLR	2021.13	-1.01996	0.280356	-3.63809	0.000274669	0.0311684
LOC112533358	620.737	-0.757621	0.208895	-3.62681	0.000286948	0.0313183
SNX2	1754.41	-0.661186	0.1825	-3.62293	0.000291287	0.031527
HIST1H4I	63.5714	-1.63709	0.454136	-3.60485	0.000312332	0.0335254
POLA1	390.453	0.761485	0.211556	3.59944	0.0003189	0.0338516
THBS1	1322.09	0.822302	0.22854	3.59807	0.000320584	0.0338516
DNM1	52.6113	1.50509	0.419199	3.5904	0.000330174	0.0344829
ACLY	1339.99	0.844051	0.235173	3.58906	0.000331873	0.0344829
CDCA7	796.881	0.952345	0.265774	3.58328	0.000339302	0.0347402
UHRF1	540.558	0.749578	0.209205	3.58298	0.000339699	0.0347402
CIT	142.267	1.00343	0.280408	3.57846	0.00034563	0.0350707
AEBP1	217.696	0.904027	0.253278	3.5693	0.000357935	0.0360377
YPEL1	1699.7	-0.865018	0.242497	-3.56712	0.00036092	0.0360587
PWP2	417.813	0.742714	0.208726	3.55831	0.000373243	0.0367205
SDR16C5	3208.45	-0.931236	0.261805	-3.55698	0.000375147	0.0367205
CENPT	160.174	0.866178	0.243557	3.55636	0.000376026	0.0367205
FABP2	1108.36	-1.08199	0.304565	-3.55256	0.000381499	0.0369769
SEMA6D	785.42	-0.697472	0.196495	-3.54958	0.000385853	0.0371219
CHMP4C	4244.53	-0.549127	0.154796	-3.54742	0.000389028	0.0371265
TXNRD3	941.254	0.683127	0.192701	3.54501	0.000392592	0.0371265
CREBRF	715.776	-0.804209	0.226937	-3.54375	0.000394476	0.0371265
PPFIBP2	1360.51	-0.873308	0.24686	-3.53766	0.000403684	0.0377197
FAM8A1	377.475	-0.74341	0.21045	-3.53248	0.000411679	0.0379916
NABP1	814.447	0.653237	0.184949	3.53199	0.000412443	0.0379916
SLC29A1	280.856	0.794263	0.225214	3.52671	0.000420759	0.0382155
SPDEF	173.199	1.18187	0.334975	3.52822	0.000418368	0.0382155
EXFABP	455.952	0.901008	0.256434	3.51361	0.000442062	0.0398715
ZNF593	1977.34	-0.66765	0.190411	-3.50636	0.000454285	0.0406914
APEX1	77.8374	1.29176	0.368814	3.50247	0.000460959	0.0410064
CHST9	327.292	-0.962368	0.276112	-3.48542	0.000491361	0.0416999
TTC13	661.895	-0.688849	0.197081	-3.49526	0.000473602	0.0416999
BARD1	105.44	1.03525	0.297373	3.48132	0.00049895	0.0416999
COL6A3	1139.63	1.09029	0.313031	3.483	0.000495832	0.0416999
ACVR1C	45.939	-1.81278	0.52003	-3.48592	0.000490453	0.0416999
NR5A2	2600.1	-0.667339	0.191269	-3.48901	0.000484807	0.0416999
LOC100859636	102.417	-1.21948	0.35074	-3.47688	0.000507283	0.0416999
GNAS	2101.44	-0.590864	0.169683	-3.48216	0.000497378	0.0416999
AGO3	1004.93	0.586659	0.168253	3.48676	0.00048891	0.0416999
LOC425662	393.432	-0.930436	0.267509	-3.47814	0.000504905	0.0416999
GRP	41.2344	1.42383	0.408644	3.48429	0.000493444	0.0416999
MAT2L	542.064	-0.920231	0.264507	-3.47905	0.000503202	0.0416999
VAV3	2403.67	-0.757626	0.218288	-3.47076	0.000518979	0.042393
DAP	3274.52	-0.56812	0.163843	-3.46746	0.000525407	0.0426499
HIST1H46L2	261.358	-1.13493	0.328746	-3.45231	0.000555815	0.0447852
PDCD11	621.251	0.741711	0.214929	3.45095	0.000558608	0.0447852
POLE	175.097	0.915022	0.265867	3.44165	0.000578175	0.0460696
COL5A1	613.376	0.922856	0.268281	3.43989	0.000581958	0.0460882
RIDA	408.051	-0.925105	0.269105	-3.43771	0.000586652	0.0461784
LOC107056139	400.18	1.53364	0.446421	3.43541	0.000591664	0.0462923
HYOU1	2138.92	0.819122	0.238578	3.43335	0.000596172	0.0463658
TEC	666.81	-0.812474	0.237295	-3.42389	0.000617305	0.0474947
GEMIN5	414.139	0.727663	0.212544	3.42359	0.000618002	0.0474947
NOLC1	1018.4	0.7068	0.206621	3.42075	0.000624479	0.0477102
ABCF2	806.519	0.654501	0.191471	3.41827	0.000630209	0.0478664
MOK	166.193	-1.25153	0.36676	-3.41238	0.000643979	0.0478791
PGD	3485.29	0.758521	0.222316	3.4119	0.000645121	0.0478791
LOC121107412	67.1789	1.48367	0.4347	3.4131	0.000642281	0.0478791
LOC121108089	86.429	-0.967244	0.283284	-3.41439	0.000639247	0.0478791
CASP18	1131.63	-0.668539	0.196554	-3.40131	0.000670645	0.0494905
LOC107054851	438.038	-0.778428	0.229144	-3.39711	0.000681021	0.0499723

## Sheet: F2-SYNCHs.v.C
Table S5. Significantly (|log2foldchange| ≥ 0 and padj ≤ 0.05) up- and downregulated differentially expressed genes in F2 between synbiotic+choline single in ovo injected group and control in cecal mucosa.
Gene ID	baseMean	log2FoldChange	lfcSE	stat	pvalue	padj
LOC121106922	744.126	4.1014	0.457745	8.96002	3.24617e-19	4.3687e-15
FN1	2240.42	2.02283	0.252496	8.01133	1.13471e-15	7.63546e-12
LOC121106436	814.898	3.533	0.483463	7.3077	2.7176e-13	1.21912e-09
NES	36.5295	3.54732	0.583739	6.0769	1.22529e-09	4.12249e-06
LRRC39	33.4716	-3.67954	0.617166	-5.962	2.4917e-09	6.70667e-06
CLDN2	453.424	2.42716	0.419462	5.78638	7.19215e-09	1.6132e-05
LOC121110829	450.101	-2.67183	0.468598	-5.70176	1.18578e-08	2.27975e-05
FNIP2	1902.3	-1.36676	0.249621	-5.47535	4.36654e-08	7.34561e-05
ADAMTS9	315.875	1.83624	0.33961	5.40691	6.41202e-08	9.5881e-05
TRIM36	410.574	-1.49113	0.28182	-5.29106	1.21608e-07	0.000163661
KK34	346.226	2.92283	0.572847	5.1023	3.35555e-07	0.000410536
COL6A2	2462.2	1.65764	0.329634	5.02873	4.93751e-07	0.000511146
LOC417131	1544.33	-1.22613	0.243603	-5.03331	4.82094e-07	0.000511146
PLA2G15	1844.35	-1.24839	0.258435	-4.83056	1.36149e-06	0.00122153
CA4	16256.8	-1.22216	0.252436	-4.84145	1.28893e-06	0.00122153
TMCC3	2604.34	-1.22752	0.258069	-4.75655	1.96927e-06	0.0016564
FRMD6	155.493	1.6409	0.346003	4.74243	2.1117e-06	0.00167172
FABP2	877.621	-1.83006	0.389171	-4.70244	2.57066e-06	0.00176816
COL18A1	395.827	1.41987	0.302232	4.69796	2.62768e-06	0.00176816
ANXA6	999.522	1.20407	0.255483	4.71291	2.44202e-06	0.00176816
SLC26A3	3536.71	-1.37908	0.297669	-4.63293	3.60523e-06	0.00192314
FERMT2	399.281	1.27855	0.274867	4.65153	3.29476e-06	0.00192314
TRAK2	3759.34	-1.00803	0.217424	-4.63624	3.54804e-06	0.00192314
LOC771811	67.0845	1.65271	0.355093	4.6543	3.25081e-06	0.00192314
SMTN	491.34	1.21458	0.262515	4.6267	3.71538e-06	0.00192314
ADAMTS10	289.063	1.72095	0.368809	4.66622	3.06788e-06	0.00192314
F2RL1	1125.81	-1.18163	0.255897	-4.61761	3.88188e-06	0.0019349
LY6EL	21.3709	-6.86032	1.49123	-4.60044	4.21608e-06	0.00195655
PLAC9	111.117	2.13107	0.46259	4.60682	4.08865e-06	0.00195655
LOC101747286	32.7754	-2.29917	0.500699	-4.59191	4.39203e-06	0.00197026
PHLDB1	212.058	1.36021	0.298082	4.56321	5.03785e-06	0.00218708
TMEM139	1336.26	-1.18932	0.261361	-4.55051	5.35155e-06	0.00221378
LOC112532811	42.259	-2.25237	0.495296	-4.54751	5.42836e-06	0.00221378
COL5A1	1053.13	2.15737	0.479404	4.50012	6.7916e-06	0.00268828
PDGFRB	751.51	1.18869	0.264801	4.48901	7.15561e-06	0.00275143
CCN3	1248.18	-1.11277	0.254359	-4.3748	1.21545e-05	0.00452473
ANTXRL	558.031	1.31072	0.299954	4.36973	1.24398e-05	0.00452473
LOC107053674	65.0346	1.89796	0.440335	4.31027	1.63055e-05	0.00562666
SCUBE3	245.095	1.85082	0.429118	4.31307	1.61005e-05	0.00562666
CYSLTR1	169.869	1.76318	0.411588	4.28384	1.83696e-05	0.00615416
C4orf48	49.2814	1.8215	0.425851	4.27733	1.89149e-05	0.00615416
BCAR3	867.635	-1.28072	0.29966	-4.27393	1.9206e-05	0.00615416
LTC4S	18.4819	5.82658	1.38161	4.21725	2.47295e-05	0.00773976
C8orf22	225.397	-2.59931	0.617223	-4.21129	2.53915e-05	0.00776635
HHLA2	3337.98	-0.903376	0.216465	-4.17331	3.00209e-05	0.00879675
MFSD2A	357.718	1.14574	0.274563	4.17295	3.00676e-05	0.00879675
NR5A2	2083.46	-1.19551	0.287454	-4.15897	3.19687e-05	0.00915392
SPEG	125.436	1.41267	0.340325	4.15094	3.31117e-05	0.00928368
KCNJ15	2128.38	-1.12082	0.272375	-4.11497	3.87223e-05	0.0104225
ENPP1	1991.18	-1.00059	0.243143	-4.11523	3.86792e-05	0.0104225
TGM2	252.226	1.15557	0.282026	4.09738	4.17859e-05	0.0110266
CTSG	215.886	2.43727	0.597172	4.08136	4.47728e-05	0.0115876
MCOLN3	172.714	-2.85126	0.706904	-4.03344	5.49651e-05	0.013957
COL1A2	1479.8	1.37454	0.344251	3.99285	6.52842e-05	0.0156892
HPGD	7648.7	-1.02269	0.25565	-4.00035	6.32487e-05	0.0156892
SCD	483.017	1.91465	0.479371	3.99409	6.49421e-05	0.0156892
NRP2	584.699	0.968949	0.243363	3.98149	6.8485e-05	0.0161697
COL6A1	2039.98	1.42736	0.359406	3.97145	7.14363e-05	0.0165757
SDC3	191.741	1.22984	0.312771	3.93206	8.42197e-05	0.0192107
RMDN2	880.737	-1.01772	0.25937	-3.92382	8.71569e-05	0.0195493
PHLDA1	255.064	1.1851	0.302991	3.91135	9.17831e-05	0.0202207
LRRC19	2024.37	-1.10283	0.282215	-3.90776	9.31553e-05	0.0202207
ITGB6	1968.83	-0.886836	0.227257	-3.90234	9.52656e-05	0.0203505
LOC121106538	66.4624	4.06847	1.04831	3.88099	0.000104033	0.0210641
MYLK	1447.69	1.30091	0.335305	3.87978	0.000104552	0.0210641
PLS1	6173.06	-0.995	0.256455	-3.87982	0.000104533	0.0210641
MAPK4	5980.85	-0.877587	0.226238	-3.87905	0.000104867	0.0210641
GRIK1	25.7323	2.50355	0.648084	3.863	0.000112002	0.0218931
STAB1	965.437	1.42133	0.367984	3.86247	0.000112247	0.0218931
SLC25A48	19.5735	-2.63135	0.68663	-3.83226	0.00012697	0.0244109
KCNK5	2665.59	-0.93749	0.245831	-3.81355	0.000136985	0.0259655
EGLN3	1340.48	-1.09189	0.286938	-3.80531	0.000141629	0.0263977
VWA5B1	67.8456	1.34656	0.354116	3.80259	0.000143188	0.0263977
VIM	1485.78	1.0429	0.275744	3.78215	0.00015548	0.0282763
GK2	3179.69	-0.825636	0.218746	-3.7744	0.000160393	0.0284022
NTN3	117.896	1.74849	0.462913	3.77716	0.00015863	0.0284022
IGSF5	711.027	-1.0394	0.276165	-3.7637	0.000167417	0.029261
LOC107050495	56.2877	-2.75475	0.732957	-3.7584	0.000171001	0.0295043
PCDH19	76.6944	1.70545	0.455175	3.74681	0.000179099	0.0305103
TRAIP	69.9946	1.45767	0.390092	3.73675	0.000186417	0.03136
ANTXR2	695.992	0.952007	0.255099	3.73191	0.000190031	0.0315106
TNS1	1265.5	1.55412	0.416729	3.72932	0.000191995	0.0315106
SLCO2A1	382.891	1.31473	0.353845	3.71556	0.000202754	0.0324841
AADAC	340.75	2.50117	0.67278	3.71766	0.00020108	0.0324841
DPT	286.739	1.45392	0.392609	3.70322	0.000212881	0.0333134
FAM134B	588.116	-1.27556	0.344218	-3.70567	0.000210833	0.0333134
ACBD5	1956.9	-0.809002	0.218896	-3.69582	0.000219176	0.0339042
TESMIN	37.4867	-2.78194	0.754198	-3.68861	0.000225486	0.034484
KCNH6	41.8701	1.55176	0.421056	3.68541	0.000228337	0.0345276
SLC25A4	57.55	1.62453	0.441171	3.68231	0.000231133	0.0345621
LOC121108224	108.557	1.32103	0.359887	3.67068	0.000241904	0.0357752
ITGB3	85.2663	1.44501	0.394255	3.66517	0.000247175	0.0361573
CCL17	110.575	3.54496	0.968047	3.66197	0.000250279	0.0362178
LOC416755	108.619	1.17301	0.320798	3.65654	0.000255641	0.0366002
CAPG	253.005	2.16134	0.591934	3.65132	0.000260895	0.0369592
HNF4G	2995.56	-0.981514	0.270658	-3.6264	0.000287398	0.0402896
GLDC	808.495	-2.60121	0.719207	-3.61678	0.00029829	0.0413855
DRD4	121.887	1.46095	0.405117	3.60624	0.000310671	0.0426634
CRISPLD2	949.395	1.50236	0.417226	3.60084	0.000317192	0.0431189
FIBIN	87.0341	1.39961	0.390728	3.58206	0.0003409	0.0449788
PLEKHG4	213.826	1.23325	0.3439	3.58606	0.000335711	0.0449788
JAM3	128.376	1.19177	0.332562	3.5836	0.000338888	0.0449788
TEX2L	51.4446	1.78549	0.498957	3.57845	0.00034564	0.0451462
TNS2	705.707	1.42246	0.398056	3.57351	0.000352233	0.0451462
RNF165	61.9127	1.79402	0.501922	3.5743	0.00035117	0.0451462
CHMP2B	2859.86	-1.09507	0.3072	-3.56468	0.000364297	0.046252
ADIPOQ	114.781	1.35455	0.380726	3.5578	0.000373968	0.0469836
GATA2	159.656	1.19296	0.335511	3.55565	0.000377042	0.0469836
KCNJ8	320.312	1.3593	0.383066	3.54847	0.000387479	0.0476943
LOC121107543	44.7195	3.81986	1.07697	3.54687	0.000389833	0.0476943
COL4A2	1008.92	1.01737	0.28793	3.5334	0.000410246	0.0488592
UPB1	379.437	-1.6169	0.457106	-3.53726	0.000404307	0.0488592
TNC	537.105	1.32317	0.374419	3.53392	0.000409451	0.0488592
PLXNA4	80.4164	1.26009	0.35728	3.52689	0.000420471	0.0496377
ALDOB	4687.4	-1.3656	0.387583	-3.52337	0.000426101	0.0498649

## Sheet: F2-SYNCHr.v.C
Table S6. Significantly (|log2foldchange| ≥ 0 and padj ≤ 0.05) up- and downregulated differentially expressed genes in F2 between synbiotic+choline repeatedly in ovo injected group and control in cecal mucosa.
Gene ID	baseMean	log2FoldChange	lfcSE	stat	pvalue	padj
CLDN2	432.497	2.42638	0.326497	7.43155	1.07329e-13	1.3429e-09
LOC121106447	5875.08	2.18891	0.299013	7.32047	2.47111e-13	1.54593e-09
SCD	571.589	2.30097	0.322562	7.13341	9.79113e-13	4.08356e-09
NFIC	1824.11	1.64747	0.240347	6.85455	7.15397e-12	2.23776e-08
SLC25A10	665.77	1.33486	0.203663	6.55424	5.59269e-11	1.39951e-07
J6367_mgt07	423.173	1.59148	0.245578	6.48054	9.13929e-11	1.90585e-07
SELENOP1	4752.36	-1.12112	0.174601	-6.42105	1.35336e-10	2.41904e-07
MCOLN3	174.503	-2.31703	0.368999	-6.27923	3.40244e-10	5.32142e-07
TOP2A	887.789	1.53578	0.248728	6.17455	6.63537e-10	9.22464e-07
GZMK	236.819	-1.89185	0.312081	-6.06206	1.34389e-09	1.68148e-06
MFSD2A	373.893	1.33569	0.223796	5.96836	2.3965e-09	2.72591e-06
CAPG	296.564	2.52317	0.424923	5.93796	2.88599e-09	2.94912e-06
LOC121107733	311.886	1.3357	0.225316	5.92812	3.06415e-09	2.94912e-06
PCBP4	122.498	1.75734	0.298514	5.88695	3.93389e-09	3.51577e-06
LIPI	331.338	-1.5557	0.265126	-5.86777	4.417e-09	3.68436e-06
LOC101748032	155.469	1.67064	0.289883	5.76315	8.25604e-09	6.45623e-06
RAB15	221.342	1.98624	0.345846	5.74314	9.2938e-09	6.84024e-06
LOC121108224	123.766	1.66913	0.293552	5.68598	1.30061e-08	9.04069e-06
FAM134B	555.382	-1.31609	0.233973	-5.62497	1.85535e-08	1.2218e-05
NCAPH2	185.21	1.60494	0.286247	5.60685	2.06047e-08	1.28903e-05
LOC121110829	486.763	-1.6763	0.299458	-5.59778	2.17116e-08	1.2936e-05
SPTB	367.848	1.30031	0.234018	5.55645	2.75317e-08	1.5658e-05
EXPH5	1221.31	-1.04213	0.188722	-5.52205	3.35068e-08	1.74682e-05
LOC101748987	1604	1.20709	0.218508	5.52424	3.30908e-08	1.74682e-05
GNMT	168.959	1.37699	0.250188	5.50383	3.71629e-08	1.75172e-05
SLC17A5	596.367	-1.22134	0.222029	-5.50083	3.78009e-08	1.75172e-05
TNS2	604.983	1.21174	0.21986	5.5114	3.56e-08	1.75172e-05
RFX5	509.679	1.28041	0.233338	5.48737	4.07966e-08	1.7712e-05
NCKAP5L	551.944	1.22003	0.222379	5.48626	4.10524e-08	1.7712e-05
RPL29	3238.85	-1.38635	0.253388	-5.47125	4.46865e-08	1.86372e-05
KIFC1	934.379	1.56046	0.286281	5.45081	5.01409e-08	2.02375e-05
CDT1	320.183	1.69822	0.314583	5.39831	6.72705e-08	2.63028e-05
GSTA3	795.878	1.14197	0.213946	5.33766	9.41513e-08	3.56976e-05
FNIP2	1927.83	-1.0695	0.201779	-5.30035	1.1558e-07	4.25334e-05
SLIT1	65.4493	2.14225	0.404599	5.29475	1.19179e-07	4.26048e-05
DES	1075.11	1.73849	0.328845	5.28665	1.2458e-07	4.32983e-05
ACTG2	422.143	1.67272	0.317004	5.27667	1.31553e-07	4.33154e-05
NES	24.444	2.98546	0.565734	5.27715	1.3121e-07	4.33154e-05
LOC107056280	330.665	1.21801	0.232389	5.24125	1.59488e-07	4.97899e-05
IGF2	314.148	1.39141	0.265686	5.23706	1.63154e-07	4.97899e-05
GBP4L	556.487	1.26811	0.241853	5.24331	1.57723e-07	4.97899e-05
LOC422270	3884.99	-0.881385	0.169557	-5.19817	2.01265e-07	5.85635e-05
MYO7L2	315.695	1.25962	0.242152	5.20178	1.97389e-07	5.85635e-05
PSENEN	279.232	1.32357	0.255315	5.18404	2.17132e-07	6.03723e-05
LOC101751749	201.981	1.78792	0.344696	5.18694	2.13781e-07	6.03723e-05
CDC6	39.5269	2.25293	0.438528	5.13748	2.78453e-07	7.57391e-05
LOC421441	470.147	1.18642	0.233739	5.07583	3.85813e-07	0.000102708
SREBF1	909.793	1.0073	0.19872	5.06892	4.00073e-07	0.000104286
ECI2	618.964	-1.04465	0.206258	-5.06476	4.0892e-07	0.000104416
ARAP2	1376.15	-1.02529	0.20286	-5.05418	4.32234e-07	0.000108162
SELENOF	1814.55	-0.898843	0.178089	-5.04716	4.4843e-07	0.000110015
ANXA6	952.289	1.20169	0.238657	5.03521	4.77318e-07	0.00011485
CHMP2B	2690.56	-1.14615	0.228464	-5.01677	5.2548e-07	0.000124053
KIF4B	427.234	1.3248	0.264922	5.00073	5.71131e-07	0.000130401
EPHB3	1026.16	1.25518	0.251034	5.00003	5.73216e-07	0.000130401
DYSF	493.13	1.29368	0.259344	4.98828	6.09187e-07	0.00013611
SPAG5	329.091	1.55875	0.312922	4.98126	6.31702e-07	0.000138664
CCDC102A	285.275	1.16481	0.234624	4.96461	6.88403e-07	0.000148505
LMBRD1	442.022	-1.03278	0.209326	-4.93382	8.06355e-07	0.000171002
SPOCK2	172.417	1.40005	0.287592	4.8682	1.12619e-06	0.000234849
LOC107049501	241.9	1.25265	0.258255	4.85044	1.23189e-06	0.000248603
ILF2	1745.76	1.00298	0.206688	4.8526	1.21852e-06	0.000248603
COL1A1	1549.24	1.60041	0.330333	4.84484	1.26717e-06	0.000251663
LOC107054697	76.4479	2.21646	0.458423	4.83497	1.33167e-06	0.000260341
LOC417131	1573.58	-0.921646	0.191531	-4.812	1.49427e-06	0.000287636
LOC101749404	105.816	1.64634	0.342719	4.80377	1.55705e-06	0.000289662
NASP	764.648	1.01795	0.212004	4.80157	1.57425e-06	0.000289662
LOC107049632	244.863	1.64662	0.342713	4.80466	1.55012e-06	0.000289662
LOC101749531	205.62	1.76698	0.36956	4.78131	1.74157e-06	0.000315805
CTBS	790.171	-1.07425	0.225111	-4.7721	1.82316e-06	0.000317194
CAMK2B	215.444	1.22159	0.255998	4.77186	1.82529e-06	0.000317194
LRRC19	2002.18	-0.934739	0.195699	-4.77641	1.78451e-06	0.000317194
CHEK1	168.677	1.50114	0.314813	4.76837	1.85723e-06	0.000318325
KIAA1644	36.9146	-2.80482	0.590748	-4.74791	2.05526e-06	0.00033507
PDE2A	143.151	1.36716	0.288591	4.73737	2.16514e-06	0.00033507
RRP8	173.002	1.21603	0.256709	4.73699	2.16917e-06	0.00033507
DNMT3A	3675.53	1.03663	0.218811	4.73755	2.16323e-06	0.00033507
TEX2L	56.0639	2.0314	0.427857	4.74785	2.05595e-06	0.00033507
SMTN	439.495	1.08064	0.227573	4.74852	2.04907e-06	0.00033507
LOC100859737	3458	1.06744	0.225145	4.74114	2.12517e-06	0.00033507
GLTSCR2	1047.87	1.22549	0.258648	4.73807	2.15767e-06	0.00033507
LOC100857820	372.455	1.24069	0.262796	4.72111	2.34566e-06	0.000357913
EMILIN1	348.521	1.30341	0.276459	4.71465	2.42126e-06	0.000360652
MLXIPL	1843.68	1.10927	0.235219	4.7159	2.40646e-06	0.000360652
GLO1	2948.88	-0.917616	0.19486	-4.7091	2.48808e-06	0.000361987
ANKRD13D	317.684	1.15505	0.245229	4.71011	2.47588e-06	0.000361987
ENG	600.574	1.38808	0.29657	4.68046	2.86229e-06	0.000411644
FRMD8	699860	0.920404	0.197408	4.66245	3.12462e-06	0.000439272
F2RL1	1121.33	-0.987477	0.211729	-4.66388	3.10304e-06	0.000439272
FGL2	1491.6	-1.18342	0.254058	-4.65808	3.1917e-06	0.000443717
TMEM128	577.585	-1.03983	0.223637	-4.64964	3.32514e-06	0.000450536
GPX2	3301.74	1.22572	0.263699	4.64818	3.34877e-06	0.000450536
CES1L2	2380.79	-0.969901	0.208593	-4.64972	3.32382e-06	0.000450536
LOC121106538	27.1413	2.7141	0.584512	4.64336	3.42785e-06	0.000453425
CPNE3	1023.27	-0.862782	0.18607	-4.63685	3.53752e-06	0.000453425
SLCO2A1	341.184	1.1784	0.254183	4.63604	3.55144e-06	0.000453425
TRAIP	70.8047	1.5807	0.340764	4.63869	3.5062e-06	0.000453425
LOC121106916	753.968	1.15549	0.249103	4.63859	3.508e-06	0.000453425
DNMT1	736.477	0.940194	0.202987	4.6318	3.62506e-06	0.000458149
LOC770450	170.791	-1.98233	0.428776	-4.62323	3.77817e-06	0.000472563
LOC112530184	190.19	1.67761	0.363023	4.62123	3.81464e-06	0.000472563
DBN1	70.4034	2.06625	0.448333	4.60874	4.0511e-06	0.000496935
GLIS2	295.582	1.54068	0.3345	4.60592	4.10648e-06	0.000498837
TP53I11	403.959	1.51585	0.329831	4.59584	4.31017e-06	0.000518546
EIF3E	3692.69	-1.01396	0.221179	-4.58436	4.55383e-06	0.000542643
RFC5	511.287	1.15353	0.251926	4.57886	4.67515e-06	0.000551844
LOC112530942	71399.9	1.02709	0.225766	4.54936	5.38104e-06	0.00062923
MTMR8	504.966	-0.964245	0.21255	-4.53656	5.71785e-06	0.000651537
KRT8	1755.2	1.24361	0.274018	4.53841	5.66813e-06	0.000651537
FUS	826.129	0.890806	0.196378	4.53619	5.72803e-06	0.000651537
LOC121106913	633	1.14378	0.252448	4.53073	5.87803e-06	0.00065666
LOC124417069	1264.95	1.15225	0.254311	4.53085	5.8748e-06	0.00065666
KANK3	583.787	1.20863	0.267829	4.5127	6.40078e-06	0.00070873
TPM4	649.657	1.20431	0.267261	4.50611	6.60269e-06	0.000724674
RNF207	78.7143	1.67351	0.372133	4.49707	6.88955e-06	0.000749583
RASSF1	367.112	1.30333	0.290733	4.48292	7.3627e-06	0.000794156
MCFD2	792.694	-1.03169	0.230294	-4.47987	7.46875e-06	0.000798709
PTCH2	634.009	0.872262	0.194944	4.47442	7.66192e-06	0.000812109
ID1	118.409	1.33544	0.298813	4.46913	7.85368e-06	0.000812109
PHLDB1	186.971	1.20644	0.269902	4.46993	7.82437e-06	0.000812109
LOC107049991	542.752	1.29955	0.290658	4.47107	7.78289e-06	0.000812109
RGS3	271.711	1.0239	0.229394	4.4635	8.06308e-06	0.00081359
GUCA2B	74202.4	-1.29753	0.290532	-4.46603	7.96854e-06	0.00081359
LOC107049666	240.786	1.2274	0.274963	4.46387	8.04919e-06	0.00081359
CYP4V2	365.74	-1.00386	0.22524	-4.45685	8.31739e-06	0.000829435
HSPG2	1474.85	1.0823	0.24289	4.45594	8.35269e-06	0.000829435
TSTD1	4310.43	-0.929404	0.209078	-4.44526	8.77858e-06	0.000864863
CDK2	499.892	1.12532	0.254808	4.41635	1.0038e-05	0.000973608
GLRX	2891.88	-1.10215	0.249486	-4.41767	9.97716e-06	0.000973608
ARL6IP1	948.937	-0.85237	0.193093	-4.41431	1.01333e-05	0.000975294
KRT18	7010.87	1.19303	0.271485	4.39448	1.11036e-05	0.00106052
PALM2AKAP2	262.768	1.38688	0.315767	4.39208	1.1227e-05	0.00106418
NMRK2	374.358	1.30433	0.29753	4.38384	1.16603e-05	0.00109695
ZBTB47	198.743	1.49824	0.342114	4.37936	1.19028e-05	0.00110317
DGKA	471.195	0.932417	0.212852	4.38059	1.18358e-05	0.00110317
LOC112533543	77.0767	1.43205	0.327218	4.37642	1.20644e-05	0.00110992
LIN37	243.036	1.16455	0.26637	4.37191	1.23163e-05	0.00112483
UBE2U	334.982	1.4975	0.342867	4.36758	1.25632e-05	0.0011351
AKAP8	1085.53	0.923952	0.211612	4.36625	1.26396e-05	0.0011351
TUBA1A	1123.21	0.947738	0.217112	4.3652	1.27009e-05	0.0011351
CEP131	251.606	1.00459	0.230535	4.35763	1.31476e-05	0.00116668
NHLRC3	525.617	-0.969125	0.222737	-4.35098	1.3553e-05	0.00117974
LOC121110398	92.541	-1.61498	0.371529	-4.34683	1.38116e-05	0.00117974
PTPDC1	71.0797	-1.51842	0.349327	-4.3467	1.382e-05	0.00117974
AEBP1	223.038	1.25712	0.289047	4.34919	1.36641e-05	0.00117974
DNAJC25	369.793	-0.947224	0.21795	-4.34606	1.38604e-05	0.00117974
TRIM36	435.857	-0.966971	0.222404	-4.34781	1.37506e-05	0.00117974
TMEM41B	996.259	-0.887627	0.204406	-4.34247	1.40892e-05	0.00119111
MCM5	408.761	1.13048	0.26047	4.34013	1.42396e-05	0.00119574
RRM2	385.339	1.04195	0.240519	4.3321	1.47691e-05	0.00123194
POLA2	256.973	1.1381	0.262948	4.32824	1.50305e-05	0.00124545
SLC35A3	2361.12	-0.851998	0.197086	-4.32298	1.53933e-05	0.00126712
CNTFR	55.0684	1.59111	0.368661	4.31591	1.58945e-05	0.00129982
TMEM184C	1007.35	-0.842181	0.195596	-4.30571	1.66451e-05	0.0013441
TAGLN	560.883	1.32156	0.306938	4.30563	1.66509e-05	0.0013441
TIMELESS	141.738	1.25824	0.29248	4.30195	1.69301e-05	0.00135788
MCM3	313.208	1.03076	0.24005	4.29396	1.75512e-05	0.0013725
NR5A2	2171.96	-0.809068	0.188382	-4.29483	1.74831e-05	0.0013725
LOC121107791	1463.84	1.14516	0.266474	4.29746	1.72764e-05	0.0013725
LOC100857191	1759.46	1.05352	0.24531	4.29463	1.74981e-05	0.0013725
DBNL	1370	0.991235	0.231713	4.27785	1.8871e-05	0.00146655
CS	1684.02	1.07045	0.250539	4.27257	1.93237e-05	0.00149246
LOC121108875	325.61	1.17445	0.275153	4.26834	1.96933e-05	0.00151167
LRP12	5707.29	-0.906126	0.212693	-4.26025	2.04195e-05	0.00153909
ZNF692	379.258	1.32516	0.310979	4.26125	2.0329e-05	0.00153909
IGBP1L	142.838	1.13588	0.266463	4.2628	2.01882e-05	0.00153909
SLC2A4RG	121.681	1.28871	0.302715	4.25718	2.0702e-05	0.00155104
CAD	557.593	1.02077	0.240248	4.2488	2.14916e-05	0.00157253
CDH3	1913.94	1.19113	0.280318	4.2492	2.14535e-05	0.00157253
AHDC1	198.849	1.19259	0.2806	4.25016	2.13622e-05	0.00157253
LIG1	162.23	1.18596	0.278879	4.25258	2.1132e-05	0.00157253
CSTB	627.907	-0.989758	0.233105	-4.24598	2.17642e-05	0.00157407
LOC107051524	200.637	1.11414	0.262371	4.24641	2.17222e-05	0.00157407
RHOG	401.321	1.07376	0.25454	4.21842	2.46023e-05	0.00176227
LOC121108142	56.3551	1.88515	0.446931	4.218	2.46481e-05	0.00176227
COL18A1	317.573	1.06594	0.253128	4.21106	2.54173e-05	0.00177666
ACBD4	481.348	1.14632	0.272121	4.21255	2.52503e-05	0.00177666
CBX5	261.691	1.13321	0.268911	4.21407	2.50806e-05	0.00177666
LOC101749377	1545.69	0.843058	0.200169	4.21173	2.53426e-05	0.00177666
SPATA2L	258.757	1.14168	0.271491	4.20521	2.60835e-05	0.00181309
LOC112530287	132.678	1.27523	0.303351	4.20381	2.62454e-05	0.00181427
FAM89A	673.519	-1.14676	0.273018	-4.2003	2.66567e-05	0.00182371
UCK2	253.845	0.938138	0.223391	4.19952	2.67478e-05	0.00182371
EML3	548.451	1.02244	0.2435	4.19892	2.68192e-05	0.00182371
FAM65A	327.006	0.967429	0.230653	4.19431	2.73709e-05	0.00185116
VWA5B2	125.517	1.2824	0.30591	4.19208	2.76407e-05	0.00185936
EVA1B	73.3811	1.40884	0.336266	4.18965	2.79383e-05	0.00186932
TP53	635.571	1.3156	0.31415	4.18782	2.81652e-05	0.00187448
STAT2	700.452	0.944239	0.22686	4.16221	3.15177e-05	0.00208651
FANCE	242.303	1.19758	0.287818	4.16088	3.17024e-05	0.00208769
LOC107052067	115.064	-1.2958	0.311533	-4.15942	3.19058e-05	0.00209008
LOC112531259	54.9827	1.63754	0.394647	4.14938	3.33374e-05	0.00217249
LRP1	2220.67	0.977807	0.235956	4.14401	3.41281e-05	0.00221249
CYP21A1	83.3177	1.78633	0.432038	4.13466	3.55479e-05	0.00229265
WDFY1	992.753	-0.839133	0.203321	-4.12712	3.67329e-05	0.00235693
CDC42EP1	821.45	1.02622	0.248917	4.12273	3.74416e-05	0.00239015
TUBB3	666.976	1.16604	0.283115	4.1186	3.81173e-05	0.00242093
CHTF18	475.791	0.901101	0.218957	4.11543	3.86455e-05	0.00244208
MAP3K6	247.233	1.16809	0.283959	4.1136	3.89531e-05	0.00244915
LOC420368	590.915	0.920588	0.223963	4.11044	3.94901e-05	0.00246562
FAM167B	130.983	1.19622	0.291068	4.10975	3.96092e-05	0.00246562
VMA21	831.954	-0.814535	0.198256	-4.1085	3.98243e-05	0.00246674
CCL5	257.606	-1.06045	0.259212	-4.09106	4.29402e-05	0.00264664
LOC112533469	1300.33	-0.870418	0.21282	-4.08992	4.31521e-05	0.00264666
SLC25A24	1521.73	-0.854551	0.209143	-4.08596	4.38941e-05	0.00267904
EXTL1	92.6478	1.41087	0.346082	4.07668	4.56825e-05	0.00276988
SIPA1	352.251	1.01568	0.249189	4.07596	4.58252e-05	0.00276988
BDH2	1747.83	-0.970521	0.238326	-4.07224	4.65634e-05	0.00278756
DNM1	50.8584	1.71361	0.420786	4.07239	4.65326e-05	0.00278756
RAPGEF3	791.318	1.47452	0.362605	4.06648	4.77281e-05	0.00284369
HPGD	7299.82	-1.01226	0.249002	-4.06526	4.79789e-05	0.00284508
FEN1	307.715	0.973451	0.239673	4.06158	4.87418e-05	0.00287668
SLC23A1	117.308	1.46923	0.361929	4.05944	4.91895e-05	0.00288948
PLVAP	2013.17	1.32316	0.327036	4.04591	5.21199e-05	0.00304731
CREB3L1	440.068	1.14967	0.284297	4.04391	5.25673e-05	0.00305648
BCHE	5161.27	-0.824658	0.20397	-4.04303	5.27654e-05	0.00305648
FAM83D	200.12	1.13231	0.280555	4.03594	5.43837e-05	0.0031286
LOC121108132	228.828	0.99194	0.24581	4.0354	5.45105e-05	0.0031286
LOC107053822	175.896	-1.2532	0.310775	-4.03249	5.51897e-05	0.00315261
PIK3C2B	518.486	0.849281	0.210664	4.03145	5.54326e-05	0.00315261
ASL	474.751	1.10089	0.273192	4.02972	5.58445e-05	0.00316166
BAZ2A	1173.68	0.943473	0.234477	4.02373	5.72827e-05	0.00322847
LOC107050768	371.609	1.02718	0.25558	4.019	5.84464e-05	0.00327929
LOC107051197	771.082	0.860862	0.214321	4.0167	5.90188e-05	0.00329662
SAMD4A	696.517	0.810031	0.201851	4.01301	5.99496e-05	0.00333373
LOC121108878	216.024	1.20844	0.301479	4.00836	6.11421e-05	0.003385
CCNB3	216.691	1.41823	0.354164	4.00444	6.21651e-05	0.00339655
DNAH17	100.055	1.38815	0.346596	4.0051	6.19924e-05	0.00339655
LOC107054982	937.235	1.09638	0.273704	4.00571	6.18305e-05	0.00339655
EXO1	73.1422	1.27941	0.319717	4.00171	6.28875e-05	0.00342108
PERPB	607.035	-1.46132	0.365377	-3.99948	6.34822e-05	0.00343848
UBE2O	705.854	0.861102	0.215548	3.99494	6.47106e-05	0.00348927
MAP7D1	262.888	1.02917	0.257681	3.99396	6.49777e-05	0.00348927
ATP10B	3595.83	-0.729815	0.183015	-3.98774	6.67048e-05	0.00355154
TLN1	3229.44	0.839553	0.210486	3.98863	6.64547e-05	0.00355154
USP39	409.061	1.03833	0.260701	3.98281	6.81043e-05	0.00361068
ARID3A	990.031	0.769313	0.193247	3.98099	6.86285e-05	0.00362312
COL5A1	568.601	1.06886	0.268908	3.97483	7.04304e-05	0.00370263
CASP7	2779.33	-1.02867	0.258881	-3.97355	7.08107e-05	0.00370679
CORO7	932.981	0.832438	0.209599	3.97158	7.13984e-05	0.00370679
FPGS	153.466	1.03784	0.261269	3.9723	7.11833e-05	0.00370679
GCDH	507.193	0.979436	0.246701	3.97013	7.18322e-05	0.0037139
CASD1	212.848	-0.963501	0.242861	-3.96729	7.26952e-05	0.00374306
SDR16C5	2703.94	-1.05124	0.265042	-3.96631	7.29949e-05	0.00374309
LOC121106922	583.934	3.8121	0.961371	3.96527	7.33115e-05	0.00374398
RPS21	1029.71	-0.990961	0.25011	-3.96209	7.42954e-05	0.0037788
TSPAN3	2387.94	-0.738383	0.186427	-3.9607	7.47302e-05	0.00378552
CASP18	947.487	-0.797732	0.201505	-3.95886	7.53076e-05	0.00379939
SLC29A1	263.177	0.966738	0.244415	3.95531	7.64367e-05	0.00383087
LOC112531447	376.83	1.01732	0.257226	3.95497	7.65439e-05	0.00383087
ENDOUL	408.211	-1.0172	0.258208	-3.93947	8.16612e-05	0.0040707
TBC1D15	781.363	-0.824779	0.209737	-3.93245	8.40859e-05	0.00417493
LOXL3	127.71	1.25076	0.318502	3.927	8.60109e-05	0.00425363
MTX3	559.729	-0.890907	0.227298	-3.91955	8.87143e-05	0.00437005
MTA2	797.587	0.911615	0.232751	3.91669	8.97717e-05	0.0044048
EXOSC6	556.803	1.03201	0.263587	3.91526	9.03067e-05	0.00441374
CCNB1	394.796	1.01102	0.258417	3.91234	9.14043e-05	0.00443275
SP1	5445.18	0.713489	0.182353	3.91269	9.12749e-05	0.00443275
CD34	122.149	1.39278	0.356426	3.90763	9.32056e-05	0.00450266
GPR34	332.246	-1.03067	0.26384	-3.9064	9.36829e-05	0.00450831
CLCA1	23577.6	-0.847368	0.217004	-3.90484	9.42872e-05	0.00452
PTGDS	68.2713	2.10238	0.538566	3.90365	9.4752e-05	0.00452495
HECTD4	1508.06	-0.775059	0.198608	-3.90245	9.52248e-05	0.00453024
DST	4881.75	-0.915653	0.235357	-3.89049	0.000100044	0.00472358
STAB1	685.738	0.802819	0.206344	3.89069	9.99599e-05	0.00472358
IGSF5	711.522	-0.836353	0.215398	-3.88283	0.00010325	0.00483844
CIT	134.355	1.18707	0.30566	3.88361	0.000102916	0.00483844
MCF2L2	445.69	-1.07769	0.277732	-3.88031	0.000104325	0.00487057
PCMTD1	1173.67	-0.880424	0.227583	-3.86858	0.000109469	0.00493955
TNKS1BP1	646.877	0.822658	0.212589	3.8697	0.000108968	0.00493955
FRRS1	207.356	-1.01026	0.260919	-3.87192	0.000107982	0.00493955
LOC100858360	548.855	0.93757	0.242205	3.87098	0.000108398	0.00493955
NDRG4	64.9989	1.46122	0.377203	3.87382	0.000107145	0.00493955
TGM2	233.06	1.09177	0.28194	3.87236	0.000107786	0.00493955
PYGO2	415.179	0.866516	0.223872	3.87058	0.000108576	0.00493955
OARD1	358.722	-0.814831	0.210662	-3.86796	0.00010975	0.00493955
PAF1	1051.58	0.804738	0.207973	3.86944	0.000109086	0.00493955
LOC121108934	76.1352	1.4315	0.369841	3.87059	0.000108572	0.00493955
CTSZ	2368.95	-0.820251	0.212112	-3.86707	0.000110153	0.00493991
LPAR6	160.209	-1.23898	0.320923	-3.86066	0.00011308	0.00503506
BGLAP	108.116	1.93743	0.501775	3.86114	0.000112857	0.00503506
ANXA4	2685.34	-0.812751	0.210633	-3.85862	0.000114029	0.00505935
LOC107052389	2764.14	-0.763634	0.198	-3.85675	0.000114907	0.00508025
PDE4C	47.2661	1.5184	0.393981	3.854	0.000116204	0.00511951
STIP1	1310.93	1.02131	0.265487	3.84692	0.000119611	0.00525115
CRIPT	630.394	-0.793113	0.206863	-3.83399	0.000126079	0.00544498
MSRA	289.117	-1.07194	0.279449	-3.83592	0.000125094	0.00544498
TCF7	554.487	0.836946	0.218299	3.83395	0.000126102	0.00544498
PRNP	439.192	0.96733	0.252319	3.83375	0.000126202	0.00544498
TPM2	3469.36	0.766812	0.199984	3.83436	0.000125889	0.00544498
LOC107052490	115.31	1.42525	0.371932	3.83201	0.000127099	0.0054461
NXN	262.934	1.00656	0.262629	3.83262	0.000126785	0.0054461
RBBP6	2135.38	0.834923	0.218069	3.82871	0.000128815	0.00550078
CCDC61	457.249	0.83894	0.219201	3.82726	0.000129577	0.00551451
NHLRC2	963.866	-0.855205	0.223564	-3.82533	0.0001306	0.00553919
ZBTB41	596.845	-0.884948	0.231997	-3.81448	0.000136472	0.00573001
RHBDF2	500.079	0.843637	0.221155	3.81469	0.000136353	0.00573001
MAPT	379.165	0.895502	0.234697	3.81557	0.000135869	0.00573001
GIMAP7L2	173.424	1.31204	0.344827	3.80492	0.00014185	0.00585282
KDSR	908.244	-0.830872	0.218239	-3.80716	0.000140572	0.00585282
GGH	805.561	-0.83663	0.219998	-3.8029	0.000143015	0.00585282
FNBP4	2166.28	0.723888	0.190349	3.80294	0.000142988	0.00585282
INCENP	410.178	0.907525	0.238624	3.80316	0.00014286	0.00585282
PAPLN	1670.24	-0.731882	0.192439	-3.80318	0.000142848	0.00585282
CFLAR	1188.71	-0.837597	0.220265	-3.80268	0.00014314	0.00585282
TM2D1	282.526	-0.843758	0.221736	-3.80524	0.000141666	0.00585282
ADIPOQ	106.082	1.28499	0.338151	3.80004	0.000144671	0.00587703
EHBP1L1	1507.54	0.928732	0.244372	3.80048	0.000144413	0.00587703
TGFBR1	553.588	-0.853719	0.224948	-3.79518	0.000147535	0.0059547
LOC415641	2132.96	-0.969208	0.255375	-3.79523	0.000147507	0.0059547
ITM2A	7893.36	-0.634649	0.167268	-3.7942	0.000148119	0.00595906
RASL11A	67.1256	1.29131	0.340806	3.789	0.000151257	0.0060549
SSRP1	1077.31	0.906417	0.239296	3.78786	0.000151953	0.0060549
TPCN2	1142.86	-0.962043	0.25395	-3.78831	0.000151672	0.0060549
ST6GALNAC3	30.9106	-1.89648	0.501163	-3.78416	0.000154229	0.00612606
ARSB	1038.74	-0.893309	0.236132	-3.78309	0.000154895	0.00613307
FBXO32	805.957	-0.844352	0.223529	-3.77737	0.000158495	0.00622223
DCTN1	2182.67	0.888033	0.235107	3.77714	0.000158639	0.00622223
SLC26A2	1705.02	-0.796693	0.210911	-3.77739	0.000158481	0.00622223
INSIG2	1115.21	-0.725793	0.192507	-3.77022	0.000163105	0.00631816
PRC1	296.248	1.13566	0.301171	3.77083	0.000162707	0.00631816
MEF2D	733.704	0.787992	0.208897	3.77216	0.000161839	0.00631816
SMARCA4	1494.14	0.967541	0.256576	3.77098	0.00016261	0.00631816
C7orf73	207.78	-0.952827	0.252883	-3.76785	0.000164658	0.00635866
TMEM139	1374.81	-0.853508	0.227425	-3.75292	0.000174787	0.00670838
MNR2	412.109	1.29358	0.344657	3.75323	0.000174571	0.00670838
ITGB6	1933.02	-0.765585	0.204383	-3.74583	0.000179798	0.00682293
HBEGF	66.966	1.34554	0.359231	3.74561	0.000179953	0.00682293
KPNB1	1966.15	0.869528	0.232054	3.7471	0.000178892	0.00682293
TFCP2	429.421	0.838532	0.223846	3.74601	0.000179666	0.00682293
TRPM6	790.165	-0.945652	0.252538	-3.74459	0.000180688	0.00683012
SLC35F5	2712.16	-0.759354	0.202927	-3.742	0.00018256	0.00688008
C5orf15	2863.43	-0.760647	0.203495	-3.73792	0.000185552	0.00694146
FAM69B	102.182	1.11661	0.298649	3.73886	0.000184853	0.00694146
EPN3	785.7	0.91365	0.244454	3.73751	0.000185853	0.00694146
LOC112530987	913.453	0.921436	0.246992	3.73064	0.000190995	0.00711205
ZSWIM5	445.134	0.969117	0.259909	3.72868	0.000192487	0.00711205
ESPL1	154.315	1.17027	0.313757	3.72986	0.000191586	0.00711205
GDF11	124.966	1.29448	0.347193	3.72841	0.000192694	0.00711205
LOC769044	113.557	-1.48818	0.399248	-3.72745	0.000193424	0.00711799
NOXO1	4481.35	1.07701	0.289112	3.72523	0.000195139	0.00716005
PDK4	138.951	-1.32503	0.355771	-3.7244	0.000195778	0.0071625
DEPTOR	160.273	-1.09203	0.29343	-3.72159	0.000197968	0.00722152
LPXN	354.586	0.844075	0.227434	3.7113	0.000206201	0.00749996
ATP2B1	4289.54	-0.77661	0.209362	-3.7094	0.000207748	0.00753431
LOC121113091	154.148	1.4789	0.398796	3.70841	0.000208563	0.00754201
RPL22L1	679.736	-0.846102	0.228304	-3.70603	0.00021053	0.00759122
CCDC15	347.595	0.930308	0.251233	3.70297	0.000213089	0.00766141
FHOD1	324.672	0.870983	0.235306	3.70149	0.00021434	0.00768431
POLD2	417.832	0.992566	0.268281	3.69972	0.000215837	0.00771586
RWDD3	214.386	-0.979667	0.265084	-3.69568	0.000219298	0.00781724
LOC112531940	171.54	-1.57207	0.425873	-3.69141	0.000223016	0.00791589
C18orf32	1414.66	-0.761193	0.206227	-3.69105	0.00022333	0.00791589
CCDC12	1032.65	0.727348	0.197271	3.68705	0.000226866	0.00796207
TTC31	895.037	0.766281	0.20789	3.68599	0.000227815	0.00796207
LOC422090	2607.93	-0.883219	0.239609	-3.68608	0.000227731	0.00796207
LOC107051419	154.934	1.094	0.296678	3.68749	0.000226476	0.00796207
TMEM167A	757.393	-0.847709	0.229876	-3.68768	0.000226307	0.00796207
NRIP1	1168.56	-0.720109	0.195665	-3.68031	0.000232952	0.00808886
TNS1	865.828	0.872278	0.237042	3.67984	0.000233382	0.00808886
MSL1	1188.29	0.687607	0.186845	3.68009	0.00023315	0.00808886
LOC107049257	71.0134	1.38974	0.37781	3.6784	0.0002347	0.00811205
MYL9	703.572	1.12808	0.306836	3.67647	0.00023648	0.00815107
KNTC1	219.244	0.940199	0.25598	3.67295	0.000239769	0.00824173
TMOD3	2653.66	-0.787677	0.214584	-3.67071	0.000241874	0.00829131
PDCD6	551.779	-0.860194	0.234486	-3.66843	0.000244049	0.00829968
PSMD11	1125.18	0.85069	0.23185	3.66914	0.00024337	0.00829968
ABCA7	257.582	1.22644	0.334392	3.66767	0.000244772	0.00829968
MECP2	738.219	0.937553	0.255619	3.66777	0.000244677	0.00829968
ABCA13	108.332	-1.45702	0.397502	-3.66544	0.000246916	0.00830311
MRPL53	241.484	-0.906811	0.247484	-3.66412	0.000248191	0.00830311
PCGF2	306.835	0.888722	0.242373	3.66676	0.000245647	0.00830311
SAFB2	1177.65	0.683869	0.186623	3.66445	0.000247874	0.00830311
VDR	281.553	1.04858	0.286174	3.66413	0.00024818	0.00830311
RTN4RL2	60.8991	1.45688	0.397912	3.66132	0.00025092	0.00837204
LOC100858626	440.748	0.835158	0.228193	3.65988	0.000252333	0.00838767
TMEM175	1002.59	-0.889124	0.242965	-3.65948	0.000252729	0.00838767
ASAP3	2306.96	0.693938	0.189674	3.65859	0.000253605	0.00839445
FBXL4	222.096	-0.912937	0.249745	-3.65547	0.000256712	0.00845257
SSX2IP	419.895	-0.788896	0.215775	-3.6561	0.000256081	0.00845257
C1orf35	258.832	0.871666	0.238625	3.65287	0.000259324	0.00847171
SPTSSA	428.443	-0.824182	0.225619	-3.65298	0.00025921	0.00847171
ANKRD22	687.31	-0.81358	0.222662	-3.65388	0.000258305	0.00847171
ILK	886.514	0.710838	0.194709	3.65076	0.000261463	0.008501
LMNA	151.58	0.990233	0.271248	3.65065	0.00026158	0.008501
PLEKHG5	307.392	0.969715	0.265981	3.64581	0.000266554	0.00864023
RARA	793.031	0.834244	0.228919	3.64427	0.00026815	0.00866949
TANK	398.315	-0.777337	0.21363	-3.63871	0.000274009	0.00879898
NUDT1	199.53	0.994443	0.273413	3.63715	0.000275671	0.00879898
POLE	161.466	1.04785	0.288028	3.63804	0.000274726	0.00879898
HEYL	58.0316	1.67082	0.459333	3.63749	0.000275305	0.00879898
LOC112530471	69.3369	1.18744	0.326364	3.63838	0.000274363	0.00879898
SLC30A1	404.824	-1.01216	0.278405	-3.63557	0.000277366	0.00880812
ZNF703	79.6719	1.30041	0.357689	3.63558	0.000277358	0.00880812
NUP160	457.743	0.75938	0.209016	3.63312	0.000280017	0.0088474
HDAC11	305.054	-0.954937	0.262796	-3.63375	0.000279327	0.0088474
DIO2	322.931	-1.14423	0.315092	-3.63144	0.000281849	0.00888287
NCAPD2	440.487	0.870799	0.240034	3.62781	0.00028583	0.00894076
AMPD2	637.577	0.743258	0.204877	3.62782	0.000285819	0.00894076
LOC121108098	64.6036	1.34917	0.371868	3.62809	0.000285526	0.00894076
LOC100859149	195.698	-0.927019	0.255937	-3.62207	0.000292259	0.00911906
PPP1R1B	1415.6	1.10052	0.303948	3.62075	0.000293754	0.00914291
DENND4C	5720.65	-0.820605	0.226682	-3.62008	0.000294516	0.00914387
BAHCC1	1101.48	0.827039	0.228644	3.61715	0.000297864	0.00922495
BMP3	230.798	-1.26475	0.350046	-3.6131	0.000302554	0.00934706
NPR2	239.985	0.847904	0.234748	3.61197	0.000303876	0.00936478
ZNF609	1125.66	0.742392	0.205576	3.61127	0.0003047	0.0093671
CCDC146	54.7096	-1.62079	0.44892	-3.61041	0.000305712	0.00937517
ARID5A	201.584	0.908291	0.251863	3.60629	0.000310603	0.00950188
PTPRR	234.351	-0.881135	0.244479	-3.60413	0.000313196	0.00953456
S1PR2	203.938	1.04191	0.289064	3.60442	0.000312849	0.00953456
UBE2T	89.3964	1.17894	0.327385	3.60109	0.000316886	0.00959296
FTSJ3	483.483	0.85918	0.238599	3.60093	0.000317077	0.00959296
LOC107050762	583.428	0.939534	0.260934	3.60066	0.000317414	0.00959296
TCP11X2	1222.61	-0.816356	0.226963	-3.59686	0.000322079	0.00966655
LOC101750030	86.7864	-1.47875	0.411201	-3.59617	0.000322939	0.00966655
GPR82	180.56	-1.07258	0.298213	-3.59667	0.000322313	0.00966655
LOC107049496	522.953	0.810645	0.225357	3.59716	0.000321708	0.00966655
SIRT2	1270.34	0.671273	0.186806	3.59343	0.000326359	0.00974559
IRAG1	282.109	-0.964549	0.268713	-3.58951	0.000331302	0.00985982
RNPEP	336.452	0.988748	0.275483	3.58915	0.00033176	0.00985982
RTF1	4682.05	-1.07478	0.299552	-3.58797	0.000333266	0.00988109
CCDC60	155.118	-1.17382	0.327233	-3.5871	0.000334372	0.00989045
HPX	28.7476	1.95395	0.545126	3.5844	0.00033785	0.00994631
LOC121108129	1086.05	0.89965	0.250983	3.5845	0.000337726	0.00994631
TGDS	131.345	-0.944662	0.263997	-3.57831	0.000345823	0.0100393
RCBTB2	325.577	-0.764477	0.2136	-3.57902	0.000344889	0.0100393
FAM8A1	318.639	-0.843195	0.235637	-3.57837	0.000345746	0.0100393
LAMB2	376.385	0.929989	0.259729	3.58061	0.000342798	0.0100393
SLAMF1	253.947	0.90504	0.25285	3.57935	0.000344448	0.0100393
PRLR	1722.87	-1.08566	0.303399	-3.57831	0.000345824	0.0100393
CKS1B	561.85	1.20503	0.33761	3.56928	0.000357962	0.0103676
KCNK5	2684.82	-0.714186	0.200208	-3.56722	0.000360795	0.0103776
SBF2	713.692	-0.717614	0.201151	-3.56754	0.000360348	0.0103776
PIK3IP1	1320.39	-0.692852	0.194212	-3.56751	0.00036039	0.0103776
MFSD14A	1324.23	-0.743087	0.20845	-3.56482	0.000364101	0.0104323
RPUSD3	156.57	1.15217	0.323222	3.56464	0.000364362	0.0104323
LOC112533410	151.147	1.36622	0.383666	3.56097	0.000369491	0.010555
GK5	220.797	-0.888298	0.249574	-3.55926	0.000371901	0.0105996
RRM1	344.719	0.890989	0.250589	3.55559	0.000377139	0.0107001
CLIC2	925.235	0.945933	0.266008	3.55604	0.000376489	0.0107001
LPCAT2	1100.39	-0.666049	0.187453	-3.55315	0.000380645	0.0107752
CYP2C18	1616.83	-1.16479	0.328033	-3.55084	0.000384005	0.0108227
ABCG2	770.396	-0.696853	0.196252	-3.55081	0.000384054	0.0108227
LOC121108152	162.055	0.972475	0.273958	3.54973	0.000385629	0.0108427
CTNS	2263.6	-0.839171	0.236746	-3.5446	0.000393212	0.0110311
LOC121113331	37.2788	2.25627	0.637155	3.54117	0.000398362	0.0110873
IGFBP1	171.077	-0.874857	0.247072	-3.5409	0.000398761	0.0110873
PPEF2	47.6858	-1.64657	0.464936	-3.5415	0.000397863	0.0110873
CCDC137	122.096	0.989869	0.279465	3.54201	0.000397092	0.0110873
SMARCC2	849.584	0.828471	0.234056	3.53962	0.0004007	0.011092
LOC107050721	2268.38	0.869884	0.245734	3.53995	0.000400208	0.011092
MCOLN2	199.665	-0.944659	0.267176	-3.53572	0.00040667	0.0112323
RLN3	40.9151	1.69731	0.480329	3.53364	0.000409873	0.0112959
TBC1D32	216.843	-0.913949	0.258696	-3.53291	0.000411019	0.0113026
IRF5	218.815	1.02722	0.291229	3.52719	0.00041999	0.0115022
SLC30A7	1177.65	-0.735408	0.208506	-3.52704	0.000420236	0.0115022
LOC776173	366.453	0.720782	0.204388	3.52653	0.000421037	0.0115022
CPSF1	253.555	1.04572	0.296944	3.5216	0.000428955	0.011693
CDCA3	148.186	1.17778	0.334507	3.52095	0.000430006	0.0116962
TXNDC12	999.277	-0.722461	0.205513	-3.51541	0.000439081	0.0119171
LOC107050559	323.044	1.14994	0.3272	3.51449	0.000440603	0.0119325
LOC124416951	71.6701	1.21976	0.34745	3.51061	0.000447081	0.0120818
TPBGL	49.1804	1.5906	0.453263	3.50923	0.00044941	0.0121186
KIAA1109	4304.05	-0.649437	0.185122	-3.50815	0.000451235	0.0121274
CENPT	146.606	0.988682	0.281845	3.50789	0.000451677	0.0121274
FAM114A1	897.771	-0.691575	0.197245	-3.50618	0.000454595	0.0121536
CYGB	1865.75	0.985418	0.281029	3.50646	0.000454104	0.0121536
S1PR4	33.0558	1.69144	0.482766	3.50365	0.000458921	0.0122431
OLFML2A	672.77	0.845004	0.241848	3.49394	0.000475941	0.0126702
RPL14	5376.87	-0.750008	0.214857	-3.49073	0.000481702	0.0127768
TBKBP1	1000.15	0.936644	0.268336	3.49057	0.000481991	0.0127768
PLK4	180.805	0.92768	0.265981	3.48776	0.000487083	0.0128208
NPDC1	216.554	1.02575	0.294069	3.48812	0.000486421	0.0128208
KIF18B	91.0854	1.18866	0.340839	3.48746	0.000487635	0.0128208
ARHGAP27	1857.35	0.675066	0.193573	3.4874	0.000487746	0.0128208
AKAP8L	670.279	0.779544	0.223635	3.48578	0.000490702	0.0128714
LOC121107930	169.615	1.23459	0.354298	3.48462	0.000492832	0.012886
LOC425562	415.53	0.821233	0.235691	3.48436	0.000493318	0.012886
LOC107050620	319.762	0.93873	0.269582	3.48217	0.000497373	0.0129649
SHMT1	79.2132	1.28761	0.369963	3.48037	0.00050073	0.0130252
ACOT11	605.584	0.886418	0.254794	3.47896	0.000503369	0.0130585
DNAJC14	1735.96	0.774364	0.22261	3.47857	0.000504098	0.0130585
BAMBI	2967.92	-0.912532	0.262476	-3.47663	0.000507755	0.0130721
DTD2	161.285	-0.861324	0.24771	-3.47714	0.00050679	0.0130721
FANCD2	147.4	1.00582	0.289243	3.4774	0.000506293	0.0130721
FLRT3	264.887	-0.808451	0.23263	-3.47527	0.000510342	0.0131117
IGFBP5	1637.38	0.969479	0.279062	3.47406	0.000512641	0.0131438
SEMA3G	2556	0.895323	0.258023	3.46993	0.000520591	0.0133203
LOC100857637	36.1495	1.56937	0.452773	3.46613	0.000528008	0.0134825
HK3	81.8146	1.12128	0.323595	3.46507	0.000530099	0.0135083
LOC112530174	106.343	1.14476	0.330536	3.46334	0.000533521	0.0135679
CCDC130	371.847	0.926292	0.26788	3.45786	0.000544478	0.0138185
THG1L	167.244	-0.948628	0.274469	-3.45623	0.000547781	0.0138742
SLC16A7	102.308	-1.47966	0.428318	-3.45457	0.000551161	0.0139035
LOC121108936	902.451	0.84411	0.244323	3.4549	0.000550502	0.0139035
MAGT1	1002.24	-0.680141	0.196967	-3.45307	0.000554245	0.0139222
NRBF2	631.957	-0.795941	0.230535	-3.45258	0.000555243	0.0139222
N4BP1	1072.45	-0.648928	0.187912	-3.45336	0.000553645	0.0139222
TRIM54	63.9408	1.49228	0.432461	3.45066	0.000559217	0.0139535
RORC	53.6933	1.26422	0.366443	3.44998	0.000560637	0.0139535
PRIM1	384.713	0.868891	0.251865	3.44982	0.000560952	0.0139535
LOC112531056	313.433	0.846404	0.245338	3.44995	0.000560683	0.0139535
ELN	88.8147	1.28762	0.373329	3.44904	0.000562589	0.0139665
PLET1	77800	-0.8642	0.250855	-3.44501	0.000571039	0.0141482
MYO1G	591.466	0.774575	0.224898	3.44411	0.000572944	0.0141673
HSD17B13	5388.14	-0.770223	0.22378	-3.44188	0.000577696	0.0142567
MTMR9LP	728.969	0.683229	0.19865	3.43936	0.000583102	0.0143618
MSH6	318.524	0.773015	0.225176	3.43294	0.000597081	0.0146772
PTK7	847.535	0.843376	0.245727	3.43217	0.000598774	0.0146799
MAP3K12	75.685	1.36976	0.399135	3.43182	0.00059954	0.0146799
GINS1	98.5745	1.15691	0.337327	3.42964	0.000604391	0.01474
TESMIN	40.5623	-1.69104	0.493387	-3.42741	0.00060937	0.01474
NFKB2	847.333	0.785877	0.229249	3.42805	0.000607939	0.01474
SLC22A5	2471.2	-0.673218	0.196444	-3.42702	0.000610241	0.01474
ARHGAP45	990.161	0.695148	0.20276	3.42842	0.000607098	0.01474
LOC107051537	569.503	0.689685	0.201134	3.42899	0.00060583	0.01474
LOC107049485	288.336	0.954222	0.278432	3.42713	0.000610003	0.01474
LOC107050964	206.331	-0.80109	0.233803	-3.42635	0.000611762	0.0147483
ACAT2	571.867	0.772175	0.225502	3.42425	0.000616502	0.014834
RRP9	409.774	0.758554	0.221746	3.42082	0.000624318	0.0149932
COL4A2	855.144	0.755614	0.220938	3.42002	0.000626169	0.0149938
NABP2	260.73	0.988808	0.289144	3.41977	0.000626739	0.0149938
MBTPS2	245.607	-0.890931	0.260879	-3.41511	0.000637561	0.0151083
PMLL	329.058	1.04803	0.306719	3.4169	0.000633387	0.0151083
SARS1	744.765	0.964811	0.282434	3.41606	0.000635353	0.0151083
TGFB1	495.394	0.721416	0.211202	3.41576	0.000636038	0.0151083
HNRNPUL1	566.678	0.942538	0.275972	3.41534	0.000637031	0.0151083
SPAG1	170.002	-0.953874	0.279664	-3.41079	0.000647753	0.0153208
SLC39A5	242.222	0.899473	0.26381	3.40955	0.000650696	0.0153613
E2F1	316.761	0.890613	0.261365	3.40755	0.00065549	0.0154163
RBM8A	868.717	0.817067	0.239773	3.40767	0.000655212	0.0154163
GAS2L1	241.752	0.813112	0.238698	3.40645	0.000658134	0.0154495
PEAR1	62.7	1.2954	0.380695	3.40273	0.000667169	0.0156322
ALPL	74.7175	1.3032	0.383101	3.40171	0.000669645	0.0156609
SERINC1	1180.47	-0.661086	0.19456	-3.39784	0.000679191	0.0158546
KNSTRN	185.875	0.892649	0.262904	3.39534	0.000685437	0.0159371
RNF13	2713.87	-0.632608	0.186333	-3.39505	0.000686168	0.0159371
AAAS	544.963	0.84481	0.248847	3.3949	0.000686547	0.0159371
NDRG1	3534.33	-0.797181	0.235088	-3.39099	0.000696397	0.0160762
APOOL	888.327	-0.894779	0.263852	-3.39121	0.000695845	0.0160762
PCYOX1L	231.371	0.876837	0.258577	3.39101	0.000696366	0.0160762
GNAI2	1855.62	0.650199	0.191794	3.39009	0.000698691	0.0160995
BTG1	7480.12	-0.619764	0.182975	-3.38715	0.000706238	0.0162177
ADAMTS9	193.96	0.965157	0.284953	3.38708	0.000706416	0.0162177
WWC2	268.424	-0.76376	0.225629	-3.38502	0.000711734	0.0163099
PRMT5	565.627	0.89858	0.265519	3.38424	0.000713757	0.0163264
TCOF1	1081.19	0.793343	0.234542	3.38252	0.00071825	0.0163992
ARHGDIB	1153.95	0.778697	0.230307	3.38112	0.000721913	0.0164229
LOC121108220	269.658	0.915803	0.270841	3.38133	0.000721362	0.0164229
LOC107051159	46.0013	1.4622	0.432709	3.37917	0.000727039	0.0165095
SPEN	2630.56	0.7227	0.21402	3.3768	0.000733351	0.0166143
HEXB	2006.94	-0.770619	0.228234	-3.37644	0.000734311	0.0166143
CAMK1	245.455	0.921819	0.273176	3.37446	0.000739615	0.0167041
ZNF853	107.189	1.13185	0.335468	3.37396	0.000740955	0.0167042
KMT2D	1619.96	0.821764	0.243616	3.3732	0.000743008	0.0167204
LOC107055388	294.216	0.836966	0.248231	3.37172	0.000747005	0.0167801
NT5C3A	649.836	-0.759304	0.225313	-3.36999	0.000751697	0.0167951
CDHR1	9930.56	-0.679682	0.201629	-3.37095	0.000749097	0.0167951
CCDC9	1274.76	0.775604	0.230143	3.3701	0.000751406	0.0167951
ING3	202.662	-0.868486	0.257807	-3.36874	0.000755124	0.0168362
SERPINB5	295.177	-1.0058	0.298698	-3.36727	0.000759168	0.0168362
GPCPD1	2606.93	-0.799531	0.237446	-3.36721	0.000759325	0.0168362
CCDC69	171.628	0.887565	0.263511	3.36823	0.000756517	0.0168362
CACNB1	250.564	0.848761	0.252092	3.36687	0.000760266	0.0168362
SUOX	129.324	0.998529	0.296644	3.36609	0.000762426	0.0168542
ETV4	164.998	1.10975	0.329754	3.3654	0.000764327	0.0168664
HCK	232.241	2.65031	0.787756	3.36438	0.000767155	0.016899
SCO2	341.4	0.731594	0.217621	3.36178	0.000774416	0.017
FBXL3	487.517	-0.775485	0.230716	-3.36122	0.000776	0.017
R3HCC1L	207.342	0.898726	0.267341	3.36172	0.000774599	0.017
AS3MT	298.059	0.740723	0.220414	3.36059	0.000777764	0.017
CACNB4	228.706	-0.774303	0.230459	-3.35983	0.000779893	0.017
ARHGEF2	410.329	0.727703	0.216578	3.36	0.000779417	0.017
NDUFB1	1259.09	-0.742178	0.22103	-3.35782	0.000785585	0.0170943
TMEM30A	2195.6	-0.662173	0.197231	-3.35734	0.000786957	0.0170944
CKAP2	230.966	0.978539	0.291551	3.35632	0.000789876	0.0171008
HOXB7	227.103	1.29036	0.384461	3.35628	0.000789982	0.0171008
PNAT10	486.31	-0.769929	0.229472	-3.35522	0.000793008	0.0171367
J6367_mgt12	1067.51	1.08593	0.323752	3.35422	0.000795894	0.0171694
BRD4	2529.52	0.68694	0.204837	3.35359	0.000797706	0.0171788
2024-03-07	860.819	-0.627169	0.187043	-3.35308	0.000799187	0.0171811
TMEM106B	1968.5	-0.709977	0.211912	-3.35033	0.000807153	0.0173226
REEP5	993.058	-0.731423	0.218587	-3.34614	0.000819462	0.0175567
CHD4	2446.52	0.638029	0.19088	3.34257	0.000830061	0.0176961
TPX2	653.635	0.979938	0.293173	3.34252	0.000830212	0.0176961
BCKDK	1136.09	0.772945	0.231192	3.34331	0.000827858	0.0176961
RPL27A	2568.52	-0.664405	0.198815	-3.34183	0.000832288	0.0177102
KAT2A	396.554	0.734597	0.220166	3.33656	0.000848229	0.0180188
ITGB8	1635.97	-0.952843	0.28587	-3.33314	0.000858727	0.0182108
CPM	705.162	-0.826912	0.248176	-3.33195	0.000862398	0.0182269
ACVRL1	274.544	0.91631	0.274997	3.33207	0.000862019	0.0182269
ANKLE1	81.5687	1.24049	0.372414	3.33094	0.000865542	0.0182625
ATP6AP1	2892.14	-0.711199	0.213585	-3.32981	0.000869045	0.0183055
ARHGAP42	1726.71	-0.697054	0.209427	-3.32838	0.000873516	0.018338
CLPTM1L	1215.38	-0.620528	0.186417	-3.32871	0.000872498	0.018338
LOC101750635	3461.18	0.831912	0.249982	3.32789	0.000875051	0.0183394
LCOR	1522.71	-0.614635	0.184855	-3.32496	0.000884325	0.0185028
CSRP1	1592.61	1.03391	0.311023	3.32423	0.000886621	0.0185199
ARHGEF9	213.877	0.968492	0.291503	3.3224	0.000892453	0.0186106
ENTPD6	1484.53	-0.67825	0.204173	-3.32194	0.000893954	0.0186109
CYP26A1	225.237	-1.09788	0.331289	-3.31395	0.000919878	0.0190868
CRIP2	229.715	1.07385	0.324129	3.31303	0.000922916	0.0190868
ADAMDEC1	870.57	-0.620316	0.187214	-3.3134	0.00092168	0.0190868
SLC25A46	517.569	-0.764056	0.230573	-3.31372	0.000920628	0.0190868
TXNDC17	711.949	-0.709321	0.214152	-3.31223	0.000925556	0.0191098
DYNC2H1	139.32	-0.946778	0.286047	-3.30987	0.000933405	0.0192401
HNF4G	2994.8	-0.778298	0.235183	-3.30933	0.000935209	0.0192456
PBXIP1	801.087	0.81494	0.246342	3.30816	0.000939112	0.0192942
ANOS1	30.0909	-1.71556	0.518758	-3.30705	0.000942825	0.0193071
TNFAIP2	365.934	0.780658	0.23603	3.30745	0.000941506	0.0193071
KIF20A	230.336	1.06504	0.322319	3.3043	0.000952149	0.0194662
SOCS3	234.049	0.937541	0.283809	3.30343	0.000955114	0.0194949
SAPCD2	134.179	1.02449	0.310231	3.30234	0.000958821	0.0195387
PODXL	1140.04	0.839007	0.254166	3.30103	0.000963322	0.0195985
EIF3M	2228	-0.687697	0.208382	-3.30017	0.000966254	0.0196263
LGMN	3405.69	-0.599214	0.181599	-3.29965	0.000968059	0.019631
RAI1	116.056	0.992	0.300785	3.29804	0.00097364	0.0197123
OTUD7A	214.268	-0.87738	0.266177	-3.29623	0.000979922	0.0198074
SUPT5H	1021.11	0.774525	0.235222	3.29274	0.000992173	0.0200227
SAXO2	40.5167	-1.72331	0.523585	-3.29136	0.000997035	0.0200239
MFSD11	1518.23	-0.704298	0.213931	-3.29217	0.000994172	0.0200239
MIS12	102.198	1.11411	0.338486	3.29143	0.000996778	0.0200239
NBEAL1	1550.48	-0.669552	0.203549	-3.28938	0.00100407	0.0201329
MAN2A1	1644.72	-0.614296	0.18685	-3.28764	0.00101031	0.0202256
GCNT4	949.547	-0.723394	0.220151	-3.2859	0.00101657	0.0203184
KCNK7	1606.57	-0.665579	0.202977	-3.27908	0.00104145	0.0207826
BMT2	528.22	-0.639276	0.195061	-3.27731	0.00104799	0.0208466
SHE	138.3	1.23889	0.377995	3.27754	0.00104717	0.0208466
ATP7B	556.007	-0.737221	0.225064	-3.2756	0.00105437	0.0209155
PDX1	30.3541	1.65145	0.504322	3.27459	0.00105814	0.0209155
MPC1L	2112.78	-0.7523	0.229677	-3.27547	0.00105487	0.0209155
KDR	301.835	0.832662	0.254268	3.27474	0.00105761	0.0209155
MRI1	647.048	0.869108	0.265484	3.27367	0.00106159	0.0209504
STOM	1744.59	-0.842458	0.257418	-3.27273	0.00106514	0.0209875
TMEM129	458.814	-0.700165	0.214069	-3.27075	0.00107263	0.0211019
RPS16	3454.49	-0.627674	0.191997	-3.26918	0.00107859	0.0211525
KLKB1	68.2635	-1.6282	0.498021	-3.26934	0.00107799	0.0211525
TRIM2	1602.34	-0.684091	0.209356	-3.26759	0.00108466	0.021205
LOC419602	85.7736	0.98065	0.300094	3.26781	0.00108383	0.021205
LOC101750502	157.03	1.17347	0.359448	3.26463	0.00109606	0.0213281
DPM2	301.564	-0.831809	0.254787	-3.26472	0.00109571	0.0213281
ACSS2	315.082	0.922312	0.282448	3.26543	0.00109299	0.0213281
AKAP11	846.033	-0.834173	0.255604	-3.26354	0.00110029	0.0213771
LAMA5	410.442	0.73213	0.224383	3.26286	0.00110293	0.0213951
NCAPH	206.408	0.928606	0.284647	3.26231	0.00110508	0.0214037
HDGF	1405.18	0.861313	0.264132	3.26092	0.0011105	0.0214753
LOC121106436	565.242	3.03529	0.931156	3.2597	0.00111531	0.0215351
HTATSF1	732.444	-0.689155	0.211534	-3.25789	0.00112243	0.0216393
PLA2G3	282.882	0.918656	0.282081	3.25671	0.00112711	0.0216715
LIPE	411.89	0.990563	0.304171	3.2566	0.00112757	0.0216715
SEC62	1952.16	-0.567647	0.17436	-3.25561	0.00113151	0.0217138
PLEKHB1	306.903	0.90474	0.278027	3.25415	0.00113734	0.0217345
CRBN	399.986	-0.755227	0.232059	-3.25446	0.00113608	0.0217345
LOC426743	102.721	1.09316	0.335939	3.25403	0.0011378	0.0217345
OSTC	917.872	-0.648675	0.199579	-3.25021	0.00115319	0.0219951
HTT	1459.99	-0.685884	0.211166	-3.24809	0.00116184	0.0221263
KCNJ15	2192.39	-0.79118	0.243708	-3.24643	0.00116863	0.0221881
NADK	9820.37	-0.591424	0.182173	-3.2465	0.00116832	0.0221881
AARS1	1187.45	0.744171	0.229273	3.24579	0.00117125	0.0222041
MCM10	60.7871	1.17717	0.36294	3.24343	0.00118101	0.0223354
USP5	740.739	0.736313	0.227029	3.24325	0.00118175	0.0223354
ACY1	1425.43	0.708009	0.218527	3.23991	0.00119569	0.0225649
E2F7	86.3756	1.05831	0.326722	3.23917	0.00119879	0.0225892
LOC101749378	936.403	0.654213	0.202047	3.23792	0.00120405	0.0226202
LOC107051471	456.96	0.861554	0.266051	3.2383	0.00120244	0.0226202
ARSH	144.701	1.01112	0.312377	3.23684	0.00120861	0.0226719
LOC121107828	72.2871	1.24887	0.386069	3.23484	0.0012171	0.0226975
LGALS1B	206.256	1.05974	0.327491	3.23593	0.00121247	0.0226975
SNAP29	1153.74	-0.728666	0.225229	-3.23522	0.00121547	0.0226975
ARF3	540.972	0.730396	0.225793	3.23481	0.00121723	0.0226975
SAR1B	794.83	-0.687	0.212414	-3.23425	0.00121961	0.0227079
LOC121106485	38.3496	1.85934	0.57575	3.22943	0.00124037	0.0228501
DAP	2773.18	-0.649672	0.20122	-3.22867	0.00124368	0.0228501
GLTSCR1L	482.496	-0.749509	0.231982	-3.2309	0.00123402	0.0228501
AP1AR	1127.75	-0.71955	0.222848	-3.22889	0.00124274	0.0228501
ZNF593	1709.52	-0.674976	0.208879	-3.23142	0.00123178	0.0228501
COL16A1	156.533	0.93872	0.290559	3.23074	0.0012347	0.0228501
C1QTNF5	75.5234	1.33519	0.413532	3.22875	0.00124331	0.0228501
KCNH6	37.646	1.44191	0.446539	3.22907	0.00124193	0.0228501
CDC37	1216.18	0.774275	0.239594	3.23161	0.00123095	0.0228501
PPARG	2884.9	-0.801136	0.248173	-3.22813	0.00124602	0.0228595
PPP1R19B	585.101	0.674747	0.209069	3.22738	0.00124929	0.0228859
ZBTB38	715.428	-0.750038	0.232494	-3.22605	0.00125512	0.0229592
ECM1	181.526	1.30402	0.40446	3.22409	0.00126372	0.0230828
SNRPD2	628.43	0.980934	0.304345	3.2231	0.00126813	0.0231295
NHSL2	113.838	1.0488	0.325573	3.22139	0.0012757	0.0232338
STON2	786.475	-0.840223	0.260861	-3.22096	0.00127761	0.0232347
ADAMTSL2L	88.3623	1.08376	0.336629	3.21944	0.00128442	0.0233046
ECE1	642.779	0.729689	0.226692	3.21885	0.00128704	0.0233046
VANGL2	113.874	1.01366	0.31491	3.21889	0.0012869	0.0233046
BOP1	265.755	1.02285	0.317911	3.21742	0.00129348	0.0233873
SELP	127.711	1.01137	0.314402	3.2168	0.00129629	0.0234042
SNAP23	874.316	-0.650114	0.202279	-3.21394	0.00130926	0.0235424
MVP	2264.71	0.78101	0.243012	3.21387	0.00130958	0.0235424
PAN2	549.892	0.65674	0.204293	3.21469	0.00130586	0.0235424
CCL20	82.0363	-1.06265	0.331163	-3.20883	0.00133275	0.0239001
PAX5	1311.21	1.09212	0.340361	3.20871	0.0013333	0.0239001
LOXL1	134.333	0.923882	0.288093	3.20689	0.00134177	0.0239832
CCT3	1417.32	0.80496	0.25099	3.20714	0.00134064	0.0239832
LOC121107448	3721.96	3.09725	0.966469	3.20471	0.001352	0.0241315
SETD4	291.316	-0.788271	0.246088	-3.20321	0.00135906	0.024223
HES1	334.281	0.946851	0.295634	3.20278	0.00136109	0.0242246
SOCS6	845.142	-0.667831	0.20856	-3.20211	0.00136423	0.0242461
USF3	608.786	-0.637924	0.199379	-3.19955	0.0013764	0.0243932
LOC424918	150.962	1.01302	0.316572	3.19996	0.00137446	0.0243932
ZNF362	811.77	0.647476	0.202499	3.19743	0.00138656	0.0245385
LMBRD2	341.046	-0.724129	0.226533	-3.19656	0.00139075	0.0245778
NPEPPS	2508.09	0.695415	0.217593	3.19595	0.00139371	0.0245953
PIAS3	223.234	0.879817	0.275364	3.19511	0.00139778	0.0246324
GALNT12	2526.13	-0.702203	0.219831	-3.19428	0.00140179	0.0246684
ITGAV	2281.56	-0.593313	0.185774	-3.19374	0.00140444	0.0246803
APBB1	202.563	0.834879	0.261623	3.19116	0.00141703	0.0248319
PGD	2992.78	0.736607	0.230803	3.1915	0.00141538	0.0248319
COL13A1	113.703	0.919079	0.288146	3.18963	0.00142456	0.0249289
FAM120B	531.94	-0.696273	0.218358	-3.18867	0.00142928	0.0249417
VEGFRKDRL	1967.48	0.679091	0.21297	3.18867	0.00142927	0.0249417
FBXO25	1925.89	-0.584484	0.183359	-3.18764	0.0014344	0.0249961
PTMA	9569.91	0.907133	0.284649	3.18684	0.00143834	0.0250299
GALNT1	2054.49	-0.616078	0.193392	-3.18565	0.00144429	0.0250985
TMCC3	2737.87	-0.796153	0.250043	-3.18406	0.00145224	0.0252017
LOC107050955	5058.67	0.956795	0.300578	3.18319	0.00145663	0.0252429
ACOX3	271.859	-0.829063	0.260518	-3.18236	0.0014608	0.0252457
SPEG	101.874	1.08716	0.341656	3.18203	0.00146249	0.0252457
CD2BP2	304.927	0.814401	0.255944	3.18195	0.00146285	0.0252457
LOC107051359	433.179	0.930452	0.292595	3.18	0.00147276	0.0253818
PPARA	2888.7	-0.685536	0.215773	-3.17712	0.00148743	0.0255994
BCAR3	907.491	-0.864275	0.2722	-3.17515	0.00149761	0.0257391
J6367_mgt05	78.4577	1.23333	0.388507	3.17453	0.00150078	0.0257583
CST3	2193.83	-0.645664	0.203492	-3.17291	0.00150918	0.025867
PIK3CA	704.688	-0.661821	0.208662	-3.17174	0.00151531	0.0259364
TMEM123	2943.06	-0.701921	0.221388	-3.17054	0.00152155	0.0260076
SYTL1	830.826	0.79058	0.24972	3.16586	0.00154624	0.0263937
PLK1	192.419	0.981952	0.310348	3.16404	0.00155596	0.0265233
SLC25A28	702.866	0.659409	0.208478	3.16297	0.00156168	0.0265846
NOP56	920.76	0.807823	0.255498	3.16175	0.00156822	0.0266235
ISYNA1	91.9359	1.2549	0.396865	3.16203	0.00156672	0.0266235
USP21	190.368	0.800462	0.253244	3.16084	0.00157316	0.0266712
CDC20	254.265	0.918593	0.290682	3.16013	0.00157697	0.0266996
MOSPD2	537.285	-0.706991	0.223876	-3.15796	0.00158877	0.0267803
ZDHHC14	1297.31	-0.583708	0.184833	-3.15804	0.00158835	0.0267803
UTP3	638.421	0.645129	0.204305	3.15768	0.0015903	0.0267803
MAP1S	756.11	0.727016	0.230179	3.15848	0.00158597	0.0267803
SH3BGRL	13741.2	-0.631641	0.200071	-3.15709	0.00159354	0.026799
ZNF467	385.085	0.84013	0.266198	3.15604	0.00159929	0.0268595
RP2	2030.02	-0.684626	0.216985	-3.15518	0.00160399	0.0269023
GNPTAB	1946.68	-0.578306	0.183336	-3.15436	0.00160853	0.0269423
SLC31A1	1347.7	-0.684533	0.217191	-3.15176	0.00162292	0.027147
ECT2	194.908	0.885476	0.281203	3.14888	0.00163895	0.0273057
NUDT2	334.422	-0.745378	0.236674	-3.14938	0.00163616	0.0273057
PLPP1	456.554	-0.674235	0.214097	-3.14921	0.00163713	0.0273057
TMEM189	1021.84	-0.643427	0.204675	-3.14365	0.00166857	0.0277621
KMT5B	1210.53	-0.632922	0.201416	-3.14237	0.00167587	0.0278249
ABCA2	1091.97	0.829178	0.263916	3.14182	0.00167901	0.0278249
BIN2	315.82	0.702799	0.223666	3.14219	0.0016769	0.0278249
LOC101748706	49.971	1.32226	0.421104	3.13998	0.00168962	0.0279305
SIRT1	433.463	-0.677903	0.215897	-3.13994	0.00168985	0.0279305
LOC121109095	36.4548	1.45857	0.464837	3.13781	0.00170215	0.0280597
LOC121110417	294.539	0.761484	0.242657	3.1381	0.00170046	0.0280597
KDM7A	1371.85	-0.654613	0.208755	-3.1358	0.00171385	0.0282154
MPHOSPH6	955.841	-0.75596	0.241112	-3.13531	0.00171672	0.0282255
RPS6KB2	513.534	0.648556	0.20708	3.13191	0.00173675	0.0284885
AP1S3	1106.86	-0.624435	0.199406	-3.13148	0.00173927	0.0284885
SEMA6D	672.357	-0.743025	0.237279	-3.13143	0.00173955	0.0284885
LOC121108654	178.369	0.973044	0.310928	3.12948	0.00175113	0.0286407
PRRG3	263.491	0.845795	0.270301	3.12908	0.00175352	0.0286423
HOXA4	343.026	0.985049	0.314923	3.12791	0.00176055	0.028645
TESK2	498.305	-0.668896	0.213832	-3.12814	0.00175919	0.028645
MYO9A	300.241	0.672761	0.215058	3.12827	0.00175836	0.028645
ANO10	417.257	-0.848259	0.27125	-3.12723	0.00176464	0.0286743
USP36	724.468	0.783538	0.250645	3.12608	0.00177153	0.0287489
CDCP1	1761.6	-0.5976	0.191292	-3.12403	0.00178395	0.0288527
RB1CC1	791.654	-0.627164	0.200813	-3.12312	0.00178946	0.0288527
SSBP3	897.329	0.580282	0.185786	3.12339	0.00178783	0.0288527
APOA1	196.379	1.39562	0.446774	3.12378	0.00178546	0.0288527
SF3B4	828.152	0.789857	0.252839	3.12395	0.00178438	0.0288527
VPS13D	1318.08	-0.550633	0.176331	-3.12273	0.0017918	0.0288533
ARSJ	125.206	-1.44243	0.462066	-3.12171	0.00179806	0.0289169
OSBP	1294.93	0.675364	0.216413	3.12072	0.0018041	0.0289452
PATL2	210.859	1.1808	0.378427	3.12029	0.00180673	0.0289452
CFAP73	89.5568	1.02117	0.327267	3.12028	0.00180676	0.0289452
GJB2	905.734	-1.03929	0.333261	-3.11854	0.0018175	0.02908
BET1	361.39	-0.802827	0.257505	-3.11771	0.0018226	0.0291018
LOC112532338	69.2034	1.15964	0.372016	3.11719	0.00182584	0.0291018
C16orf59	58.6068	1.32511	0.425079	3.11733	0.00182499	0.0291018
EWSR1	1309.75	0.579829	0.186112	3.11548	0.00183643	0.0291892
RNF43	454.732	0.657357	0.210974	3.11582	0.00183437	0.0291892
ZNF646	240.697	0.929319	0.29832	3.11518	0.00183832	0.0291892
FTL	230.393	-0.831251	0.266884	-3.11466	0.0018416	0.0292041
TMEM245	1054.05	-0.644598	0.207032	-3.11351	0.00184875	0.0292552
J6367_mgp13	148106	1.04773	0.336524	3.11339	0.00184949	0.0292552
CHTF8	67.2835	1.29509	0.416037	3.11292	0.00185245	0.029265
ACOT8	857.978	0.587993	0.188916	3.11246	0.00185537	0.0292742
FDPS	634.017	1.04173	0.334751	3.11196	0.00185849	0.0292865
ARL14	1043.55	-0.76381	0.245535	-3.1108	0.00186582	0.0292913
PRR7	76.7308	1.17844	0.378734	3.11152	0.00186126	0.0292913
ARMC7	183.736	-0.776752	0.249694	-3.11081	0.00186575	0.0292913
ATP6V1G1	840.118	-0.621171	0.199759	-3.1096	0.00187341	0.0293736
TMTC3	692.139	-0.61226	0.196936	-3.10893	0.00187764	0.029403
INO80B	360.635	0.865501	0.278429	3.10852	0.00188027	0.0294075
PCMTD2	403.12	-0.765159	0.246211	-3.10774	0.00188526	0.0294119
PKMYT1	83.244	1.2071	0.388391	3.10794	0.00188399	0.0294119
ENPP1	2018.91	-0.744634	0.239949	-3.1033	0.00191377	0.0298195
EIF4A2	13572.9	-0.543202	0.175078	-3.10263	0.0019181	0.0298499
LOC415787	443.419	-0.851853	0.274595	-3.10222	0.00192078	0.0298543
PARP11	176.896	-0.831298	0.268074	-3.101	0.00192866	0.0299343
LOC101748080	1234.29	0.603431	0.194612	3.10069	0.00193071	0.0299343
SLC5A3	516.773	-0.620371	0.20013	-3.09984	0.00193628	0.0299419
UQCRHL	1796.08	-0.718406	0.231745	-3.09999	0.0019353	0.0299419
J6367_mgp09	142.849	1.33829	0.431773	3.09952	0.00193837	0.0299419
PLPPR3	91.0629	1.15976	0.374263	3.09878	0.0019432	0.0299795
NUDT7	426.784	-0.712056	0.229826	-3.09824	0.00194674	0.0299971
SPATA13	1279.19	-0.631655	0.203954	-3.09705	0.00195455	0.0300065
LOC121109775	268.469	1.03662	0.334665	3.0975	0.0019516	0.0300065
TINAG	823.285	-0.806416	0.260368	-3.09721	0.00195352	0.0300065
FAM18B1	1165.86	-0.686513	0.221826	-3.09483	0.00196924	0.0301684
RBMS2	429.751	0.888499	0.287101	3.09473	0.00196991	0.0301684
POMP	898.495	-0.636481	0.205739	-3.09363	0.00197727	0.0302071
IGFBP4	294.819	0.916887	0.296362	3.09381	0.00197606	0.0302071
EGLN1	1716.35	-0.653072	0.211217	-3.09195	0.00198849	0.0302422
TESPA1	130.312	0.896554	0.289975	3.09183	0.00198923	0.0302422
ZC3H4	463.046	0.890844	0.288083	3.09232	0.00198601	0.0302422
SMC2	1137.74	0.64245	0.20772	3.09286	0.00198235	0.0302422
HINT2	919.986	-0.766595	0.247976	-3.09141	0.00199207	0.0302486
WDR72	933.248	-0.694745	0.224773	-3.09088	0.00199567	0.0302533
GBP1	876.616	0.670539	0.216958	3.09065	0.00199722	0.0302533
TMEM144	472.632	-0.662402	0.214367	-3.09005	0.00200126	0.0302778
ELAPOR1	383.526	0.95318	0.30853	3.08942	0.00200544	0.0303045
RHPN1	1239.26	-0.74554	0.24143	-3.08801	0.00201502	0.0303964
LOC121107538	273.144	0.786552	0.254728	3.08781	0.00201639	0.0303964
ULK4	63.9563	-3.66442	1.18702	-3.08709	0.00202126	0.0303966
RPS27L	3551.24	-0.780811	0.252906	-3.08736	0.00201946	0.0303966
TMEM86A	86.2748	-1.03036	0.333813	-3.08663	0.00202438	0.0304071
TCF4	77.0896	1.17158	0.379634	3.08609	0.00202808	0.030426
KLHL9	715.861	-0.684491	0.221826	-3.08572	0.00203063	0.0304279
TKTL1	3246.29	0.565607	0.183333	3.08514	0.00203456	0.0304502
STYK1	3068.69	-0.60553	0.196467	-3.08209	0.00205554	0.0307148
ETS1	1843.84	0.619155	0.200918	3.08163	0.00205874	0.0307148
KIRREL	276.153	0.864436	0.280524	3.0815	0.0020596	0.0307148
TRIM14	254.172	-0.707996	0.229812	-3.08077	0.00206469	0.0307541
RPL7	7907.24	-0.61628	0.200094	-3.07995	0.00207034	0.0307743
ENY2	392.334	-0.75052	0.24377	-3.0788	0.00207835	0.0307743
TSNARE1	161.73	-0.88897	0.288685	-3.07938	0.00207432	0.0307743
HYPK	735.218	0.651958	0.211757	3.07881	0.00207832	0.0307743
GATAD2B	459.056	0.879602	0.285627	3.07955	0.00207315	0.0307743
PTPN9	235.846	0.721114	0.234263	3.07822	0.0020824	0.0307979
SCYL2	952.071	-0.585502	0.190532	-3.07298	0.00211934	0.031217
RPS6KA5	1412.89	-0.662478	0.215533	-3.07368	0.00211437	0.031217
LOC124417289	48.2841	1.54043	0.501281	3.07298	0.00211932	0.031217
SMAD4	146.826	0.915052	0.297792	3.07278	0.00212072	0.031217
CDC14B	1398.43	-0.71474	0.232639	-3.07231	0.00212406	0.0312294
GCC2	2356.4	-0.767939	0.250055	-3.07108	0.00213287	0.0312854
SNRPB2	585.052	-0.668371	0.217621	-3.07126	0.00213156	0.0312854
LOC124417696	27.4622	-1.8445	0.601153	-3.06827	0.00215303	0.0315092
TIE1	240.862	1.03546	0.337476	3.06825	0.00215316	0.0315092
UBE2W	994.832	-0.698013	0.227644	-3.06624	0.00216767	0.0316845
MPZL3	1632.04	-0.687158	0.224221	-3.06464	0.0021793	0.0318173
PA2G4	1887.9	0.685876	0.223829	3.06429	0.0021819	0.0318181
R3HDM2	300.971	0.705414	0.230231	3.06393	0.00218447	0.0318185
LOC101749901	98.5268	-1.12122	0.366066	-3.06289	0.00219211	0.0318926
ALDOA	287.64	0.99257	0.324356	3.06013	0.00221242	0.0321507
CDC42EP3	208.666	-0.980415	0.320579	-3.05826	0.00222624	0.0323096
LOC107049146	93.0637	1.07752	0.352365	3.05796	0.00222852	0.0323096
RDH11	291.859	1.1669	0.38179	3.05639	0.00224016	0.0324409
SARS2	201.659	0.753607	0.246677	3.05503	0.00225036	0.0325509
TANC1	1837.42	-0.768677	0.251658	-3.05446	0.00225468	0.0325757
DAP3	424.315	0.724761	0.237315	3.05401	0.00225806	0.0325869
IL17REL	71.3492	-1.12946	0.369919	-3.05327	0.00226363	0.032596
SCUBE3	154.443	1.03815	0.340015	3.05323	0.0022639	0.032596
ST6GALNAC2	124.924	1.19517	0.391589	3.05212	0.00227234	0.0326799
DCN	1584.2	-0.685009	0.224588	-3.05008	0.00228784	0.032687
ZNF654	906.23	-0.640803	0.210064	-3.05051	0.00228456	0.032687
C1D	243.506	-0.725947	0.237993	-3.05029	0.00228624	0.032687
PPFIA4	43.2303	1.23813	0.405946	3.04999	0.00228851	0.032687
NFIX	102.028	0.961216	0.315066	3.05085	0.00228198	0.032687
SPIN1	1342.74	-0.581233	0.190463	-3.05168	0.00227568	0.032687
PIK3CG	1061.98	-0.65135	0.213601	-3.04937	0.00229321	0.0327169
PITX1	341.104	0.926046	0.303742	3.04879	0.00229765	0.0327428
VH26L1	10736.5	0.927692	0.304348	3.04813	0.00230272	0.0327778
ADAMTS10	175.761	0.805445	0.264434	3.04592	0.00231966	0.0329813
NBEAL2	2652.96	0.604926	0.198681	3.04471	0.00232905	0.0330125
C2H8ORF76	549.41	-0.751916	0.246937	-3.04497	0.00232706	0.0330125
GMPPB	1021.73	0.589877	0.193744	3.04462	0.00232977	0.0330125
LOC112533354	417.41	-0.709089	0.232933	-3.04417	0.00233322	0.033024
BMF	1915.27	-0.593108	0.194888	-3.04333	0.00233978	0.0330794
CDC25A	95.7002	1.08849	0.357894	3.04137	0.00235502	0.0332574
EVI5L	991.432	0.682463	0.224555	3.03919	0.00237219	0.033462
RAB34	80.0165	1.04939	0.34536	3.03853	0.00237734	0.033497
POLR3GL	318.231	0.712992	0.234699	3.0379	0.0023823	0.0335291
ZBTB43	678.762	-0.616148	0.202879	-3.03702	0.00238927	0.0335893
PIK3C2G	50.1048	-1.14059	0.375682	-3.03606	0.00239695	0.0336479
CSTA	189.392	-0.905481	0.298324	-3.03523	0.00240351	0.0336479
FERMT2	299.092	0.758747	0.249987	3.03515	0.00240419	0.0336479
ANKRD11	2651.75	0.571215	0.18819	3.03531	0.0024029	0.0336479
TTLL4	129.456	0.791077	0.260833	3.03289	0.00242224	0.0338626
FAM20A	262.458	0.939563	0.309827	3.03254	0.00242507	0.0338644
SEMA3B	660.177	1.0463	0.345097	3.03191	0.00243009	0.0338967
EIF4G1	2155.34	0.711613	0.234837	3.03024	0.00244363	0.0340475
RAB11FIP2	1688.04	-0.724345	0.239109	-3.02935	0.00245084	0.03411
IL10RB	505.927	-0.655505	0.21646	-3.0283	0.00245935	0.0341904
MTA1	864.885	0.587913	0.194276	3.02618	0.00247667	0.034393
LRRC15	81.2181	1.15306	0.381184	3.02495	0.00248676	0.0344949
LOC107050235	195.079	0.912382	0.301686	3.02428	0.00249226	0.0345328
MMP7	36.7281	-2.17374	0.718926	-3.02359	0.00249795	0.0345502
ADGRA3	564.032	-0.633089	0.209462	-3.02246	0.00250732	0.0345502
USP3	2460.86	-0.662625	0.219191	-3.02305	0.00250241	0.0345502
MIDN	840.904	0.600813	0.198765	3.02273	0.00250503	0.0345502
FKBP11	381.375	0.810259	0.268077	3.02249	0.00250705	0.0345502
DCAF6	1052.44	-0.584109	0.193422	-3.01987	0.00252887	0.0347627
N6AMT1	136.437	-0.935222	0.309672	-3.02004	0.0025274	0.0347627
CCR7	193.421	0.749989	0.248373	3.0196	0.00253107	0.0347627
ESYT1	822.379	0.671301	0.222391	3.01856	0.00253981	0.0348444
EPC2	216.512	-0.723207	0.239642	-3.01787	0.0025456	0.0348855
LOC107050335	69.8935	1.15842	0.384007	3.01666	0.00255579	0.0349869
LOC419545	931.481	0.89171	0.295694	3.01565	0.00256428	0.0350648
LOC425117	508.373	0.611314	0.202738	3.01528	0.0025674	0.0350691
OSTM1	403.72	-0.667448	0.22138	-3.01494	0.00257031	0.0350705
TXNDC9	711.143	-0.867354	0.287778	-3.01396	0.00257859	0.0351069
SELENOM	398.84	0.66994	0.222271	3.01407	0.00257769	0.0351069
FRMD6	105.566	0.958205	0.31805	3.01275	0.00258891	0.0351328
YPEL1	1503.5	-0.780863	0.259165	-3.013	0.00258682	0.0351328
LOC121108952	33.0282	1.51159	0.501708	3.01289	0.00258774	0.0351328
STARD8	351.836	0.684139	0.227129	3.01212	0.00259432	0.035168
CCS	989.142	0.797629	0.264854	3.01158	0.00259893	0.0351925
FUT8	1127.01	-0.570714	0.189578	-3.01044	0.00260869	0.0352865
PRKAG2	593.266	-0.712873	0.236998	-3.00793	0.00263036	0.0355314
RAB18	1143.8	-0.63429	0.210904	-3.00749	0.00263418	0.0355314
EVI5	1534.41	-0.65367	0.217357	-3.00735	0.00263532	0.0355314
HIPK3	576.573	-0.663483	0.220694	-3.00635	0.00264406	0.0356108
LOC101747587	28959.7	-0.597988	0.198962	-3.00554	0.00265112	0.0356675
RNF144A	740.199	-0.720389	0.239927	-3.00254	0.00267739	0.0359823
LOC107052476	129.579	1.20856	0.402658	3.00146	0.00268686	0.0360709
DUSP4	129.236	0.919376	0.306676	2.99788	0.00271868	0.0364589
TMX3	875.626	-0.572149	0.190909	-2.99697	0.00272678	0.0364889
GALK1	351.37	0.702644	0.234438	2.99714	0.00272527	0.0364889
ARRDC3	1662	-0.584291	0.194982	-2.99665	0.00272967	0.0364889
TMEM214	609.762	0.751713	0.250941	2.99557	0.00273928	0.0365783
CD164	13769	-0.636273	0.212553	-2.99348	0.00275818	0.0367532
WDR55	281.03	0.661541	0.220995	2.99347	0.00275825	0.0367532
GNAI1	963.473	-0.574496	0.192158	-2.98971	0.0027924	0.0371291
MADCAM1	491.675	1.15267	0.38554	2.98974	0.00279215	0.0371291
MAP4	1672.51	0.746863	0.249932	2.98826	0.00280566	0.0371869
ACSL4	534.172	-0.607699	0.203342	-2.98855	0.00280301	0.0371869
PFDN4	484.986	-0.693522	0.232061	-2.98853	0.00280319	0.0371869
LAMA1	270.487	-0.77869	0.260751	-2.98633	0.00282343	0.0372646
SHROOM4	109.83	1.02644	0.34367	2.9867	0.00282006	0.0372646
CMTM4	2100.46	-0.571769	0.191429	-2.98684	0.00281878	0.0372646
ERN2	860.543	0.638502	0.213801	2.98643	0.00282259	0.0372646
FLT4	130.294	0.83441	0.279647	2.9838	0.00284692	0.037535
BBS5	92.1044	-1.00989	0.338672	-2.98192	0.00286451	0.0376874
MAT2L	503.696	-0.643824	0.215902	-2.98201	0.00286358	0.0376874
ASS1	1980.38	0.874241	0.293332	2.98038	0.00287888	0.0378367
GABPB2	285.117	0.782257	0.262509	2.97993	0.00288314	0.037853
PATL1	289.372	0.67972	0.22815	2.97927	0.00288935	0.0378947
NUP93	320.617	0.691706	0.232236	2.97846	0.002897	0.0379156
SLC6A4	709.014	-0.807041	0.270942	-2.97865	0.00289519	0.0379156
BCAR1	969.291	0.708398	0.237947	2.97712	0.00290969	0.0380418
ARMC1	646.839	-0.649246	0.218194	-2.97554	0.0029247	0.0381158
NUDT14	527.772	-0.61595	0.207011	-2.97544	0.00292566	0.0381158
LOC424111	147.52	0.888717	0.298704	2.97525	0.00292753	0.0381158
LOC121108734	82.4553	0.909274	0.305561	2.97575	0.00292269	0.0381158
ADSS1	1282.11	-0.625569	0.210318	-2.9744	0.0029356	0.0381811
LOC422442	766.787	-0.649786	0.218509	-2.97373	0.00294208	0.0382257
LOC420362	159.319	0.995201	0.334709	2.97333	0.00294585	0.0382349
DERA	366.215	-0.821441	0.276386	-2.97208	0.00295787	0.0383114
ZDHHC21	2282.38	-0.63009	0.211998	-2.97216	0.00295715	0.0383114
ANKS6	172.864	-0.889943	0.299512	-2.97131	0.00296533	0.0383684
ALG3	203.613	0.906539	0.305177	2.97053	0.00297283	0.038386
PPP4R1L	554.225	-0.631695	0.212648	-2.97062	0.00297198	0.038386
SEMA5A	5925.4	-0.582528	0.196189	-2.96922	0.00298561	0.0385113
CBFA2T3	127.743	0.905135	0.304985	2.9678	0.00299939	0.0386491
MAX	548.325	0.723746	0.243906	2.96732	0.00300408	0.0386698
NIPA1	1554.89	-0.710405	0.239588	-2.96512	0.00302569	0.0388704
LOC107056801	304.306	0.734271	0.247638	2.9651	0.00302588	0.0388704
IMMP2L	37.2397	-1.30345	0.439913	-2.96298	0.00304676	0.0388894
KAT2B	714.932	-0.728971	0.246011	-2.96316	0.00304494	0.0388894
FABP2	966.942	-1.04864	0.353933	-2.96283	0.00304822	0.0388894
TMEM9B	993.035	-0.613566	0.20698	-2.96437	0.00303306	0.0388894
ETV5	203.277	0.777847	0.262543	2.96274	0.00304912	0.0388894
HSBP1	862.004	-0.551233	0.185977	-2.96398	0.00303689	0.0388894
YARS	643.028	0.674664	0.2276	2.96425	0.00303422	0.0388894
TRAK2	3824.19	-0.740242	0.249888	-2.9623	0.00305354	0.0389062
LOC101748060	34.072	-1.43729	0.48541	-2.96098	0.00306658	0.0390326
PLCE1	490.612	-0.586789	0.198224	-2.96023	0.00307405	0.0390649
NOB1	459.952	0.665207	0.224724	2.9601	0.00307536	0.0390649
CLDND1	658.249	-0.596821	0.201707	-2.95886	0.00308782	0.0391834
UBTF	2299.23	0.577985	0.195444	2.95729	0.00310353	0.0393428
MAST3	372.272	0.715431	0.242074	2.95542	0.00312245	0.0395426
PRODH	60.4747	1.02216	0.345927	2.95484	0.00312834	0.0395543
BAZ1B	1573.8	0.559177	0.18925	2.9547	0.00312969	0.0395543
NOL9	1134.05	0.545994	0.184852	2.95368	0.00314014	0.0396462
RUFY4	315.517	0.945841	0.320371	2.95233	0.00315389	0.0397396
SEMA3F	189.778	0.869728	0.29457	2.95253	0.00315177	0.0397396
LOC421740	873.231	-0.602942	0.204299	-2.95128	0.00316464	0.039755
BMP4	847.558	0.870895	0.295031	2.95188	0.00315849	0.039755
LOC419584	309.438	0.823837	0.27912	2.95155	0.00316184	0.039755
COG2	303.65	-0.675602	0.228961	-2.95073	0.00317023	0.0397853
IER5L	366.284	0.895329	0.303574	2.9493	0.00318499	0.0399305
ZNF687	507.16	0.761893	0.258376	2.94877	0.00319037	0.0399579
TET3	1897.18	0.57247	0.194166	2.94835	0.00319477	0.039973
PM20D1	879.461	-0.631714	0.214397	-2.94647	0.00321424	0.0401764
ASAH1	2117.16	-0.671893	0.228125	-2.94528	0.00322659	0.0402626
LOC100858505	62.1077	1.00247	0.340377	2.94519	0.00322757	0.0402626
SELE	38.3688	-1.3651	0.463626	-2.9444	0.00323582	0.0402875
NFIL3	235.602	-0.899714	0.30557	-2.94438	0.00323601	0.0402875
LOC107051050	330.913	0.711081	0.241572	2.94355	0.00324468	0.0403553
IMMT	1466.13	0.590825	0.20079	2.9425	0.00325578	0.0404531
RELN	54.0179	1.13383	0.385468	2.94144	0.00326685	0.0405504
LAPTM4A	3750.53	-0.642825	0.218634	-2.94019	0.00328006	0.040674
MFSD9	349.165	-0.64784	0.220427	-2.93903	0.00329245	0.040771
LOC107050103	1039.02	0.704697	0.239787	2.93884	0.0032944	0.040771
LOC112532686	689.832	0.743079	0.252921	2.93798	0.00330353	0.0408437
ANKRD52	1012.06	0.582264	0.198453	2.93401	0.00334609	0.041329
AGAP3	83.1271	1.14619	0.390801	2.93293	0.00335781	0.041392
SPINK5	50.5332	-1.52436	0.519697	-2.93317	0.00335523	0.041392
CPT1A	1992.85	-0.600266	0.204707	-2.93232	0.00336442	0.0414327
NR2C2	951.534	-0.701746	0.23945	-2.93066	0.00338247	0.041614
SLC7A3	186.972	0.832102	0.283981	2.93014	0.00338815	0.0416429
GRIP1	101.497	0.987683	0.337173	2.92931	0.00339716	0.0417128
TIMM21	397.541	-0.637414	0.217623	-2.92898	0.00340075	0.0417159
RAI2	716.729	0.667186	0.227864	2.928	0.00341147	0.0417728
PLCB2	341.675	0.641089	0.218955	2.92795	0.00341207	0.0417728
BOLA3	340.636	0.730318	0.249595	2.92601	0.00343345	0.0419935
LOC107056413	284.478	0.933111	0.319046	2.92469	0.003448	0.042032
TNRC6C	1767.19	0.606051	0.207249	2.92427	0.00345263	0.042032
FMNL1	626.275	0.631281	0.215881	2.9242	0.0034534	0.042032
PNPLA6	339.082	0.658948	0.225294	2.92484	0.00344634	0.042032
PCBP2	2472.6	0.649652	0.222074	2.92539	0.00344027	0.042032
LRPAP1	749.332	-0.685432	0.234494	-2.92302	0.00346653	0.0420896
ZFHX3	793.958	0.59401	0.203208	2.92316	0.00346497	0.0420896
RACGAP1	135.452	0.966189	0.330562	2.92287	0.00346822	0.0420896
ATP6V1C1	653.259	-0.591671	0.202548	-2.92114	0.00348754	0.0422412
LOC770794	145.62	0.861016	0.294783	2.92084	0.00349084	0.0422412
DNMT3B	423.605	0.817364	0.279781	2.92144	0.00348415	0.0422412
BLOC1S5	707.889	-0.606637	0.207738	-2.9202	0.00349812	0.0422883
PSMD4	976.389	0.768936	0.263392	2.91936	0.00350751	0.0423202
LOC121108229	147.433	1.05949	0.362914	2.91939	0.00350712	0.0423202
FOPNL	191.388	-0.738141	0.252908	-2.91861	0.00351592	0.0423807
CCR5	170.692	-0.873573	0.299345	-2.91828	0.00351973	0.0423858
VWF	1867.79	0.751838	0.257731	2.91714	0.00353255	0.0424993
SOCS5	189.657	-0.806576	0.276993	-2.9119	0.00359236	0.0430608
REEP3	725.876	-0.583813	0.20047	-2.91222	0.00358871	0.0430608
GBP	28.6335	1.40189	0.481308	2.91267	0.00358353	0.0430608
LOC101748353	1022.18	0.585764	0.201166	2.91185	0.00359299	0.0430608
HSD11B1B	625.771	-0.833392	0.286274	-2.91117	0.00360081	0.0431133
SDF4	1553.56	-0.565294	0.194252	-2.9101	0.00361308	0.0431776
LOC124417067	1705.17	-0.680479	0.23383	-2.91014	0.00361267	0.0431776
FAT1	4681.04	-0.56849	0.195454	-2.90856	0.00363099	0.0433116
LRRC31	318.129	-0.713984	0.245479	-2.90854	0.00363122	0.0433116
FADS2	146.197	0.950903	0.327023	2.90775	0.00364035	0.0433791
MPI	421.526	0.764392	0.262956	2.90692	0.0036501	0.0434161
PHC2	1218.84	0.774281	0.266373	2.90676	0.00365199	0.0434161
PDCD1LG2	190.838	-0.737554	0.253752	-2.90659	0.00365386	0.0434161
CHMP4C	3647.43	-0.577992	0.198948	-2.90525	0.00366962	0.043562
SLC26A3	4015.89	-0.625933	0.215647	-2.90258	0.00370101	0.0437354
SRR	99.5019	0.919368	0.316726	2.90273	0.00369929	0.0437354
CNP	894.558	0.621889	0.214207	2.90322	0.00369349	0.0437354
LOC121108151	72.0514	0.988537	0.340579	2.90252	0.00370171	0.0437354
LOC121108941	1303.6	0.757136	0.260767	2.9035	0.00369019	0.0437354
DYRK2	1773.57	-0.612587	0.211391	-2.89788	0.00375694	0.0443191
CLU	1852.03	0.714447	0.24655	2.89777	0.0037582	0.0443191
LAMP2	535.622	-0.60962	0.210412	-2.89727	0.00376429	0.0443492
CA8	139.612	-0.976475	0.337281	-2.89514	0.00378991	0.0445671
ACLY	1091.03	0.699651	0.241656	2.89524	0.00378869	0.0445671
NKX2-3	284.042	0.987943	0.341299	2.89466	0.00379573	0.0445796
ERCC8	318.335	-0.704485	0.243391	-2.89446	0.0037981	0.0445796
TMEM59	3567.74	-0.659076	0.227726	-2.89417	0.00380168	0.0445798
GOSR2	620.142	-0.557888	0.192805	-2.89354	0.0038093	0.0445855
PCSK5	603.717	-0.594745	0.205535	-2.89364	0.00380808	0.0445855
LOC101749809	608.715	-0.645415	0.223194	-2.89172	0.00383138	0.0445937
ARHGAP19	96.4603	1.14314	0.395273	2.89203	0.00382765	0.0445937
HACD3	1994.71	-0.646458	0.223474	-2.89277	0.00381864	0.0445937
SOX9	606.419	0.883166	0.305389	2.89194	0.00382869	0.0445937
TOP1	1606.66	0.547499	0.189254	2.89294	0.00381657	0.0445937
LOC121108937	238.081	1.10556	0.382266	2.89211	0.00382659	0.0445937
SLC40A1	1203.86	-0.630431	0.218045	-2.89129	0.00383661	0.0446131
LOC121108903	143.535	0.912585	0.315679	2.89086	0.00384184	0.0446324
RPS7	6337.52	-0.670183	0.231882	-2.89019	0.00385005	0.0446863
IRS2	740.936	-0.831506	0.28777	-2.88948	0.00385877	0.044746
MIR142	29.1085	1.39008	0.481202	2.88875	0.00386772	0.0448082
LOC121108975	212.531	0.839398	0.290679	2.88772	0.0038805	0.0449147
COX7A2	1765.62	-0.715147	0.247699	-2.88716	0.00388735	0.0449343
LOC121110452	106.963	-1.38639	0.480265	-2.88671	0.00389297	0.0449343
TFCP2L1	6968.11	-0.594444	0.205923	-2.88674	0.00389262	0.0449343
PDPN	135.744	-0.988044	0.342311	-2.8864	0.00389681	0.0449373
FAM35A	945.653	-0.552109	0.191404	-2.88452	0.00392015	0.0451246
MAPK9	1411.87	-0.60163	0.208586	-2.88432	0.00392258	0.0451246
LOC107049717	50.5141	1.13317	0.392888	2.88422	0.00392388	0.0451246
LOC112530995	257.602	0.733851	0.254547	2.88297	0.00393941	0.0452616
MAT2L2	650.348	0.700582	0.243056	2.88239	0.00394675	0.0453044
ZDHHC6	2257.3	-0.606205	0.210341	-2.88201	0.00395152	0.0453175
LOC112530313	39.484	1.25835	0.436683	2.8816	0.00395658	0.045334
SCARF1	462.255	0.744071	0.258306	2.88058	0.00396946	0.04544
SNX13	1289.24	-0.540186	0.187595	-2.87952	0.00398275	0.0455088
DDX54	597.115	0.699775	0.243016	2.87954	0.00398259	0.0455088
BDH1B	169.601	-0.89322	0.31024	-2.87913	0.00398775	0.0455243
HSDL1	237.377	-0.746519	0.259375	-2.87815	0.00400018	0.0456247
LURAP1L	1604.66	-0.590512	0.205232	-2.87729	0.00401105	0.045707
YME1L1	1844.51	-0.530378	0.1845	-2.87468	0.00404437	0.0459092
RORA	475.898	-0.665053	0.231319	-2.87504	0.00403975	0.0459092
TRAF3IP3	536.648	0.626601	0.217989	2.87446	0.00404715	0.0459092
SLC38A9	236.898	-0.682395	0.237349	-2.87506	0.00403945	0.0459092
LOC112531323	36.4697	1.49339	0.519449	2.87496	0.00404077	0.0459092
COPS2	1041.19	-0.596968	0.207703	-2.87414	0.00405125	0.0459142
AARSD1	593.922	0.581369	0.202332	2.87335	0.00406149	0.0459886
CALR	15263.3	0.800764	0.278779	2.8724	0.00407365	0.0460846
SGK3	1110.54	-0.59396	0.206927	-2.87038	0.0040998	0.0463197
DAPK3	705.435	0.689888	0.24036	2.87022	0.00410184	0.0463197
ZNF706	4776.57	-0.569327	0.1984	-2.86959	0.00411004	0.0463704
LOC121108245	54.1879	3.25798	1.13588	2.86825	0.00412752	0.0465257
SLC1A1	239.491	-0.937205	0.32703	-2.86581	0.00415949	0.0468439
ELAPOR2	670.291	0.768729	0.268461	2.86347	0.00419035	0.0468752
TMPRSS2	10411.4	-0.634918	0.221697	-2.8639	0.00418455	0.0468752
DENND3	1087.96	-0.559035	0.19519	-2.86406	0.00418245	0.0468752
PACSL	196.905	0.707708	0.247163	2.86332	0.00419224	0.0468752
CYSLTR1	104.835	0.891755	0.31142	2.86351	0.00418975	0.0468752
LRRC39	41.2336	-1.3655	0.476634	-2.86489	0.0041715	0.0468752
KCNK15	33.4641	1.34857	0.470716	2.86493	0.00417098	0.0468752
LOC121108963	292.781	0.830873	0.290118	2.86391	0.00418443	0.0468752
MYO18A	2216.36	0.739948	0.258525	2.8622	0.00420717	0.0470001
GJA1	421.712	-0.734736	0.256779	-2.86136	0.00421833	0.0470407
CDCA4	1172.93	-0.638205	0.223043	-2.86136	0.00421829	0.0470407
LOC100859276	385.255	0.633513	0.221434	2.86096	0.00422361	0.0470577
PMP22	208.985	0.751556	0.262811	2.85969	0.00424061	0.047205
SLC25A12	1158.74	-0.634664	0.221974	-2.85918	0.00424737	0.0472383
GPR62	108.867	0.908231	0.317924	2.85676	0.00427996	0.0475585
CROCC	170.525	0.702466	0.246095	2.85445	0.0043111	0.047862
ADAMTSL2	559.07	0.692404	0.242739	2.85246	0.00433827	0.0481209
DGKH	544.584	-0.695353	0.243861	-2.85143	0.00435236	0.0481684
SMARCC1	798.889	0.731461	0.256516	2.85153	0.00435098	0.0481684
PPARGC1A	184.041	-0.771953	0.270764	-2.85102	0.00435794	0.0481684
RAI14	1452.07	-0.62333	0.218619	-2.85122	0.00435519	0.0481684
LOC121107496	281.263	-0.815775	0.286181	-2.85056	0.00436423	0.0481953
ZFAND4	441.673	-0.8079	0.283486	-2.84987	0.0043737	0.0482572
LOC100857358	1541.16	0.713506	0.250443	2.84898	0.00438602	0.0483506
LOC121109083	89.6262	1.14603	0.402607	2.84652	0.00442003	0.0486521
BTBD3	879.937	-0.590328	0.207392	-2.84644	0.00442115	0.0486521
CD5	266.501	0.714071	0.250959	2.84537	0.00443592	0.0487289
PRXL2A	333.897	-0.670924	0.235781	-2.84554	0.00443367	0.0487289
DMXL1	2432.35	-0.627826	0.220751	-2.84405	0.00445442	0.0488892
LEPROT	2291.66	-0.524236	0.184405	-2.84286	0.00447109	0.0490291
FAM96B	642.092	-0.570853	0.200842	-2.8423	0.00447899	0.0490358
CDYL2	1118.45	-0.554709	0.195165	-2.84226	0.00447953	0.0490358
BUB1B	219.261	0.820056	0.288758	2.83994	0.00451221	0.0492642
CPEB3	557.036	-0.600289	0.21136	-2.84013	0.00450956	0.0492642
FAM63A	1170.43	0.608861	0.214388	2.84	0.00451131	0.0492642
NAPEPLD	1934.4	-0.556371	0.19609	-2.83732	0.00454939	0.049316
TRAPPC2	648.466	-0.70518	0.248501	-2.83773	0.00454354	0.049316
RCAN2	114.067	0.847015	0.298548	2.83711	0.00455234	0.049316
QSOX1	266.428	0.712925	0.251104	2.83917	0.00452313	0.049316
DOK4	159.832	0.841595	0.29659	2.83757	0.00454588	0.049316
PRPF8	2102.16	0.690059	0.243201	2.8374	0.00454819	0.049316
VPS26B	742.022	0.626619	0.220819	2.8377	0.00454401	0.049316
MCAM	189.052	0.879943	0.310155	2.83711	0.00455243	0.049316
NAV1	124.203	0.819847	0.288869	2.83813	0.00453793	0.049316
DNA2	83.796	0.88999	0.313906	2.83521	0.00457953	0.0495666
PLEKHG3	1057.5	0.612046	0.215943	2.8343	0.00459261	0.0496653
SH3RF1	709.981	-0.596927	0.21063	-2.83401	0.00459681	0.0496678
VTA1	870.378	-0.704822	0.248749	-2.83347	0.00460453	0.0497083
PNPO	490.473	0.758958	0.267912	2.83286	0.0046134	0.0497611
RXFP2	135.274	1.03097	0.364004	2.83231	0.00462124	0.0497948
MXD3	202.005	0.800406	0.28262	2.83209	0.00462448	0.0497948
BMPR1A	403.982	-0.662734	0.234113	-2.83082	0.00464282	0.0499493

## Sheet: F3-SYNs.v.C
Table S7. Significantly (|log2foldchange| ≥ 0 and padj ≤ 0.05) up- and downregulated differentially expressed genes in F3 between synbiotic single in ovo injected group and control in cecal mucosa.
Gene ID	baseMean	log2FoldChange	lfcSE	stat	pvalue	padj
ACOD1L	194.261	-4.81721	0.838409	-5.74565	9.15683e-09	0.000124826
LOC418658	74.8956	5.41941	1.06623	5.08279	3.71927e-07	0.00114619
NOX4	85.6128	-3.13325	0.603729	-5.18984	2.10477e-07	0.00114619
FNIP2	1888.85	-1.06582	0.209574	-5.08564	3.66397e-07	0.00114619
PLA2G2E	610.411	-7.50499	1.48335	-5.05948	4.20403e-07	0.00114619
ALCAM	348.677	-2.0473	0.413697	-4.94879	7.46772e-07	0.00150505
LOC121107447	189.369	2.59702	0.525489	4.9421	7.72838e-07	0.00150505
THOC2	1139.73	-1.07325	0.220428	-4.86896	1.12189e-06	0.00152936
AHNAK2	128.338	-2.23362	0.454758	-4.91167	9.03043e-07	0.00152936
LOC121107581	28.6099	-3.52151	0.722958	-4.87098	1.11049e-06	0.00152936
RTF1	4534.4	1.99866	0.41606	4.80378	1.55702e-06	0.00176877
MAP2	55.0649	-2.85266	0.593762	-4.80439	1.55224e-06	0.00176877
LOC107052719	146.65	2.78371	0.584169	4.76526	1.88613e-06	0.00188633
PLA2G4EL2	37.9303	3.9698	0.838777	4.73284	2.214e-06	0.00188633
TMIGD1	5395.01	-1.4221	0.300069	-4.73925	2.14514e-06	0.00188633
ACTG2	254.346	-2.17099	0.456513	-4.75559	1.97865e-06	0.00188633
VH26L1	8381.65	-1.88571	0.402004	-4.69078	2.72169e-06	0.00218248
LOC107053822	69.3297	2.14665	0.459817	4.6685	3.03411e-06	0.00228776
LOC112531297	470.155	1.24558	0.267391	4.65828	3.18863e-06	0.00228776
CDKL2	109.804	-3.90004	0.843458	-4.62386	3.76657e-06	0.00250672
IQSEC1	277.763	-1.33276	0.288557	-4.6187	3.86158e-06	0.00250672
HSPB1	62.4402	-2.24701	0.494924	-4.54012	5.62232e-06	0.00348379
ZNF292	270.735	-1.56549	0.345974	-4.52489	6.04277e-06	0.00358152
LOC124417699	339.661	2.13661	0.479238	4.45835	8.25911e-06	0.00469117
RB1CC1	482.884	-1.08125	0.243032	-4.449	8.62719e-06	0.00470423
MYL1	44.147	4.16412	0.943123	4.41524	1.00898e-05	0.00529015
FST	35.2986	-2.98601	0.683357	-4.36962	1.24462e-05	0.00628393
MUC2	7492.44	-5.57139	1.29389	-4.30593	1.66287e-05	0.00781664
HOXB5	123.528	1.58855	0.368327	4.31286	1.61154e-05	0.00781664
DZIP1	37.2767	-3.27356	0.767067	-4.26763	1.97559e-05	0.00809841
KCNMB1	98.974	-1.64623	0.385009	-4.27581	1.9044e-05	0.00809841
SLC25A1	2603.8	1.22045	0.285193	4.27939	1.87407e-05	0.00809841
TAGLN	329.444	-2.29211	0.537714	-4.26269	2.01985e-05	0.00809841
IFT74	88.0452	-1.49964	0.351624	-4.26489	1.99997e-05	0.00809841
LOC107052893	141.382	1.78795	0.421027	4.24665	2.16988e-05	0.00845139
FREM1	52.4685	-2.19438	0.51992	-4.22061	2.43644e-05	0.009226
LOC124417229	402.145	1.24272	0.296203	4.19549	2.72282e-05	0.0100317
CD99	403.634	-2.57261	0.619673	-4.15156	3.30217e-05	0.0116235
FRMPD2	92.6984	-4.36842	1.05264	-4.14996	3.32537e-05	0.0116235
FER1L6	261.333	-2.45305	0.593682	-4.13193	3.59738e-05	0.0119896
RAB2B	467.552	1.1053	0.267538	4.13137	3.60602e-05	0.0119896
DNM1	59.5422	-3.23013	0.787459	-4.10197	4.09651e-05	0.0132961
LOC112532301	156.465	-5.92874	1.44794	-4.0946	4.22904e-05	0.0134071
LOC101748278	107.991	3.00884	0.736871	4.08327	4.44066e-05	0.013758
NKTR	1244.67	-1.45988	0.360176	-4.05323	5.05148e-05	0.014816
LOC428714	401.03	-4.96348	1.22621	-4.04782	5.16974e-05	0.014816
RASGRP1	315.651	-1.62714	0.401293	-4.05474	5.01898e-05	0.014816
IGFBP5	390.297	-1.51182	0.373686	-4.04569	5.21692e-05	0.014816
COL12A1	292.631	-2.27205	0.56434	-4.02603	5.67276e-05	0.0149708
NPPC	43.1901	2.20447	0.547768	4.02446	5.71071e-05	0.0149708
FSTL4	305.953	1.93534	0.480278	4.02962	5.58665e-05	0.0149708
ZMYND8	423.478	-1.05476	0.261644	-4.03131	5.54678e-05	0.0149708
WBP2	1203.04	1.19375	0.29742	4.01369	5.97772e-05	0.0153751
P2RX1	139.982	-3.17458	0.791882	-4.00891	6.09991e-05	0.0153989
ZBTB38	347.395	-0.969198	0.242852	-3.99089	6.58245e-05	0.0160236
GLP2R	18.9073	-3.37399	0.844792	-3.99386	6.50051e-05	0.0160236
NAV3	106.158	-1.61962	0.408105	-3.96864	7.2285e-05	0.0167015
SMC3	585.595	-1.2146	0.305806	-3.9718	7.13318e-05	0.0167015
LOC112530942	57050.4	-1.00366	0.252428	-3.97603	7.00743e-05	0.0167015
CNTRL	283.597	-1.12841	0.284626	-3.96451	7.35457e-05	0.0167096
IGLL1	31654.4	-1.55813	0.39507	-3.94393	8.0156e-05	0.0179129
GPR34	264.853	-1.52495	0.389141	-3.91875	8.90085e-05	0.0195704
LOC121107180	22.3037	2.55515	0.654709	3.90273	9.51154e-05	0.0204964
LOC112532477	117.644	-1.36511	0.350036	-3.89991	9.6227e-05	0.0204964
LOC121113160	34.6951	-3.90947	1.00734	-3.88098	0.000104036	0.0218188
FGL2	1534.28	-1.45732	0.376617	-3.8695	0.000109061	0.022526
LOC112531880	578.378	-1.2402	0.321324	-3.85966	0.000113546	0.0229428
LOC101748409	70.1391	3.49527	0.906043	3.85773	0.000114445	0.0229428
INHBA	74.7863	-1.82096	0.475121	-3.83263	0.000126782	0.0250478
PARVB	891.837	1.29569	0.33898	3.82233	0.000132195	0.0253814
SPON2	57.319	-2.3805	0.622344	-3.82506	0.00013074	0.0253814
ALDH2	18132.3	1.1223	0.294781	3.80723	0.000140533	0.0265409
DMXL1	1535.21	-0.877961	0.230773	-3.80444	0.000142128	0.0265409
NUDT4	1448.94	1.29062	0.339835	3.79777	0.000146001	0.0268958
CA7	14401	1.41085	0.372273	3.78983	0.00015075	0.0274004
LOC121106447	1745.88	2.43996	0.645072	3.78246	0.000155285	0.0277003
ERICH3	124.715	1.76965	0.468089	3.78058	0.000156464	0.0277003
COX7A2	2764.31	0.815717	0.216052	3.77556	0.000159648	0.0279016
CBLN1	29.2813	4.58469	1.21843	3.76279	0.000168025	0.0286315
EDN3	71.7132	-2.47735	0.657956	-3.76522	0.000166404	0.0286315
SACS	95.0377	-1.6559	0.442356	-3.74337	0.000181569	0.0305575
MKI67	255.109	-1.75287	0.470113	-3.72862	0.00019253	0.032007
CATH3	11.9974	-7.03417	1.89427	-3.71339	0.000204502	0.0320433
ARAP2	854.619	-0.985466	0.264998	-3.71876	0.000200202	0.0320433
PLEKHS1	871.324	-2.73911	0.736783	-3.71766	0.000201075	0.0320433
PGAP1	464.535	-1.51818	0.408331	-3.71802	0.000200793	0.0320433
FXYD6	165.058	-1.6583	0.446368	-3.71509	0.000203135	0.0320433
MAFB	613.732	-2.58155	0.697595	-3.70064	0.000215053	0.0333137
ZNF518B	119.256	-1.31028	0.354686	-3.6942	0.000220579	0.0337858
PHF20L1	561.926	-0.898962	0.244325	-3.67937	0.000233808	0.035414
LOC107051636	1571.45	1.63662	0.446158	3.66826	0.000244205	0.0365825
FHOD3	22.9211	-2.86843	0.785629	-3.65113	0.000261088	0.0386864
TRAK1	462.634	-2.73353	0.750245	-3.64351	0.000268945	0.039351
IRAG1	68.649	-2.02891	0.557205	-3.64122	0.000271347	0.039351
CEP290	63.7304	-1.67261	0.460714	-3.63046	0.000282912	0.0405963
PCMTD1	1147.22	-0.847879	0.234116	-3.62162	0.000292763	0.040724
SYT9	25.1672	-2.92012	0.805747	-3.62412	0.000289951	0.040724
VPS13A	460.821	-1.08853	0.300561	-3.62165	0.000292727	0.040724
RXFP1	40.3522	-2.60317	0.720984	-3.61059	0.000305505	0.0416465
MAB21L2	17.5338	-4.30802	1.19299	-3.61109	0.000304908	0.0416465
BEND4	78.7852	-3.44643	0.956275	-3.60402	0.000313335	0.042291
PROKR1	15.5968	-3.91001	1.09093	-3.58409	0.000338251	0.0448303
DKK3	702.006	-1.65994	0.46319	-3.58373	0.000338727	0.0448303
SMCHD1	575.671	-0.921205	0.257654	-3.57536	0.000349751	0.0449793
ANXA5	584.197	-1.89471	0.529305	-3.57962	0.000344092	0.0449793
ST6GALNAC2	56.8937	1.49931	0.419057	3.57782	0.00034647	0.0449793
GEM	136.667	-2.041	0.571656	-3.57034	0.000356521	0.0454214
LOC107052519	40.3575	-2.44715	0.687176	-3.56117	0.000369212	0.0466027
RAD50	307.012	-0.923262	0.25989	-3.55252	0.000381566	0.0477202
SLC10A2	199.967	-4.79043	1.34983	-3.54892	0.000386822	0.0479378
LIPG	1910.95	1.24548	0.3519	3.5393	0.000401191	0.0492706
ANKRD26	51.301	-1.61787	0.458425	-3.52919	0.000416827	0.0498437
TRANK1	1534.01	-1.44511	0.409313	-3.53058	0.000414652	0.0498437
AIFM2	821.182	1.10337	0.312567	3.53002	0.000415522	0.0498437

## Sheet: F3-SYNr.v.C
Table S8. Significantly (|log2foldchange| ≥ 0 and padj ≤ 0.05) up- and downregulated differentially expressed genes in F3 between synbiotic repeatedly in ovo injected group and control in cecal mucosa.
Gene ID	baseMean	log2FoldChange	lfcSE	stat	pvalue	padj
MMP1	44.8515	-2.45232	0.509166	-4.81635	1.46206e-06	0.00812563
LOC124417699	368.823	2.23252	0.457329	4.88165	1.05201e-06	0.00812563
LOC101750268	37.6299	-3.94732	0.799311	-4.9384	7.87668e-07	0.00812563
GALNT9	278.352	1.66764	0.357903	4.65948	3.1701e-06	0.0132138
LOC100857892	908.239	2.24037	0.48742	4.59638	4.29897e-06	0.0143353
LOC107057581	10.1906	6.79157	1.54421	4.39808	1.09214e-05	0.0299396
CBLN1	22.522	4.151	0.950438	4.36746	1.25699e-05	0.0299396
LOC107055331	8.83315	6.57814	1.54466	4.25864	2.05671e-05	0.0428643
NEK10	104.262	2.35293	0.559818	4.20303	2.63366e-05	0.0487899

## Sheet: F3-SYNCHs.v.C
	Table S9. Significantly (|log2foldchange| ≥ 0 and padj ≤ 0.05) up- and downregulated differentially expressed genes in F3 between synbiotic+choline single in ovo injected group and control in cecal mucosa.
	Gene ID	baseMean	log2FoldChange	lfcSE	stat	pvalue	padj
	ENPP6	368.209	-3.49268	0.588478	-5.93511	2.93644e-09	3.82912e-05
	TMPRSS11D	48.2509	-5.33765	0.956199	-5.58215	2.37561e-08	0.00015489
	ACOD1L	192.437	-7.85395	1.43348	-5.47895	4.2785e-08	0.000185972
	LOC428714	401.001	-6.51031	1.24302	-5.2375	1.62767e-07	0.000530621
	PLA2G2E	623.902	-7.60363	1.50073	-5.06663	4.04922e-07	0.00105604
	CBLN1	41.1036	5.06627	1.02936	4.92179	8.57549e-07	0.00167168
	GALNT9	227.76	1.28749	0.262063	4.9129	8.97375e-07	0.00167168
	TRPM7	2836.09	1.3195	0.275892	4.78268	1.72971e-06	0.00281943
	LOC112532301	157.52	-9.78274	2.07763	-4.70861	2.49406e-06	0.00325225
	ST8SIA5	105.741	1.68287	0.356019	4.72691	2.27958e-06	0.00325225
	DSE	4957.97	1.72823	0.368965	4.68399	2.81349e-06	0.00333527
	GJA3	39.7314	3.04487	0.656945	4.6349	3.57114e-06	0.00388064
	LOC124417121	37.1141	-2.73313	0.618474	-4.41915	9.90888e-06	0.00807574
	LOC121113382	32.7943	6.11178	1.37664	4.43965	9.01057e-06	0.00807574
	ATP6V1G3	474.372	1.4321	0.323454	4.42753	9.53171e-06	0.00807574
	TMIGD1	5862.36	-1.11106	0.250249	-4.43982	9.00343e-06	0.00807574
	SLC26A4	1209.9	2.33247	0.532728	4.37834	1.19585e-05	0.00917284
	IL8L2	76.0255	-1.57549	0.363221	-4.33754	1.44087e-05	0.0104383
	M1AP	50.4765	-2.38517	0.55629	-4.28764	1.80584e-05	0.0123937
	LOC101748451	242.635	-1.9696	0.465633	-4.22994	2.3375e-05	0.0152405
	LOC107053822	75.2357	2.25687	0.539867	4.18043	2.90961e-05	0.0180673
	OVAL	39.1721	3.62874	0.871497	4.1638	3.12997e-05	0.0185522
	TGM4	296.204	-3.0357	0.74799	-4.05848	4.93937e-05	0.0268372
	EDEM1	3682.13	0.743673	0.183105	4.06145	4.87697e-05	0.0268372
	CEP295	532.564	1.05054	0.261448	4.01815	5.86574e-05	0.029152
	GPRC6A	337.15	1.58164	0.394441	4.00983	6.07617e-05	0.029152
	SEMA5B	824.656	-2.4514	0.608399	-4.02926	5.59529e-05	0.029152
	COL9A3	76.1347	-2.54197	0.635048	-4.0028	6.25962e-05	0.029152
	LOC107052893	125.781	1.53346	0.3869	3.96345	7.38743e-05	0.0322039
	LOC422926	55.0856	-2.2358	0.564203	-3.96276	7.40887e-05	0.0322039
	LOC418658	35.4271	4.26792	1.08543	3.93202	8.42349e-05	0.0343257
	LOC124418077	171.114	1.68227	0.427605	3.93416	8.3487e-05	0.0343257
	LOC107054049	40.9248	-3.76128	0.967554	-3.88741	0.000101318	0.040036
	EOMES	72.6401	-2.25554	0.584059	-3.86183	0.000112539	0.0419287
	NKX6-2	32.3265	1.9154	0.495656	3.86438	0.000111372	0.0419287
	P2RX1	144.902	-2.96882	0.777653	-3.81767	0.000134717	0.0487974
	BTG1L	76.8738	-1.54994	0.407321	-3.80521	0.000141682	0.0499334

## Sheet: F3-SYNCHr.v.C
Table S10. Significantly (|log2foldchange| ≥ 0 and padj ≤ 0.05) up- and downregulated differentially expressed genes in F3 between synbiotic+choline repeatedly in ovo injected group and control.
Gene	baseMean	log2FoldChange	lfcSE	stat	pvalue	padj
CAPN9	274.055	-3.40732	0.355482	-9.58507	9.23978e-22	1.33496e-17
LOC121107447	346.803	3.47537	0.572465	6.07089	1.27203e-09	9.18913e-06
LOC418658	39.1829	4.37308	0.7589	5.76238	8.29339e-09	3.9941e-05
LOC107053822	99.4251	2.65118	0.471766	5.61968	1.9131e-08	6.91011e-05
LOC100857892	1073.91	2.46049	0.443038	5.55368	2.79713e-08	8.08259e-05
HOXB5	158.587	1.92904	0.355426	5.42739	5.71827e-08	0.000137696
CFAP45	23.262	-5.16578	0.958485	-5.38953	7.06438e-08	0.000145809
N4BP2L1	1600.41	2.09011	0.396474	5.27173	1.3514e-07	0.000244063
LOC121106447	1967.39	2.52685	0.521327	4.84695	1.25374e-06	0.0018114
LOC124417699	384.132	2.23443	0.459827	4.85928	1.17815e-06	0.0018114
LOC121107448	954.341	2.64905	0.549515	4.82071	1.4305e-06	0.00187889
USP41	1341.43	-1.727	0.360347	-4.79259	1.64643e-06	0.00198231
LOC107053243	64.5528	2.6394	0.569944	4.63099	3.63923e-06	0.00404459
LOC107050495	82.6463	2.64631	0.576438	4.5908	4.41559e-06	0.00455689
MMP1	48.2277	-2.16479	0.483727	-4.47523	7.63288e-06	0.00693145
LOC101748539	70.6211	-2.34271	0.523625	-4.47403	7.67602e-06	0.00693145
B3GALT5	1600.87	-2.34674	0.540776	-4.33958	1.42752e-05	0.0121323
LOC101747680	44.9213	3.26861	0.755853	4.32439	1.52951e-05	0.0122769
LOC112532301	165.521	-7.40907	1.72383	-4.29804	1.72319e-05	0.0131035
COL9A3	79.6574	-2.56056	0.599022	-4.27457	1.91508e-05	0.0138346
SMOC1	485.684	1.81144	0.435317	4.16119	3.16594e-05	0.0199148
EMID1	71.7945	2.37091	0.56981	4.16088	3.17026e-05	0.0199148
J6367_mgt07	75.3237	-1.83209	0.439737	-4.16634	3.09533e-05	0.0199148
LY6E	2832.07	-2.32222	0.560447	-4.14351	3.42025e-05	0.0205899
LOC107052719	483.109	4.54638	1.10535	4.11308	3.90417e-05	0.0217884
TRPM6	648.266	1.70932	0.415681	4.11209	3.92094e-05	0.0217884
TVP23A	451.396	-1.82709	0.447858	-4.07963	4.51084e-05	0.0236054
LAMB3	958.287	-2.43984	0.598534	-4.07636	4.57468e-05	0.0236054
LOC121107180	33.6247	3.12139	0.769222	4.05786	4.95248e-05	0.0239824
LOC770612	3083.24	-1.47519	0.363655	-4.05658	4.97973e-05	0.0239824
FRMPD2	96.2931	-5.75179	1.42156	-4.04612	5.20726e-05	0.0242692
ETV1	223.991	1.25364	0.310574	4.03654	5.42452e-05	0.0244917
LOC428714	432.457	-4.56797	1.14032	-4.00588	6.17875e-05	0.0266951
THBS1	926.881	1.41312	0.353107	4.00196	6.28207e-05	0.0266951
STOML1	485.736	-1.06834	0.268992	-3.97163	7.1382e-05	0.0294665
PLA2G2E	658.822	-6.04748	1.52763	-3.95873	7.53499e-05	0.0302404
GIMAP7L2	361.727	-2.47459	0.631914	-3.91603	9.00208e-05	0.0345034
RSAD2	2381.97	-1.88084	0.480956	-3.91062	9.2058e-05	0.0345034
ACOD1L	203.391	-6.10412	1.56203	-3.90781	9.31363e-05	0.0345034
GOT2	686.401	1.1225	0.287753	3.90093	9.58255e-05	0.0346122
ENTPD8L2	722.836	-1.0719	0.275966	-3.88417	0.000102682	0.036184
TM4SF1	30.7762	-3.05723	0.790081	-3.86951	0.000109054	0.0375144
LOC124417770	145.914	-2.20912	0.572136	-3.86118	0.000112842	0.0379148
PLA2G4EL2	26.8677	3.34254	0.867059	3.85503	0.000115714	0.0379963
IRX6	120.356	2.05144	0.535932	3.8278	0.000129291	0.0408773
OASL	3123.46	-1.85172	0.483959	-3.82618	0.000130146	0.0408773
LOC112531880	653.939	-0.98227	0.257558	-3.81378	0.000136859	0.042071
LOC100858381	123.364	-2.14901	0.569564	-3.77309	0.00016124	0.0485332
FAM83F	1367.38	-1.54954	0.411798	-3.76285	0.000167987	0.0495321
