# Supplementary material for: Inter- and Transgenerational Effects of In Ovo Stimulation with Bioactive Compounds on Cecal Tonsils and Cecal Mucosa Transcriptomes in a Chicken Model
Source: Int J Mol Sci. 2025 Jan 29;26(3):1174. doi: 10.3390/ijms26031174 (PMC11817890; doi:10.3390/ijms26031174)
Supplement: Supplementary file 1 [file ijms-26-01174-s001.zip › Supplementary file S8.xlsx]

## Sheet: common genes list 1
Table S1. Common genes expressed in the cecal tonsils among the F1, F2, and F3 groups.
F1	F2	F3
SYN|SYNCH	No common genes	SYNsF3|SYNrF3	SYNsF3|SYNCHsF3	SYNsF3|SYNCHrF3	SYNrF3|SYNCHsF3	SYNrF3|SYNCHrF3	SYNCHsF3|SYNCHrF3	SYNsF3|SYNrF3|SYNCHsF3	SYNsF3|SYNrF3|SYNCHrF3	SYNsF3|SYNCHsF3|SYNCHrF3	SYNrF3|SYNCHsF3|SYNCHrF3	SYNsF3|SYNrF3|SYNCHsF3|SYNCHrF3
SLC26A4		FLT3	ATP6V0A4	ADH1C	SLC4A1	ZNF362	PHLDB1	KCTD7	LOC101748371	LOC121108859	FUK	THNSL1
ATP6V0D2		J6367_mgp07	WDR72	J6367_mgr02	RPS12	LOC107051192	PLVAP	GPRC6A	LOC107053194	CST3	LOC101748080	SRSF5
GPRC6A		J6367_mgp11	TMEM213	AQP8	PERPB	AKAP8	EXOC6B	ATP6V1G3	ZFC3H1	PI3	CAMK2B	LOC121109571
LOC121106727		LOC107057581	ATP6V0D2	CBS	LOC112533565	ANKRD13B	LOC107051747	BTN3A3L2	MIR155HG		LOC124417176	LOC121106652
FOXI1		FAM83H	CA9	DOHH	RPS17	NUMA1	ENG	EMP1	CCDC173		TNS2	TANC1
CLCNKB		FGFBP1	CLCNKB	REG4	HOXD9	SIRT2	UBB	RPL35	LOC107053016		LOC121108129	RSRP1
TBC1D24L		LOC124418357	WNT5A	BEST4	LOC107055472	LOC121108973	SEMA3F	LOC121107544	LOC101747896		NXF1	RSAD1
BSND		ANGPT1L	RPS27	TMED3	RPL26L1	WDR6	PLCD4	LOC121111143	PLA2G10		LOC770794	LOC107052984
CYP4A22		TMEM98	LOC121107689	CDH3	XPA	LOC107049129	MTSS1L		TARBP1		LOC121108907	BEND6
SCNN1G		LOC107051715	KLF4	TMC3	RPL27	ABCC10	LOC121108711		OGT		AFMID	LOC107054225
LOC121108649		LOC121113415	MST1R	SLC2A9	CYP2AC2	LOC107051250	HSPG2		PIGB		HOXA4	ZNF593
SLC4A1		LOC101751794	LOC121111220	LOC112532478	RPS23	EHBP1L1	SDK2		LOC107050463		LOC121107060	ATP13A2
SLC26A3		LOC422993	CD4	MRPL17	LOC121106455	FGR	LAMB2		POLG2		MAP3K6	LAMP5
LOC107049680		MPP3	RPL37A	FAM162BL	MFAP1	PIAS3	LOC378902		LOC121106732		LOC121108903	RBP1
MAB21L3		ARHGEF7L	FAM84B	PSEN1		LOC121107144	VEGFA		LOC107052306		SCARF1	LOC101749404
OTOP2		ABHD18	TINAGL1	ALDH1A1		NCKAP5L	HOXA10		LOC107053182		PTK7	LOC124417667
ATP6V1C2		LOC107054859	RPL35A	LOC418658		FRS3	RPS6		LOC101750701		LOC121107791	ZNF692
SLC5A8		S1PR1	KIF1BP	GCNT3		C2	TBXAS1		MRPL12		GRIN3B	RPS15
SLC4A9		LOC101752071	CNKSR1	AADAC		LOC121108936	LOC101749067		TTC14		EIF3L	ATP8B3
TMEM61		USPL1	RTF1	MINPP1		TYK2	LOC121109095		CREBZF		LIPE	LOC769329
LOC776719		LOC107053900	RPL23A	PIGBOS1		PHKA1	AHCY		LOC121111245		PLCD3	LOC425238
NEK2		LOC112531945		CLDN15		LOC107049913	EIF3H		DDX5		ARHGAP27	DPEP2
PCSK9		STAT4		LOC121106657		ZMYM3	ADGRA2		NDUFB6		LOC101748084	CRY2
SI		P2RX7		PRDX6		ARL6IP4	RPS16		TEX9		LOC107053412
NTS		LOC121106512		ARHGAP33L2		B3GALT5	TNNI3K		NDST3		LOC101747860
LOC421965		PRELID3A		SLC22A13		LOC112531447	EEF1D		MSH4		MIR1732
ATP6V0A4		MALL		AMN		EWSR1	RPSAP58		OTOA		CARMIL3
SLC30A10		LOC107053124		SLC9A3		RNFT2	RPL7A		LOC107052552		HOXA2
LOC107051757		RAB39B		LOC101748134		DHX34	RPS25		LOC107052842		SCN3B
SCNN1B		PLSCR1		ANKRD9		TNFRSF25	RPL9		LOC100858295		LOC124417550
GMNN		IFT140		GGT2		CCDC84	RPS21		PAN3		NKPD1
HMGB2		PHLDA2		COX7A2		LOC101748987	LOC124417344		LOC101749423		ERN2
MHCY11		LOC107052651		FRRS1L		ANKRD34B	FBXL22		RBM3		LOC100857637
FBLN7		LOC107053912		CWC15		LOC107050692	RPL14		AKAP17B		DOCK3
ASCL2		ATP5G1		MUC13		TTLL9	NUP93		TRMT61B		DYSF
FAM72A		RALGAPA1		SERPINB10B		LOC121108974	LOC121108959		TRA2A		CCDC17
RGS20		NDUFB9		PTCD2		LOC121108654	TLCD3B		DNAAF9		EIF3D
ATP6V1G3		LOC121107289		KCNE1		BAHCC1	COL5A1		SLC35C2		LOC107052067
ABTB2		J6367_mgp02				CACNB1	TBX3		TEX14		COL16A1
GCG		LOC415472				RFX5	RPS3A		DFFB		CD74
NMRK2		POLQ				ELMOD3	DENND2B		ALDOC		OIT3
SLC12A2		TCTN3				VPS9D1	RPL7		B3GNTL1		SNED1
LOC768786		LOC107050964				CGTL	RPS7		AP3M2		PDE2A
RNF157		PCGF3				LOC121110508			BECN1		LOC107053129
SEBOX		TUBE1				CABP2			LOC101752215		LOC107053430
FAM26E		LOC101749904				ZFP91			RNPC3		RPS4Y1
HS3ST3B1L		LOC107050492				RNF214			SRSF6		LOC101748689
TMEM213		CPSF6				TRMT12			BTN1		OPN4-1
ZP3		LOC124417627				LOC101749531			KIF9		PDLIM7
SOD3		LOC121110876				MIOX			HIGD1C		HOXA3
		ATP5F1AZ				CDHR3			IL9R		LYRM1
		CA13				AHDC1			VRK3		MIR196B
		CEP290				LOC112533354			SLC2A11L5		BG8
		B3GNT7				MIR3064			LOC112533513		EIF3K
		LOC119712953				CCDC189			FBXL2		SAP18
		GATA2				SLC28A3			LOC119771270		NPR2
		FN3K				ZBTB7A			LUC7L		ARAP3
		NUP85				PNPLA6			LOC107053144		PCBP4
		LOC107053511				FAM167B			TTC21B		ARHGAP23
		FMR1NB				NBEAL2			FAM104A		ZNF646
		LOC107053537				SHPK			LOC121107759		RPL8
		PITPNM3				TXNRD1			INTS6		RPH3AL
		LOC124417089				NOXO1			HCK		ACHE
		LOC121106673				SMARCC2			LOC121110450		LOC107050638
		REXO5				LYGL			PNISR		LOC124417358
		GSTA4				LOC107050995			ZNF821		KBP
		IFT80				POLE4			PRPF4B		ASAP3
		SLCO4C1				ZFP511			DDX17		SRCIN1
		LOC121107305				NEK8			ERI2		LOC124418055
		TIA1				PYROXD2			KIAA0753		RPS3
		LOC107053085				LOC121106536			SLC25A12		GIT1
		LOC107049124				VWA5B1			LOC124417794		TBX2
		CHEK2				LOC107054254			C1QB		DGKG
		MSTO1				POLR3G			FAM105B		OSBPL7
		RFLNB				PEX6			HELB		RXFP2
		LOC107053852				LOC770165			YTHDC2		LOC112531259
		LOC101747773				CCDC130			LOC101747302
		STARD3NL				TMEM231			INCENPL
		BTN1A1				TTC19			DNAJC12
		RTKN2				FCN2			MPP4
		OLFM4				LOC416924			LOC121108975
		FAM206A				NR2F1			FAM65C
		BCOR				CDK5			LOC107053920
		SOCS3				CSF1			C3orf18
		SH2D2A				SLC25A28			LOC107054541
		LOC100857714				CROCC			SLC26A8
		B2M				LOC112533573			RMND5A
		TRMT2A				R3HCC1L			REEP2
		MYO1G				GSE1			LOC107053544
		J6367_mgt12				SLC8B1			TEX11
		LOC425137				LOC100858311			RXFP1
		NFAT5				FAM151BL			SFSWAP
		CDAN1				HNRNPD			EXOSC9
		VIPAS39				GATD3AL2			SALL1
		GPC5				CCDC73			ZCCHC8
		NLRP1L				LOC107050235			KHDC4
		ITGB1BP1				COL7A1			RALGPS1
		ASB8				MRPS26			NAPB
		LOC112532705				SKIV2L			VEZF1
		TARDBP				LOC101748867			CCDC39
		FAM131B				LOC121108877			E2F5
		ANKRD10				RIPK1			E4F1
		GPRC5A				SIRT7			LOC107049643
		GAL3ST2				PACSL			HEXDC
		LOC107054119				LOC101752086			LOC112530512
		HOXB6				TRIM65			RIMBP2
		LOC124417614				PURG			LUC7L3
		LOC420411				CCDC61			TRMT10B
		CRLF2				ZMAT5			GIMAP7L2
		PGRMC1				CHD5			LOC121111444
		LOC112530592				C8orf37			CLK4
		LOC107053374				HK3			TAF1D
		NDUFB8				SMYD5			LOC107050231
		SEC61G				LOC112532301			MOK
		LOC107054574				LOC101751380			LOC101750502
		SYCP2				HMCN1			C17ORF80
						XNDC1N			XKR6
						STAT6			SPICE1
						LOC107050620			ARGLU1
						FCHSD1			AAED1
						PAF1			LOC107052014
						KANSL1			PHTF1
						MFSD1			LOC121111322
						LOC107052840			PUSL1
						INSRR			EFCAB5
						UBA7			LOC112532097
						DNLZ			SFI1
						EXOC4			ZRANB2
						LOC107054398			TRPM8
						ZNF467			LOC107049008
						UTP11			LOC107049447
						LOC121107700			HRC8L
						SRSF4			TXN2
						MAPT			LOC121113179
						ABCC5			ZFAND4
						MVB12A			MVB12B
						SLC45A1			NEB
						CNGA2			A2ML1
						MAP3K12			SLC9A8
						CYB561D2			BIN3
						TAC3			ADAMTSL2
						MEAF6			GGA3
						LOC107054251			HFM1
						SLC12A3			DNAH17
						LOC107050073			IL12RB2
						PLEKHM1			TSPOAP1
						ZNF335			LOC124417289
						LOC107050992			INSIG2
						PIEZO1			CCDC15
						ARCN1			LOC121109967
						WDR55			KLHDC1
						LYG2			LOC421232
						LOC107050420			RPS6KB1
						ALKBH3			RAB41
						MEIKIN			CCNL2
						HOXB5			VAMP1
						TBC1D31			LOC124417257
						LOC121108972			SLC16A1
						LOC425562			LOC769359
						LOC107057170			LOC107054776
						ZNF687			LOC101748001
						SH3GL1			LOC124417576
						PNN			WSB1
						ZNF541			FNBP4
						SETD9			ZCCHC6
						SRR			HESX1
						LOC425117			LOC121106891
						LOC428714			CYCS
						LOC107051524			IKBKE
						MTCH1			LOC101750112
						NME2			HECTD2
						MAST3			SMARCD1
						FBXL18			CEP250
						PDE1B			LOC124417133
						MRM1			EEF2KMT
						CCDC142			NINL
						THAP6			LOC107052326
						ARID3B			PKLR
						LOC107051537			CC2D2A
						ADAMTSL2L			ATP6V1G1
						LOC107049644			PDIK1L
						L3MBTL1			NRF1
						TTI2			LRP2BP
						NPHP4			UNC79
						SLC25A13			FCRL4
						EEF1A1			GTSF2
						C1QA			LOC121107375
						GNLY			NDUFAF7
						BBS10			CLK1
						PSME1			SLC35B1
						PRF1			LOC415478
						EVI5L
						DCDC2B
						LOC124417069
						SAFB2
						CUTC
						LOC121108919
						PAOX
						RPL19
						NOXRED1
						ERAP1
						ERO1A
						TRIM3
						TMEM186
						ACBD4
						LOC107050229
						PDIA3
						C4H4orf54
						CDCP2
						LOC112533381
						LOC101748630
						GPS2
						DSTN
						CCS
						LIPH
						FES
						SLC23A1
						FKBPL
						ACVR2B
						PABPC4
						C23H1ORF109
						DNMT3B
						VAT1
						EXTL1
						LOC107050762
						PABPC1L
						BTBD17
						CACNA1S
						PSMD1
						CATSPER4
						TMEM218
						GFI1
						LOC121107376
						TM9SF4
						ATP6V1A
						LOC426097
						LOC121106543
						SRSF7
						MICALL1
						GUCY1B3
						LOC107055072
						ACOD1L
						LOC101749377
						CELSR3
						CNPY3
						LDHA
						ELAPOR1
						PHB
						ERP44
						SLC4A5
						CDKN1B
						TEPSIN
						LRRC47
						LOC107049895
						ENDOV
						HARS2
						ZKSCAN7
						TLE3
						IGF2BP2
						BRD4
						PPP1R7
						USP43
						LOC107049543
						LOC420374
						KMT2D
						LOC107049647
						PARP6
						LOC100858505
						RAP1GAP1
						RPS6KB2
						LOC112532336
						ZC3H11A
						NTSR1
						MMAB
						AKIP1
						RTN4IP1
						LOC107049485
						CHRNA5
						PLEKHG3
						TMC6
						KIZ
						FAM3C
						PTPRVP
						TSEN54
						LOC101749758
						VCP
						LOC124418013
						NELFE
						ST6GALNAC2
						COX4I1
						SRC
						ERICH3
						ING4
						UBE4A
						PACRGL
						LOC107050163
						RPN1
						RPS10
						BAP1
						SAFB
						HOXB3
						DNM3
						LOC107054729
						FAM214B
						LOC771030
						WIZ
						LOC124416951
						LOC100858386
						GINM1
						ARHGAP33L1
						LOC107052000
						SEC61A1
						LOC121111505
						POLG
						PGAM1
						NTNG2
						GAPDH
						AIPL1
						USP44
						RAP1GAP3
						BCORL1
						GNS
						LOC121107786
						ZMYND10
						SIK3
						LOC107053787
						VWA5A1
						GOLGA7
						LOC112530071
						PSMC3
						ERAL1
						MTMR11
						CLK2
						PPEF2
						LMAN2
						C1QC
						LOC101751955
						LOC107052100
						LOC107053028
						DLD
						RFT1
						ADAMTS10
						ROGDI
						AWAT1
						NARS
						LOC112530794
						CMC4
						G3BP1
						MRPS15
						CDK19
						PNLDC1
						LOC422177
						SRRM4
						LOC101747364
						TM9SF2
						ZNF395
						SEC22B
						LOC124417317
						TMEM252
						CERS4
						RBX1
						LOC107052850
						LOC771612
						RNF25
						LOC425607
						FASN
						USP48
						LOC107052357
						SMG6
						LOC121113190
						LOC121107025
						TMEM229B
						LOC124416956
						DCAF13
						PANX3
						ZP2
						AKR1A1
						ARHGAP33L6
						ZDHHC21
						PGK2
						SPATA20
						LAMA5
						LOC112531990
						KCNT1
						PDZD7
						LOC124417205
						ZBTB37
						LOC121109083
						ACTG1
						LOC423893
						ARID3A
						RHOA
						LOC124417103
						LOC101748569
						LOC124418037
						MPRIP
						DAPK3
						DCAF4L2
						RBM14
						TERB1
						LOC121109192
						UGGT1
						DEGS1
						RAB21
						ETF1
						GZMA
						LOC121106671
						LOC121111042
						NDUFAF5
						ADGRA3
						SGO2
						LOC107052630
						GDI1
						ACVRL1
						NPC2
						BLMH
						RNF113B
						HIP1
						GRIK4
						LOC121109046
						RNF215
						NUDC
						MESDC2
						VWA5B2
						TGOLN2
						PRDX1
						OSTC
						PDHX
						CLCA1
						LOC107049808
						POMP
						MSMB
						LOC101747667
						NEU3
						MAPRE3
						EFL1
						ARL6IP1
						FAM219B
						STARD9
						LOC121113070
						LOC124417504
						IL22RA2
						LOC121110925
						EIF3I
						MKS1
						RASA4B
						RELA
						LOC101751884
						TIMM44
						SMU1
						FAM53B
						ASS1
						TPI1
						LOC121107797
						PSMB3
						LOC107050199
						KAT14
						CANX
						SYDE2
						SPPL3
						GRAMD1B
						UBE2L3
						NDUFA8
						LOC121108659

## Sheet: common genes list 2 
Table S2. Common genes expressed in the cecal tonsils among the synbiotic and synbiotic+choline groups.
SYN groups					SYNCH groups
SYNF1|SYNsF3	SYNF1|SYNrF3	SYNrF2|SYNsF3	SYNsF3|SYNrF3	SYNF1|SYNsF3|SYNrF3	SYNCHF1|SYNCHsF3	SYNCHF1|SYNCHrF3	SYNCHrF2|SYNCHsF3	SYNCHrF2|SYNCHrF3	SYNCHsF3|SYNCHrF3	SYNCHF1|SYNCHsF2|SYNCHsF3	SYNCHF1|SYNCHsF3|SYNCHrF3
ATP6V0D2	SLC4A1	J6367_mgp12	LOC101748371	GPRC6A	ATP6V0D2	LOC112532346	SCUBE1	DNAH17	EIF3L	LOC101748308	ENG
CLCNKB	DECR1		LOC107053194	ATP6V1G3	TMEM213	ADAM19	HRH1	FREM2	PDE2A
TBC1D24L	LOC112531190		ZFC3H1	PRELID3A	ATP6V1G3	N4BP2L1		NTSR1	LOC121107791
CYP4A22	FBLN7		MIR155HG		GPRC6A	LOC121107469			HOXA4
ACE2	ARHGAP33L6		THNSL1		SCNN1B	ASCL2			SRCIN1
OTOP2	LOC101750611		CCDC173		LOC121106727	LOC121107376			LOC121108129
LOC421740	INSRR		LOC107053016		CD24	LRP1			BEND6
CYP2C23a	LOC101748689		FLT3		CLCNKB				LOC107053129
ATP6V0A4	PLB1		LOC101747896		LOC107049680				RPS15
FETUB	PCNX2		PLA2G10		ATP6V0A4				PHLDB1
SLC27A2	RASAL1		TARBP1		BSND				PLVAP
ALDH1A1	PEPD		OGT		SCNN1G				EIF3K
GOLIM4	LOC107052357		SRSF5		LOC107051395				TBX2
LOC121110829	LOC107052902		PIGB		WDR72				ACHE
PRR15	LOC430422		LOC107050463		SLC4A1				NKPD1
CDHR2	IRF5		POLG2		TNFRSF8				EXOC6B
EHHADH			J6367_mgp07		PCSK9				HOXA3
TMEM37			LOC121106732		CCL19				LOC107051747
LOC421195			J6367_mgp11		ZP3				LOC107053412
ARHGAP33L2			LOC107052306		CXCL13L2				GRIN3B
BMP3			LOC107057581		APOA1				ZNF593
SLC2A9			LOC107053182		SPINK5				RPS3
CLIC5			FAM83H		SOD3				LOC101748689
SLC9A3			FGFBP1		GATA5				DYSF
AQP8			LOC124418357						LOC101749404
LRRC58			ANGPT1L						SRSF5
RTF1			KCTD7						RBP1
HSD11B1B			LOC121109571						RPS4Y1
SLC16A9			LOC101750701						CCDC17
ADH1C			MRPL12						UBB
CALB1			TTC14						SEMA3F
ENTPD5			TMEM98						PLCD3
TINAG			CREBZF						LOC121108859
LOC107056277			LOC121106652						PLCD4
LRP12			LOC121111245						SNED1
SORD			DDX5						LOC107050638
FLRT3			NDUFB6						CST3
ABCB6			TEX9						MTSS1L
GUCA2B			LOC107051715						LOC121108711
CREB3L3			TANC1						LIPE
HS3ST3B1L			NDST3						HOXA2
TMEM213			MSH4						EIF3D
F2			OTOA						HSPG2
KCNE1			LOC121113415						LOC124417667
SDC1			LOC107052552						SCARF1
KIAA1644			LOC107052842						SDK2
PDK4			LOC100858295						OPN4-1
DHRS11			PAN3						LAMB2
MAP7D2			LOC101749423						LOC121108903
SLC16A5			RBM3						LOC378902
CDHR5			LOC101751794						VEGFA
FOLR3			AKAP17B						HOXA10
CYB5R2			TRMT61B						THNSL1
SLC51A			TRA2A						LAMP5
MYO1D			DNAAF9						TNS2
XPNPEP2			LOC422993						NPR2
CYP3A4			MPP3						NXF1
NHSL1			ARHGEF7L						LOC124417358
			ABHD18						RPS6
			SLC35C2						SAP18
			LOC107054859						TBXAS1
			TEX14						SCN3B
			DFFB						RPH3AL
			ALDOC						CD74
			S1PR1						LOC101749067
			LOC101752071						PI3
			B3GNTL1						LOC121109095
			AP3M2						DGKG
			BECN1						LOC107054225
			LOC101752215						ZNF646
			USPL1						AHCY
			RNPC3						LOC121109571
			BTN3A3L2						LOC769329
			SRSF6						PCBP4
			LOC107053900						PDLIM7
			LOC112531945						EIF3H
			BTN1						ERN2
			STAT4						COL16A1
			RSRP1						LOC124418055
			KIF9						GIT1
			HIGD1C						BG8
			P2RX7						DPEP2
			IL9R						RSAD1
			VRK3						ADGRA2
			LOC121106512						RXFP2
			SLC2A11L5						ARHGAP23
			LOC112533513						LYRM1
			FBXL2						CAMK2B
			LOC119771270						LOC101748080
			LUC7L						RPS16
			RSAD1						TNNI3K
			LOC107053144						LOC107052984
			TTC21B						ARHGAP27
			MALL						EEF1D
			EMP1						LOC121107060
			LOC107053124						ZNF692
			RAB39B						ATP13A2
			PLSCR1						ASAP3
			FAM104A						PTK7
			LOC121107759						RPSAP58
			INTS6						KBP
			IFT140						OSBPL7
			HCK						LOC124417550
			LOC121110450						MIR196B
			PNISR						FUK
			ZNF821						RPL7A
			PHLDA2						LOC107052067
			LOC107052984						RPS25
			PRPF4B						LOC101748084
			DDX17						LOC770794
			ERI2						RPL9
			LOC107052651						LOC112531259
			KIAA0753						LOC101747860
			BEND6						RPS21
			LOC107053912						LOC124417344
			ATP5G1						FBXL22
			SLC25A12						LOC124417176
			RALGAPA1						MAP3K6
			LOC124417794						RPL14
			C1QB						LOC100857637
			NDUFB9						NUP93
			LOC121107289						AFMID
			J6367_mgp02						LOC121108959
			FAM105B						DOCK3
			HELB						ATP8B3
			LOC415472						LOC107053430
			POLQ						MIR1732
			YTHDC2						TLCD3B
			LOC101747302						CRY2
			INCENPL						RSRP1
			TCTN3						COL5A1
			LOC107054225						ARAP3
			ZNF593						OIT3
			DNAJC12						TBX3
			MPP4						CARMIL3
			LOC121108975						RPL8
			FAM65C						RPS3A
			LOC107053920						DENND2B
			C3orf18						LOC121106652
			LOC107050964						TANC1
			LOC107054541						RPL7
			SLC26A8						LOC121108907
			RMND5A						LOC425238
			REEP2						RPS7
			PCGF3
			LOC107053544
			TUBE1
			TEX11
			RXFP1
			SFSWAP
			LOC101749904
			EXOSC9
			SALL1
			ATP13A2
			ZCCHC8
			KHDC4
			RALGPS1
			NAPB
			VEZF1
			LAMP5
			CCDC39
			E2F5
			E4F1
			LOC107049643
			HEXDC
			LOC112530512
			RIMBP2
			LUC7L3
			LOC107050492
			TRMT10B
			GIMAP7L2
			LOC121111444
			CLK4
			CPSF6
			TAF1D
			LOC107050231
			MOK
			LOC101750502
			C17ORF80
			LOC124417627
			XKR6
			SPICE1
			ARGLU1
			LOC121110876
			ATP5F1AZ
			AAED1
			LOC107052014
			PHTF1
			CA13
			CEP290
			B3GNT7
			LOC119712953
			LOC121111322
			GATA2
			PUSL1
			EFCAB5
			FN3K
			LOC112532097
			SFI1
			NUP85
			LOC107053511
			ZRANB2
			FMR1NB
			TRPM8
			LOC107053537
			PITPNM3
			RBP1
			LOC124417089
			LOC107049008
			LOC107049447
			HRC8L
			LOC121106673
			TXN2
			LOC121113179
			ZFAND4
			MVB12B
			NEB
			REXO5
			LOC101749404
			A2ML1
			GSTA4
			SLC9A8
			IFT80
			SLCO4C1
			RPL35
			LOC121107305
			BIN3
			TIA1
			LOC107053085
			ADAMTSL2
			GGA3
			LOC107049124
			HFM1
			CHEK2
			DNAH17
			IL12RB2
			TSPOAP1
			LOC124417289
			INSIG2
			MSTO1
			RFLNB
			LOC124417667
			LOC107053852
			CCDC15
			LOC101747773
			STARD3NL
			LOC121109967
			ZNF692
			KLHDC1
			BTN1A1
			RPS15
			LOC421232
			RPS6KB1
			RTKN2
			RAB41
			OLFM4
			FAM206A
			CCNL2
			VAMP1
			LOC124417257
			BCOR
			SOCS3
			SH2D2A
			SLC16A1
			LOC769359
			LOC107054776
			LOC100857714
			B2M
			LOC101748001
			LOC124417576
			WSB1
			TRMT2A
			FNBP4
			ATP8B3
			MYO1G
			ZCCHC6
			HESX1
			LOC121106891
			CYCS
			IKBKE
			LOC101750112
			J6367_mgt12
			HECTD2
			SMARCD1
			LOC425137
			CEP250
			LOC124417133
			NFAT5
			LOC769329
			CDAN1
			VIPAS39
			GPC5
			LOC121107544
			NLRP1L
			ITGB1BP1
			EEF2KMT
			NINL
			ASB8
			LOC107052326
			LOC112532705
			PKLR
			TARDBP
			FAM131B
			LOC425238
			CC2D2A
			ATP6V1G1
			DPEP2
			ANKRD10
			PDIK1L
			NRF1
			GPRC5A
			LRP2BP
			LOC121111143
			GAL3ST2
			UNC79
			LOC107054119
			HOXB6
			LOC124417614
			LOC420411
			CRLF2
			PGRMC1
			FCRL4
			GTSF2
			LOC112530592
			LOC121107375
			NDUFAF7
			LOC107053374
			CRY2
			NDUFB8
			CLK1
			SEC61G
			SLC35B1
			LOC107054574
			LOC415478
			SYCP2
