# Supplementary material for: Inter- and Transgenerational Effects of In Ovo Stimulation with Bioactive Compounds on Cecal Tonsils and Cecal Mucosa Transcriptomes in a Chicken Model
Source: Int J Mol Sci. 2025 Jan 29;26(3):1174. doi: 10.3390/ijms26031174 (PMC11817890; doi:10.3390/ijms26031174)
Supplement: Supplementary file 1 [file ijms-26-01174-s001.zip › Supplementary file S9.xlsx]

## Sheet: common genes list 1
Table S1. Common genes expressed in the cecal mucosa among the F1, F2, and F3 groups.
F1	F2								F3
SYNF1|SYNCHF1	SYNsF2|SYNrF2	SYNsF2|SYNCHrF2	SYNrF2|SYNCHsF2	SYNrF2|SYNCHrF2	SYNCHsF2|SYNCHrF2	SYNsF2|SYNrF2|SYNCHrF2	SYNrF2|SYNCHsF2|SYNCHrF2	SYNsF2|SYNrF2|SYNCHsF2|SYNCHrF2	SYNsF3|SYNCHsF3	SYNsF3|SYNCHrF3	SYNrF3|SYNCHrF3	SYNCHsF3|SYNCHrF3	SYNsF3|SYNrF3|SYNCHsF3	SYNsF3|SYNrF3|SYNCHrF3	SYNsF3|SYNCHsF3|SYNCHrF3
LOC124417699	ATP8A2	CKAP2	AADAC	MCM3	LOC121106922	TOP2A	FNIP2	CLDN2	TMIGD1	LOC121107447	MMP1	COL9A3	CBLN1	LOC124417699	ACOD1L
FTCD	GGT5	ECT2	TNC	MSH6	LOC121106436	RRM2	LRRC39	COL18A1	LOC107052893	LOC107052719	LOC100857892				LOC418658
CYP26A1	CEP192	LOC121108229	COL6A2	RRM1	LOC121110829	TNFAIP2	MCOLN3		P2RX1	PLA2G4EL2					PLA2G2E
NEU4	FSTL1	ELAPOR2	COL6A1	E2F7	ADAMTS9		LRRC19			HOXB5					LOC107053822
EVI2A	SLC7A5		LOC416755	LOC121113091	LOC417131		NES			FRMPD2					LOC112532301
	SLC7A5		FN1	GPCPD1	TMCC3		SCUBE3			LOC121107180					LOC428714
	EXFABP			KIF4B	FRMD6		SCD			LOC112531880
	PGM3			LOC121110398	ANXA6		TESMIN			LOC121106447
	PCSK1			ARRDC3	SLC26A3		BCAR3
				CACNB4	FERMT2		TRIM36
				BMT2	TRAK2		MFSD2A
				PCMTD1	SMTN		SLCO2A1
				PDK4	ADAMTS10		STAB1
				IGF2	F2RL1		TRAIP
				PAPLN	PHLDB1		FABP2
				MCM10	TMEM139		NR5A2
				PNAT10	CYSLTR1		COL5A1
				EIF3E	SPEG
				CSTA	KCNJ15
				COL13A1	ENPP1
				VWF	TGM2
				CNTFR	HPGD
				CDYL2	ITGB6
				VEGFRKDRL	LOC121106538
				GLRX	KCNK5
				GLO1	IGSF5
				NCAPD2	TNS1
				TUBA1A	FAM134B
				PPARA	KCNH6
				TBC1D32	LOC121108224
				IRS2	CAPG
				UCK2	HNF4G
				SSX2IP	TEX2L
				LOC112533469	TNS2
				LOC101750030	CHMP2B
				FAM83D	ADIPOQ
				PRODH	COL4A2
				MCM5
				SLC35A3
				PIK3IP1
				INCENP
				CMTM4
				PRLR
				DNM1
				ACLY
				CIT
				AEBP1
				YPEL1
				SDR16C5
				CENPT
				SEMA6D
				CHMP4C
				FAM8A1
				SLC29A1
				ZNF593
				MAT2L
				DAP
				POLE
				PGD
				CASP18

## Sheet: common genes list 2
Table S2. Common genes expressed in the cecal mucosa among the synbiotic and synbiotic+choline groups.
SYN groups									SYNCH groups
SYNF1|SYNrF2	SYNF1|SYNsF3	SYNsF2|SYNrF2	SYNsF2|SYNsF3	SYNrF2|SYNsF3	SYNrF2|SYNrF3	SYNsF3|SYNrF3	SYNF1|SYNsF2|SYNrF2	SYNF1|SYNsF3|SYNrF3	SYNCHF1|SYNCHsF3	SYNCHF1|SYNCHrF3	SYNCHsF2|SYNCHrF2	SYNCHsF2|SYNCHrF3	SYNCHrF2|SYNCHrF3	SYNCHsF3|SYNCHrF3	SYNCHrF2|SYNCHsF3|SYNCHrF3
LOC121113091	NPPC	ATP8A2	MKI67	FNIP2	MMP1	CBLN1	CLDN2	LOC124417699	ATP6V1G3	LOC124417699	LOC121106922	LOC107050495	LOC121106447	ACOD1L	LOC107053822
LOC420486	ACTG2	TOP2A		PCMTD1							LOC121106436		J6367_mgt07	LOC428714
MCM5		GGT5		DNM1							NES		GIMAP7L2	PLA2G2E
LOC121110398		RRM2									LRRC39		TRPM6	LOC112532301
		TNFAIP2									CLDN2		LOC121107448	COL9A3
		CEP192									LOC121110829			LOC418658
		FSTL1									FNIP2
		COL18A1									ADAMTS9
		SLC7A5									TRIM36
											LOC417131
											TMCC3
											FRMD6
											FABP2
											COL18A1
											ANXA6
											SLC26A3
											FERMT2
											TRAK2
											SMTN
											ADAMTS10
											F2RL1
											PHLDB1
											TMEM139
											COL5A1
											SCUBE3
											CYSLTR1
											BCAR3
											MFSD2A
											NR5A2
											SPEG
											KCNJ15
											ENPP1
											TGM2
											MCOLN3
											HPGD
											SCD
											LRRC19
											ITGB6
											LOC121106538
											STAB1
											KCNK5
											IGSF5
											TRAIP
											TNS1
											SLCO2A1
											FAM134B
											TESMIN
											KCNH6
											LOC121108224
											CAPG
											HNF4G
											TEX2L
											TNS2
											CHMP2B
											ADIPOQ
											COL4A2
